# Supplementary material for: Large scale phosphoprotein profiling to explore Drosophila cold acclimation regulatory mechanisms
Source: Sci Rep. 2017 May 10;7:1713. doi: 10.1038/s41598-017-01974-z (PMC5431823; doi:10.1038/s41598-017-01974-z)
Supplement: Supplementary file 1 — Supplementary dataset Table S-1 [file 41598_2017_1974_MOESM1_ESM.xls]

## Sheet: title page 
Large scale phosphoprotein profiling to explore Drosophila cold acclimation regulatory mechanisms
Hervé Colinet 1,*, Charles Pineau2, Emmanuelle Com2
1 Université de Rennes 1, UMR CNRS 6553 ECOBIO, 263 avenue du Général-Leclerc, 35042 Rennes, France.
2 Protim, Inserm U1085, IRSET, Campus de Beaulieu, 35042 Rennes, France
Table S-1: Comprehensive information regarding the identification of all phosphopeptides, as well as the localization of the phosphorylation in the modified peptides and the probability of the localization of the modification(s) are provided for each replicate sample and treatment.

## Sheet: CO protein set
Table S1 CO Protein sets: List of the merge protein sets identified in the CO samples. For each identified protein (each line), the following parameters are reported: the protein set Proline identifier in which the protein is grouped; the UniProt accession of the protein; the protein description; if the protein is chosen to represent the set (is_typical_protein = true); if the protein is identifi…
protein_set_id	accession	description	is_typical_protein	is_sameset	peptide_set_score	coverage	#sequences	#specific_sequences	#peptides	#specific_peptides	#peptide_matches	#specific_peptide_matches
137301	tr|Q9W1B9|Q9W1B9_DROME	RE28824p OS=Drosophila melanogaster GN=RpL12 PE=1 SV=1	true	true	51.6	5.45	1	1	1	1	1	1
137300	tr|B7Z031|B7Z031_DROME	Peste, isoform C OS=Drosophila melanogaster GN=pes PE=3 SV=1	true	true	48.1	2.16	1	1	1	1	1	1
137299	tr|A0A0B4LH71|A0A0B4LH71_DROME	Synapse-associated protein 47kD, isoform K OS=Drosophila melanogaster GN=Sap47 PE=1 SV=1	true	true	179.2	0	1	1	5	5	5	5
137298	tr|Q9VL71|Q9VL71_DROME	LD29830p OS=Drosophila melanogaster GN=Srp54 PE=1 SV=1	true	true	22.1	2.53	1	1	1	1	1	1
137297	tr|Q7K0D8|Q7K0D8_DROME	LD27030p OS=Drosophila melanogaster GN=Nup50 PE=1 SV=1	true	true	21.6	5.14	1	1	1	1	1	1
137296	sp|Q9VTU0|KRI1_DROME	Protein KRI1 homolog OS=Drosophila melanogaster GN=CG5645 PE=1 SV=1	true	true	49.6	1.4	2	2	2	2	2	2
137295	sp|P91926|AP2A_DROME	AP-2 complex subunit alpha OS=Drosophila melanogaster GN=AP-2alpha PE=1 SV=1	true	true	49.3	2.55	1	1	2	2	2	2
137294	sp|Q9VB62|DPOA2_DROME	DNA polymerase alpha subunit B OS=Drosophila melanogaster GN=DNApol-alpha73 PE=1 SV=2	true	true	29.3	2.63	1	1	2	2	2	2
137293	tr|Q9W4K1|Q9W4K1_DROME	AP-3 complex subunit beta OS=Drosophila melanogaster GN=rb PE=1 SV=1	true	true	96.7	1.47	1	1	1	1	1	1
137292	tr|Q9VW40|Q9VW40_DROME	LD31235p OS=Drosophila melanogaster GN=CG14103 PE=1 SV=2	true	true	23.5	3.32	1	1	1	1	1	1
137291	tr|Q8T0L3|Q8T0L3_DROME	GH24511p OS=Drosophila melanogaster GN=Uba1 PE=1 SV=1	true	true	90	1.6	1	1	2	2	2	2
137290	tr|M9PEG1|M9PEG1_DROME	Uncharacterized protein OS=Drosophila melanogaster GN=CG44195 PE=1 SV=1	true	true	139.9	7.35	3	3	3	3	3	3
137289	sp|Q7K4N3|NCBP1_DROME	Nuclear cap-binding protein subunit 1 OS=Drosophila melanogaster GN=Cbp80 PE=1 SV=1	true	true	37.8	1.38	1	1	1	1	1	1
137289	tr|E2QD75|E2QD75_DROME	Cap binding protein 80, isoform B OS=Drosophila melanogaster GN=Cbp80 PE=1 SV=1	false	true	37.8	1.38	1	1	1	1	1	1
137288	tr|A0A0B4LFH8|A0A0B4LFH8_DROME	ATP-citrate synthase OS=Drosophila melanogaster GN=ATPCL PE=1 SV=1	true	true	69.2	0	1	1	1	1	1	1
137287	tr|Q9V3W7|Q9V3W7_DROME	LD40489p OS=Drosophila melanogaster GN=SF2 PE=1 SV=1	true	true	28.2	3.92	1	1	1	1	1	1
137286	tr|A1Z9L3|A1Z9L3_DROME	FI05376p OS=Drosophila melanogaster GN=pea PE=1 SV=1	true	true	28.5	0.72	1	1	1	1	1	1
137285	tr|Q7K0S5|Q7K0S5_DROME	GDI interacting protein 3, isoform B OS=Drosophila melanogaster GN=Gint3 PE=1 SV=1	true	true	43.5	3.17	1	1	1	1	1	1
137284	tr|Q9VTH1|Q9VTH1_DROME	LD21888p OS=Drosophila melanogaster GN=Ube3a PE=1 SV=1	true	true	24.7	2.36	1	1	1	1	1	1
137283	tr|Q9VF39|Q9VF39_DROME	CG9590 OS=Drosophila melanogaster GN=CG9590 PE=1 SV=1	true	true	21.8	4.13	1	1	1	1	1	1
137282	tr|Q9VQF7|Q9VQF7_DROME	Bacchus, isoform A OS=Drosophila melanogaster GN=Bacc PE=1 SV=1	true	true	121.3	21.05	1	1	3	3	3	3
137281	tr|Q9VVC8|Q9VVC8_DROME	CG6664, isoform A OS=Drosophila melanogaster GN=CG6664 PE=1 SV=1	true	true	32.9	2.26	1	1	1	1	1	1
137280	sp|O16797|RL3_DROME	60S ribosomal protein L3 OS=Drosophila melanogaster GN=RpL3 PE=1 SV=3	true	true	197.4	7.69	2	2	3	3	3	3
137279	sp|Q9V4C8|HCF_DROME	Host cell factor OS=Drosophila melanogaster GN=Hcf PE=1 SV=2	true	true	37.9	0.8	1	1	1	1	1	1
137278	tr|A1Z898|A1Z898_DROME	Chromatin assembly factor 1, p105 subunit OS=Drosophila melanogaster GN=Caf1-105 PE=1 SV=1	true	true	29.3	1.74	1	1	1	1	1	1
137277	tr|Q7JZW2|Q7JZW2_DROME	RE08270p OS=Drosophila melanogaster GN=RpS15 PE=1 SV=1	true	true	98.5	6.76	2	2	2	2	2	2
137276	sp|P23572|CDK1_DROME	Cyclin-dependent kinase 1 OS=Drosophila melanogaster GN=Cdk1 PE=1 SV=1	true	true	43.7	3.7	1	1	1	1	1	1
137275	tr|Q9VPR5|Q9VPR5_DROME	CG2807, isoform A OS=Drosophila melanogaster GN=CG2807 PE=1 SV=2	true	true	47	1.49	1	1	1	1	1	1
137274	tr|Q7K533|Q7K533_DROME	GH14572p OS=Drosophila melanogaster GN=Gbp2 PE=1 SV=1	true	true	143.9	7.02	2	2	3	3	3	3
137273	tr|Q7JUS9|Q7JUS9_DROME	CG9090, isoform A OS=Drosophila melanogaster GN=CG9090-RA PE=1 SV=1	true	true	24.2	2.41	1	1	1	1	1	1
137272	sp|P02517|HSP26_DROME	Heat shock protein 26 OS=Drosophila melanogaster GN=Hsp26 PE=1 SV=2	true	true	746.9	19.71	4	4	15	15	15	15
137272	tr|X2JGG6|X2JGG6_DROME	Heat shock protein 26, isoform B OS=Drosophila melanogaster GN=Hsp26 PE=3 SV=1	false	true	746.9	19.71	4	4	15	15	15	15
137271	tr|A1ZAI8|A1ZAI8_DROME	FI06453p OS=Drosophila melanogaster GN=CG15617-RA PE=1 SV=1	true	true	31.6	4.05	1	1	1	1	1	1
137270	tr|Q5U0V7|Q5U0V7_DROME	GH06496p OS=Drosophila melanogaster GN=Synj PE=1 SV=1	true	true	34.9	0.82	1	1	1	1	1	1
137269	tr|Q9VHT3|Q9VHT3_DROME	CG9617 protein OS=Drosophila melanogaster GN=Sgt1 PE=1 SV=1	true	true	30.4	6.18	1	1	1	1	1	1
137268	sp|Q9V719|SIN1_DROME	Stress-activated map kinase-interacting protein 1 OS=Drosophila melanogaster GN=Sin1 PE=1 SV=1	true	true	35.2	3.69	1	1	1	1	1	1
137267	sp|Q9NBD7|CLASP_DROME	CLIP-associating protein OS=Drosophila melanogaster GN=chb PE=1 SV=1	true	true	44.3	0.8	1	1	1	1	1	1
137266	sp|Q9VYQ8|UBP7_DROME	Ubiquitin carboxyl-terminal hydrolase 7 OS=Drosophila melanogaster GN=Usp7 PE=1 SV=1	true	true	25.5	0.71	1	1	1	1	1	1
137266	tr|X2JEX7|X2JEX7_DROME	Ubiquitin-specific protease 7, isoform C OS=Drosophila melanogaster GN=Usp7 PE=3 SV=1	false	true	25.5	0.71	1	1	1	1	1	1
137265	sp|P45594|CADF_DROME	Cofilin/actin-depolymerizing factor homolog OS=Drosophila melanogaster GN=tsr PE=1 SV=1	true	true	60.9	7.43	1	1	1	1	1	1
137264	tr|M9PCK1|M9PCK1_DROME	CG5381, isoform D OS=Drosophila melanogaster GN=CG5381 PE=1 SV=1	true	true	32.7	1.31	1	1	1	1	1	1
137264	tr|Q9VKZ6|Q9VKZ6_DROME	CG5381, isoform A OS=Drosophila melanogaster GN=CG5381 PE=1 SV=2	false	true	32.7	1.31	1	1	1	1	1	1
137263	tr|A1ZBE9|A1ZBE9_DROME	Methionyl-tRNA synthetase OS=Drosophila melanogaster GN=MetRS PE=1 SV=1	true	true	200	4.6	3	3	3	3	3	3
137262	tr|Q9VJ14|Q9VJ14_DROME	LD11955p OS=Drosophila melanogaster GN=mib2 PE=1 SV=1	true	true	52.9	2.29	1	1	3	3	3	3
137261	sp|Q0KHY3|MESH_DROME	Protein mesh OS=Drosophila melanogaster GN=mesh PE=1 SV=2	true	true	170.7	3.03	2	2	3	3	3	3
137260	tr|Q24050|Q24050_DROME	Anon-i1 protein OS=Drosophila melanogaster GN=anon-i1 PE=1 SV=1	true	true	90.3	12.6	2	2	2	2	2	2
137259	sp|O02649|CH60_DROME	60 kDa heat shock protein, mitochondrial OS=Drosophila melanogaster GN=Hsp60 PE=1 SV=3	true	true	29.5	3.66	1	1	1	1	1	1
137258	tr|Q9VV52|Q9VV52_DROME	LD37257p OS=Drosophila melanogaster GN=RAF2 PE=1 SV=3	true	true	23.3	2.06	1	1	1	1	1	1
137257	tr|X2JC80|X2JC80_DROME	40S ribosomal protein SA OS=Drosophila melanogaster GN=sta PE=1 SV=1	true	true	77.3	5.93	1	1	1	1	1	1
137256	tr|Q8IRD5|Q8IRD5_DROME	AT25231p OS=Drosophila melanogaster GN=Strip PE=1 SV=2	true	true	80.9	1.94	1	1	2	2	2	2
137256	tr|Q9VZQ9|Q9VZQ9_DROME	AT20596p OS=Drosophila melanogaster GN=Strip PE=1 SV=1	false	true	80.9	2.04	1	1	2	2	2	2
137255	sp|P25158|OSKA_DROME	Maternal effect protein oskar OS=Drosophila melanogaster GN=osk PE=1 SV=1	true	true	59.2	1.65	1	1	2	2	2	2
137254	tr|Q9NCC3|Q9NCC3_DROME	Sorting nexin OS=Drosophila melanogaster GN=SH3PX1 PE=1 SV=1	true	true	24.2	4.07	1	1	1	1	1	1
137253	sp|A1Z8N1|TRE11_DROME	Facilitated trehalose transporter Tret1-1 OS=Drosophila melanogaster GN=Tret1-1 PE=1 SV=1	true	true	130.5	5.6	3	3	5	5	5	5
137252	tr|P91941|P91941_DROME	Adult cuticle protein 65Aa OS=Drosophila melanogaster GN=Acp65Aa PE=1 SV=2	true	true	94.9	18.1	1	1	1	1	1	1
137251	tr|Q95RB2|Q95RB2_DROME	Cuticular protein 49Ae OS=Drosophila melanogaster GN=Cpr49Ae PE=1 SV=1	true	true	162.1	9.7	1	1	3	3	3	3
137250	tr|Q9VTU2|Q9VTU2_DROME	NADH dehydrogenase (Ubiquinone) SGDH subunit, isoform A OS=Drosophila melanogaster GN=ND-SGDH PE=1 SV=1	true	true	42	6.45	1	1	1	1	1	1
137249	tr|Q9W4A6|Q9W4A6_DROME	RE56564p OS=Drosophila melanogaster GN=CG11473 PE=1 SV=1	true	true	57.1	1.97	1	1	1	1	1	1
137248	sp|Q24276|CDC37_DROME	Hsp90 co-chaperone Cdc37 OS=Drosophila melanogaster GN=Cdc37 PE=1 SV=1	true	true	40.9	5.66	1	1	1	1	1	1
137247	tr|A0A0B4LFQ2|A0A0B4LFQ2_DROME	Inner centromere protein, isoform C OS=Drosophila melanogaster GN=Incenp PE=1 SV=1	true	true	77.9	0	2	2	2	2	2	2
137247	tr|Q7JRJ9|Q7JRJ9_DROME	Inner centromere protein, isoform A OS=Drosophila melanogaster GN=Incenp PE=1 SV=1	false	true	77.9	4.24	2	2	2	2	2	2
137246	sp|Q7KQM6|PERQ1_DROME	PERQ amino acid-rich with GYF domain-containing protein CG11148 OS=Drosophila melanogaster GN=CG11148 PE=1 SV=2	true	true	95	2.1	2	2	3	3	3	3
137245	sp|Q9VPP5|RNH2A_DROME	Ribonuclease H2 subunit A OS=Drosophila melanogaster GN=CG13690 PE=2 SV=1	true	true	45	2.88	1	1	1	1	1	1
137244	sp|A1ZBW7|FAM21_DROME	WASH complex subunit FAM21 homolog OS=Drosophila melanogaster GN=CG16742 PE=1 SV=1	true	true	71.3	1.36	1	1	1	1	1	1
137243	tr|Q9VYX8|Q9VYX8_DROME	CG1572, isoform A OS=Drosophila melanogaster GN=CG1572 PE=1 SV=1	true	true	31.5	5	1	1	1	1	1	1
137242	tr|Q7K3D4|Q7K3D4_DROME	CG5482, isoform A OS=Drosophila melanogaster GN=CG5482 PE=1 SV=1	true	true	121.3	4.79	2	2	7	7	7	7
137241	sp|Q26454|MCM4_DROME	DNA replication licensing factor MCM4 OS=Drosophila melanogaster GN=dpa PE=1 SV=2	true	true	173.2	4.85	2	2	8	8	8	8
137241	tr|A0A0B4LEV2|A0A0B4LEV2_DROME	DNA helicase OS=Drosophila melanogaster GN=dpa PE=1 SV=1	false	true	173.2	0	2	2	8	8	8	8
137240	sp|Q9VHR8|DPP3_DROME	Dipeptidyl peptidase 3 OS=Drosophila melanogaster GN=DppIII PE=2 SV=2	true	true	32	2.04	1	1	1	1	1	1
137239	tr|Q9VVH6|Q9VVH6_DROME	Uncharacterized protein OS=Drosophila melanogaster GN=CG13733 PE=4 SV=1	true	true	23.2	5.96	1	1	1	1	1	1
137238	tr|Q7KV27|Q7KV27_DROME	CG1640, isoform A OS=Drosophila melanogaster GN=CG1640 PE=1 SV=1	true	true	48.7	2.11	1	1	1	1	1	1
137238	tr|Q9VYD9|Q9VYD9_DROME	AT04676p OS=Drosophila melanogaster GN=CG1640 PE=1 SV=3	false	true	48.7	2.09	1	1	1	1	1	1
137237	tr|Q7K3Z3|Q7K3Z3_DROME	GH01724p OS=Drosophila melanogaster GN=p47 PE=1 SV=1	true	true	262.8	7.86	1	1	5	5	5	5
137236	tr|Q9VRC9|Q9VRC9_DROME	Niemann-Pick type C-1b OS=Drosophila melanogaster GN=Npc1b PE=4 SV=2	true	true	30.4	1.2	1	1	1	1	1	1
137235	tr|Q9VEB1|Q9VEB1_DROME	IP09655p OS=Drosophila melanogaster GN=Mdh2 PE=1 SV=1	true	true	208.6	19.94	5	5	5	5	5	5
137234	sp|Q24439|ATPO_DROME	ATP synthase subunit O, mitochondrial OS=Drosophila melanogaster GN=ATPsynO PE=2 SV=2	true	true	64.7	7.66	1	1	1	1	1	1
137233	tr|Q9V3E9|Q9V3E9_DROME	FI17138p1 OS=Drosophila melanogaster GN=spag PE=1 SV=1	true	true	23.8	2.62	1	1	1	1	1	1
137232	sp|P23779|CYTL_DROME	Cystatin-like protein OS=Drosophila melanogaster GN=Cys PE=2 SV=2	true	true	26	23.81	1	1	1	1	1	1
137231	tr|Q9VKE2|Q9VKE2_DROME	Crystallin, isoform A OS=Drosophila melanogaster GN=Crys PE=1 SV=2	true	true	170.8	10.27	3	3	3	3	3	3
137230	sp|Q05825|ATPB_DROME	ATP synthase subunit beta, mitochondrial OS=Drosophila melanogaster GN=ATPsynbeta PE=1 SV=3	true	true	503.9	20.59	8	8	8	8	8	8
137230	tr|L0MQ04|L0MQ04_DROME	ATP synthase subunit beta OS=Drosophila melanogaster GN=ATPsynbeta PE=1 SV=1	false	true	503.9	20.35	8	8	8	8	8	8
137230	tr|X2JH42|X2JH42_DROME	ATP synthase subunit beta OS=Drosophila melanogaster GN=ATPsynbeta PE=1 SV=1	false	true	503.9	20.59	8	8	8	8	8	8
137230	tr|Q8T4C4|Q8T4C4_DROME	ATP synthase subunit beta OS=Drosophila melanogaster GN=ATPsynbetaL PE=1 SV=1	false	false	125	4.02	8	8	2	8	8	8
137148	sp|Q9VZ23|RAN_DROME	GTP-binding nuclear protein Ran OS=Drosophila melanogaster GN=Ran PE=1 SV=1	true	true	38.9	7.87	1	1	1	1	1	1
137148	tr|A4V4A5|A4V4A5_DROME	GTP-binding nuclear protein OS=Drosophila melanogaster GN=Ran PE=1 SV=1	false	true	38.9	7.87	1	1	1	1	1	1
137147	tr|Q9VY97|Q9VY97_DROME	Mutagen-sensitive 101 OS=Drosophila melanogaster GN=mus101 PE=1 SV=1	true	true	48.2	0.7	1	1	1	1	1	1
137146	sp|Q9V637|PSMF1_DROME	Proteasome inhibitor PI31 subunit OS=Drosophila melanogaster GN=PI31 PE=1 SV=1	true	true	19.4	7.78	1	1	1	1	1	1
137146	tr|A0A0B4KEK7|A0A0B4KEK7_DROME	PI31, isoform D OS=Drosophila melanogaster GN=PI31 PE=4 SV=1	false	true	19.4	0	1	1	1	1	1	1
137145	tr|Q9VB10|Q9VB10_DROME	CG5590 OS=Drosophila melanogaster GN=CG5590 PE=1 SV=1	true	true	22	2.91	1	1	1	1	1	1
137144	tr|Q9VFF3|Q9VFF3_DROME	Rrp6, isoform B OS=Drosophila melanogaster GN=Rrp6 PE=1 SV=3	true	true	51.1	2.11	1	1	1	1	1	1
137143	sp|P35381|ATPA_DROME	ATP synthase subunit alpha, mitochondrial OS=Drosophila melanogaster GN=blw PE=1 SV=2	true	true	646.5	20.29	10	10	11	11	11	11
137142	tr|O61444|O61444_DROME	MAP kinase kinase 4, isoform A OS=Drosophila melanogaster GN=Mkk4 PE=1 SV=1	true	true	67.9	3.77	1	1	1	1	1	1
137141	tr|E2QCS8|E2QCS8_DROME	Tho2, isoform B OS=Drosophila melanogaster GN=tho2 PE=1 SV=1	true	true	88	1.04	1	1	2	2	2	2
137141	tr|Q9VQ76|Q9VQ76_DROME	LD36155p OS=Drosophila melanogaster GN=tho2 PE=1 SV=2	false	true	88	1.04	1	1	2	2	2	2
137141	tr|M9PE28|M9PE28_DROME	Tho2, isoform C OS=Drosophila melanogaster GN=tho2 PE=1 SV=1	false	true	88	1.04	1	1	2	2	2	2
137140	tr|Q8IR93|Q8IR93_DROME	Dynein light intermediate chain, isoform B OS=Drosophila melanogaster GN=Dlic PE=1 SV=1	true	true	300.1	8.79	2	2	4	4	4	4
137140	tr|Q9VZ20|Q9VZ20_DROME	Dynein light intermediate chain, isoform A OS=Drosophila melanogaster GN=Dlic PE=1 SV=2	false	true	300.1	7.1	2	2	4	4	4	4
137139	tr|Q9VL57|Q9VL57_DROME	CG4658, isoform A OS=Drosophila melanogaster GN=CG4658 PE=1 SV=1	true	true	21.7	3.8	1	1	1	1	1	1
137139	tr|X2J7M7|X2J7M7_DROME	CG4658, isoform E OS=Drosophila melanogaster GN=CG4658 PE=1 SV=1	false	true	21.7	4.07	1	1	1	1	1	1
137138	tr|H9XVP2|H9XVP2_DROME	Unc-13, isoform E OS=Drosophila melanogaster GN=unc-13 PE=4 SV=1	true	true	31	0.35	1	1	1	1	1	1
137138	tr|Q9V483|Q9V483_DROME	Unc-13, isoform C OS=Drosophila melanogaster GN=unc-13 PE=4 SV=4	false	true	31	0.38	1	1	1	1	1	1
137138	tr|L0MPR2|L0MPR2_DROME	Unc-13, isoform F OS=Drosophila melanogaster GN=unc-13 PE=4 SV=1	false	true	31	0.41	1	1	1	1	1	1
137137	sp|Q9V6U8|UBA3_DROME	Nedd8-activating enzyme E1 catalytic subunit OS=Drosophila melanogaster GN=Uba3 PE=1 SV=1	true	true	91	3.11	1	1	2	2	2	2
137136	tr|O76857|O76857_DROME	BCL7-like OS=Drosophila melanogaster GN=BCL7-like PE=1 SV=1	true	true	47.8	7.14	1	1	1	1	1	1
137135	sp|O01666|ATPG_DROME	ATP synthase subunit gamma, mitochondrial OS=Drosophila melanogaster GN=ATPsyngamma PE=2 SV=2	true	true	60.7	4.38	1	1	1	1	1	1
137134	tr|Q9W3U2|Q9W3U2_DROME	MIP31509p OS=Drosophila melanogaster GN=CG14431-RB PE=2 SV=4	true	true	26.3	0.77	1	1	1	1	1	1
137133	tr|Q0KHQ6|Q0KHQ6_DROME	6-phosphofructo-2-kinase, isoform A OS=Drosophila melanogaster GN=Pfrx PE=1 SV=1	true	true	21.8	1.68	1	1	1	1	1	1
137133	tr|X2JED9|X2JED9_DROME	6-phosphofructo-2-kinase, isoform N OS=Drosophila melanogaster GN=Pfrx PE=1 SV=1	false	true	21.8	1.26	1	1	1	1	1	1
137133	tr|Q9VWH7|Q9VWH7_DROME	6-phosphofructo 2-kinase/fructose 2,6-bisphosphatase long form OS=Drosophila melanogaster GN=Pfrx PE=1 SV=2	false	true	21.8	1.26	1	1	1	1	1	1
137132	tr|Q9VP57|Q9VP57_DROME	LD15904p OS=Drosophila melanogaster GN=pzg PE=1 SV=1	true	true	53.3	3.01	2	2	2	2	2	2
137131	sp|P05205|HP1_DROME	Heterochromatin protein 1 OS=Drosophila melanogaster GN=Su(var)205 PE=1 SV=2	true	true	131.9	11.65	1	1	3	3	3	3
137130	sp|Q9VE46|SC5A7_DROME	High-affinity choline transporter 1 OS=Drosophila melanogaster GN=CG7708 PE=2 SV=2	true	true	19.9	2.77	1	1	1	1	1	1
137129	tr|Q9VE79|Q9VE79_DROME	Uncharacterized protein OS=Drosophila melanogaster GN=CG14309 PE=1 SV=2	true	true	190.1	3.21	2	2	4	4	4	4
137128	tr|A0A0B4KGX7|A0A0B4KGX7_DROME	Greatwall, isoform B OS=Drosophila melanogaster GN=gwl PE=1 SV=1	true	true	77.8	0	1	1	1	1	1	1
137128	tr|Q95TN8|Q95TN8_DROME	Greatwall, isoform A OS=Drosophila melanogaster GN=gwl PE=1 SV=1	false	true	77.8	2.01	1	1	1	1	1	1
137127	sp|Q9VBP9|NPL4_DROME	Nuclear protein localization protein 4 homolog OS=Drosophila melanogaster GN=Npl4 PE=1 SV=3	true	true	115.7	1.99	1	1	2	2	2	2
137126	tr|Q9VUI0|Q9VUI0_DROME	CG5272 protein OS=Drosophila melanogaster GN=gnu PE=2 SV=1	true	true	336.2	19.58	3	3	8	8	8	8
137125	sp|P46863|KL61_DROME	Kinesin-like protein Klp61F OS=Drosophila melanogaster GN=Klp61F PE=1 SV=2	true	true	33.7	1.13	1	1	2	2	2	2
137124	tr|A0A0B4KHH6|A0A0B4KHH6_DROME	Dim gamma-tubulin 1, isoform B OS=Drosophila melanogaster GN=dgt1 PE=1 SV=1	true	true	26.5	0	1	1	1	1	1	1
137124	tr|A0A0B4LHU7|A0A0B4LHU7_DROME	Dim gamma-tubulin 1, isoform C OS=Drosophila melanogaster GN=dgt1 PE=1 SV=1	false	true	26.5	0	1	1	1	1	1	1
137124	tr|Q9VAF4|Q9VAF4_DROME	Dim gamma-tubulin 1, isoform A OS=Drosophila melanogaster GN=dgt1 PE=1 SV=2	false	true	26.5	1.86	1	1	1	1	1	1
137123	sp|Q9W0G1|PTP61_DROME	Tyrosine-protein phosphatase non-receptor type 61F OS=Drosophila melanogaster GN=Ptp61F PE=1 SV=1	true	true	39.4	3.65	1	1	1	1	1	1
137123	tr|Q8IRH4|Q8IRH4_DROME	Protein tyrosine phosphatase 61F, isoform D OS=Drosophila melanogaster GN=Ptp61F PE=1 SV=1	false	true	39.4	4.64	1	1	1	1	1	1
137122	tr|Q8T921|Q8T921_DROME	AT04454p OS=Drosophila melanogaster GN=CG11710 PE=1 SV=1	true	true	42.7	3.44	1	1	1	1	1	1
137122	tr|Q9VRA1|Q9VRA1_DROME	Uncharacterized protein, isoform B OS=Drosophila melanogaster GN=CG11710 PE=1 SV=1	false	true	42.7	2.92	1	1	1	1	1	1
137121	sp|Q9VXE6|NU153_DROME	Nuclear pore complex protein Nup153 OS=Drosophila melanogaster GN=Nup153 PE=1 SV=4	true	true	68.9	1.33	2	2	2	2	2	2
137121	tr|A8JV18|A8JV18_DROME	Nucleoporin 153kD, isoform D OS=Drosophila melanogaster GN=Nup153 PE=1 SV=1	false	true	68.9	1.3	2	2	2	2	2	2
137120	tr|Q9VWN4|Q9VWN4_DROME	CG7358, isoform A OS=Drosophila melanogaster GN=CG7358 PE=1 SV=1	true	true	22.5	2.09	1	1	1	1	1	1
137120	tr|X2JFQ1|X2JFQ1_DROME	CG7358, isoform B OS=Drosophila melanogaster GN=CG7358 PE=1 SV=1	false	true	22.5	2.11	1	1	1	1	1	1
137119	tr|Q9VPD7|Q9VPD7_DROME	LD41948p OS=Drosophila melanogaster GN=CG32425 PE=1 SV=2	true	true	45	3.03	1	1	1	1	1	1
137119	tr|Q9VPE1|Q9VPE1_DROME	Uncharacterized protein, isoform C OS=Drosophila melanogaster GN=CG32425 PE=1 SV=2	false	true	45	4.79	1	1	1	1	1	1
137118	tr|A1ZBB4|A1ZBB4_DROME	Uncharacterized protein, isoform B OS=Drosophila melanogaster GN=CG30122 PE=1 SV=1	true	true	281.3	5.04	4	4	7	7	7	7
137118	tr|E1JGL8|E1JGL8_DROME	Uncharacterized protein, isoform C OS=Drosophila melanogaster GN=CG30122 PE=1 SV=1	false	true	281.3	5.03	4	4	7	7	7	7
137118	tr|A8E6M1|A8E6M1_DROME	GH01011p OS=Drosophila melanogaster GN=CG30122 PE=1 SV=1	false	true	281.3	5.04	4	4	7	7	7	7
137117	tr|Q9VPY2|Q9VPY2_DROME	Phospholipase A2 activator protein, isoform A OS=Drosophila melanogaster GN=Plap PE=1 SV=1	true	true	26.6	1.52	1	1	1	1	1	1
137116	tr|Q9W074|Q9W074_DROME	FI04779p OS=Drosophila melanogaster GN=HBS1 PE=1 SV=2	true	true	20.8	1.34	1	1	1	1	1	1
137115	tr|Q9V3Y0|Q9V3Y0_DROME	Lethal (2) 35Be OS=Drosophila melanogaster GN=l(2)35Be PE=1 SV=1	true	true	64.5	6.51	1	1	1	1	1	1
137114	sp|Q94546|ATU_DROME	Another transcription unit protein OS=Drosophila melanogaster GN=Atu PE=1 SV=2	true	true	104.9	5.38	2	2	3	3	3	3
137113	tr|Q9VWS2|Q9VWS2_DROME	Nucleoporin NUP53 OS=Drosophila melanogaster GN=CG6540 PE=1 SV=1	true	true	302	13.9	2	2	7	7	7	7
137112	tr|Q9XZ21|Q9XZ21_DROME	Something that sticks like glue, isoform A OS=Drosophila melanogaster GN=snama PE=1 SV=1	true	true	63.8	2.11	1	1	2	2	2	2
137111	tr|Q9VIE8|Q9VIE8_DROME	Aconitate hydratase, mitochondrial OS=Drosophila melanogaster GN=Acon PE=1 SV=2	true	true	193	7.12	4	4	4	4	4	4
137110	sp|Q03427|LAMC_DROME	Lamin-C OS=Drosophila melanogaster GN=LamC PE=1 SV=2	true	true	1202.7	12.4	7	7	30	30	30	30
137110	tr|A0A0B4KFY9|A0A0B4KFY9_DROME	Lamin C, isoform B OS=Drosophila melanogaster GN=LamC PE=4 SV=1	false	false	997.1	0	7	7	26	30	30	30
137109	tr|Q9VV79|Q9VV79_DROME	BcDNA.LD24702 OS=Drosophila melanogaster GN=spd-2 PE=1 SV=2	true	true	62.6	2.79	2	2	2	2	2	2
137108	sp|Q27597|NCPR_DROME	NADPH--cytochrome P450 reductase OS=Drosophila melanogaster GN=Cpr PE=2 SV=2	true	true	55.7	3.09	1	1	2	2	2	2
137108	tr|M9PCQ1|M9PCQ1_DROME	NADPH--cytochrome P450 reductase OS=Drosophila melanogaster GN=Cpr PE=1 SV=1	false	true	55.7	3.09	1	1	2	2	2	2
137107	tr|Q9Y095|Q9Y095_DROME	FI04011p OS=Drosophila melanogaster GN=XRCC1 PE=1 SV=1	true	true	114	7	3	3	6	6	6	6
137106	tr|Q7JV09|Q7JV09_DROME	GH28348p OS=Drosophila melanogaster GN=jp PE=2 SV=1	true	true	67.8	1.04	1	1	1	1	1	1
137105	sp|Q8MLV1|LBR_DROME	Lamin-B receptor OS=Drosophila melanogaster GN=LBR PE=1 SV=1	true	true	49.9	2.16	1	1	2	2	2	2
137104	sp|P52295|IMA_DROME	Importin subunit alpha OS=Drosophila melanogaster GN=Pen PE=1 SV=2	true	true	44.3	2.3	1	1	1	1	1	1
137103	tr|Q9VX35|Q9VX35_DROME	CG8289, isoform A OS=Drosophila melanogaster GN=CG8289 PE=1 SV=1	true	true	116.5	8.93	2	2	2	2	2	2
137103	tr|X2JFW6|X2JFW6_DROME	CG8289, isoform B OS=Drosophila melanogaster GN=CG8289 PE=1 SV=1	false	true	116.5	8.96	2	2	2	2	2	2
137102	sp|Q06559|RS3_DROME	40S ribosomal protein S3 OS=Drosophila melanogaster GN=RpS3 PE=1 SV=1	true	true	85.6	5.28	1	1	1	1	1	1
137102	tr|G3M3A2|G3M3A2_DROME	Ribosomal protein S3, isoform B OS=Drosophila melanogaster GN=RpS3 PE=1 SV=1	false	true	85.6	0	1	1	1	1	1	1
137101	sp|Q7K4H4|NO66_DROME	Bifunctional lysine-specific demethylase and histidyl-hydroxylase NO66 OS=Drosophila melanogaster GN=CG2982 PE=1 SV=1	true	true	83.4	2.6	1	1	2	2	2	2
137101	tr|E2QD64|E2QD64_DROME	CG2982, isoform B OS=Drosophila melanogaster GN=CG2982 PE=1 SV=1	false	true	83.4	2.6	1	1	2	2	2	2
137100	tr|Q9Y119|Q9Y119_DROME	BcDNA.GH08860 OS=Drosophila melanogaster GN=Tps1 PE=1 SV=1	true	true	45	1.24	1	1	1	1	1	1
137099	sp|C4NYP8|F10A1_DROME	Hsc70-interacting protein 1 OS=Drosophila melanogaster GN=HIP PE=1 SV=2	true	true	114.5	10.88	3	3	3	3	3	3
137099	sp|Q86DS1|F10A2_DROME	Hsc70-interacting protein 2 OS=Drosophila melanogaster GN=HIP-R PE=1 SV=2	false	true	114.5	10.88	3	3	3	3	3	3
137099	tr|E2QD63|E2QD63_DROME	Hsc/Hsp70-interacting protein related, isoform B OS=Drosophila melanogaster GN=HIP-R PE=4 SV=1	false	true	114.5	10.88	3	3	3	3	3	3
137098	sp|P35600|RFC1_DROME	Replication factor C subunit 1 OS=Drosophila melanogaster GN=Gnf1 PE=1 SV=2	true	true	204.5	3.75	3	3	11	11	11	11
137097	sp|P35554|FTN_DROME	Flightin OS=Drosophila melanogaster GN=fln PE=2 SV=1	true	true	171.3	33.52	3	3	5	5	5	5
137097	tr|M9PD14|M9PD14_DROME	Flightin, isoform B OS=Drosophila melanogaster GN=fln PE=4 SV=1	false	true	171.3	33.52	3	3	5	5	5	5
137096	tr|Q9VIQ8|Q9VIQ8_DROME	Cytochrome c oxidase subunit 4, isoform A OS=Drosophila melanogaster GN=COX4 PE=1 SV=1	true	true	62.4	8.24	1	1	1	1	1	1
137095	tr|Q7JXU4|Q7JXU4_DROME	Nuclear GTP binding protein OS=Drosophila melanogaster GN=Ns2 PE=1 SV=1	true	true	27	3.12	1	1	1	1	1	1
137094	sp|P17336|CATA_DROME	Catalase OS=Drosophila melanogaster GN=Cat PE=1 SV=2	true	true	67.6	2.77	1	1	2	2	2	2
137093	sp|Q9V6B9|NUP54_DROME	Probable nucleoporin Nup54 OS=Drosophila melanogaster GN=Nup54 PE=2 SV=1	true	true	69.4	2.79	1	1	1	1	1	1
137092	tr|A0A0C4DHB8|A0A0C4DHB8_DROME	Uncharacterized protein, isoform E OS=Drosophila melanogaster GN=CG34133 PE=1 SV=1	true	true	33.4	0	1	1	1	1	1	1
137092	tr|Q0KHZ4|Q0KHZ4_DROME	Uncharacterized protein, isoform B OS=Drosophila melanogaster GN=CG34133 PE=1 SV=1	false	true	33.4	1.3	1	1	1	1	1	1
137092	tr|Q8IMK1|Q8IMK1_DROME	RE64336p OS=Drosophila melanogaster GN=CG34133 PE=1 SV=3	false	true	33.4	1.26	1	1	1	1	1	1
137091	tr|Q8MRG6|Q8MRG6_DROME	Precursor RNA processing 3, isoform B OS=Drosophila melanogaster GN=Prp3 PE=1 SV=1	true	true	36.6	2.27	1	1	2	2	2	2
137091	tr|Q9VW52|Q9VW52_DROME	Precursor RNA processing 3, isoform A OS=Drosophila melanogaster GN=Prp3 PE=1 SV=1	false	true	36.6	2.01	1	1	2	2	2	2
137090	tr|Q9V3H9|Q9V3H9_DROME	BcDNA.LD27873 OS=Drosophila melanogaster GN=Nab2 PE=1 SV=1	true	true	21.5	0.9	1	1	1	1	1	1
137089	sp|Q9V496|APLP_DROME	Apolipophorins OS=Drosophila melanogaster GN=Rfabg PE=1 SV=2	true	true	133	0.69	2	2	2	2	2	2
137089	tr|L0MPS3|L0MPS3_DROME	Retinoid-and fatty acid-binding glycoprotein, isoform B OS=Drosophila melanogaster GN=Rfabg PE=1 SV=1	false	true	133	0.69	2	2	2	2	2	2
137088	tr|Q8MSI2|Q8MSI2_DROME	GH15296p OS=Drosophila melanogaster GN=Scp1 PE=1 SV=1	true	true	27.2	6.88	1	1	1	1	1	1
137087	sp|Q00963|SPTCB_DROME	Spectrin beta chain OS=Drosophila melanogaster GN=beta-Spec PE=1 SV=2	true	true	52.2	0.7	1	1	1	1	1	1
137087	tr|M9PF16|M9PF16_DROME	Beta spectrin, isoform B OS=Drosophila melanogaster GN=beta-Spec PE=4 SV=1	false	true	52.2	0.69	1	1	1	1	1	1
137086	sp|P00334|ADH_DROME	Alcohol dehydrogenase OS=Drosophila melanogaster GN=Adh PE=1 SV=2	true	true	310.8	25.78	5	5	5	5	5	5
137085	tr|M9MSL3|M9MSL3_DROME	Hsc70Cb, isoform G OS=Drosophila melanogaster GN=Hsc70Cb PE=1 SV=1	true	true	51	1.44	1	1	1	1	1	1
137085	tr|Q9VUC1|Q9VUC1_DROME	Hsc70Cb, isoform A OS=Drosophila melanogaster GN=Hsc70Cb PE=1 SV=1	false	true	51	1.49	1	1	1	1	1	1
137084	sp|P39736|BX42_DROME	Puff-specific protein Bx42 OS=Drosophila melanogaster GN=Bx42 PE=1 SV=1	true	true	37.7	2.74	1	1	1	1	1	1
137084	tr|M9PGQ6|M9PGQ6_DROME	Bx42, isoform B OS=Drosophila melanogaster GN=Bx42 PE=4 SV=1	false	true	37.7	2.74	1	1	1	1	1	1
137083	tr|Q9VV75|Q9VV75_DROME	AT02348p OS=Drosophila melanogaster GN=UQCR-C2 PE=1 SV=1	true	true	257	16.59	4	4	4	4	4	4
137082	tr|Q9W0L6|Q9W0L6_DROME	GH22266p OS=Drosophila melanogaster GN=CG13907 PE=1 SV=1	true	true	336	9.8	5	5	8	8	8	8
137081	sp|P17210|KINH_DROME	Kinesin heavy chain OS=Drosophila melanogaster GN=Khc PE=1 SV=2	true	true	72.4	3.59	2	2	2	2	2	2
137080	sp|Q9VA91|RS7_DROME	40S ribosomal protein S7 OS=Drosophila melanogaster GN=RpS7 PE=1 SV=1	true	true	58.1	13.92	2	2	2	2	2	2
137080	tr|Q8IMI7|Q8IMI7_DROME	Ribosomal protein S7, isoform E OS=Drosophila melanogaster GN=RpS7 PE=1 SV=2	false	true	58.1	10.8	2	2	2	2	2	2
137079	tr|Q9W3N6|Q9W3N6_DROME	SD01505p OS=Drosophila melanogaster GN=p115 PE=1 SV=2	true	true	23.5	1.79	1	1	1	1	1	1
137078	tr|Q9VMI2|Q9VMI2_DROME	Uncharacterized protein, isoform A OS=Drosophila melanogaster GN=CG13994 PE=1 SV=1	true	true	139.1	20.25	3	3	5	5	5	5
137077	sp|O18640|GBLP_DROME	Guanine nucleotide-binding protein subunit beta-like protein OS=Drosophila melanogaster GN=Rack1 PE=1 SV=2	true	true	25.3	4.72	1	1	1	1	1	1
137077	tr|M9PCC1|M9PCC1_DROME	Receptor of activated protein kinase C 1, isoform C OS=Drosophila melanogaster GN=Rack1 PE=4 SV=1	false	true	25.3	4.72	1	1	1	1	1	1
137076	sp|P39205|CIN_DROME	Molybdenum cofactor synthesis protein cinnamon OS=Drosophila melanogaster GN=cin PE=1 SV=3	true	true	63.3	2.33	1	1	1	1	1	1
137075	sp|Q9VI55|UFL1_DROME	E3 UFM1-protein ligase 1 homolog OS=Drosophila melanogaster GN=CG1104 PE=2 SV=1	true	true	73.8	2.3	1	1	1	1	1	1
137075	tr|A0A0B4K6K7|A0A0B4K6K7_DROME	CG1104, isoform C OS=Drosophila melanogaster GN=CG1104 PE=4 SV=1	false	true	73.8	0	1	1	1	1	1	1
137074	tr|A8JUS8|A8JUS8_DROME	Uncharacterized protein, isoform B OS=Drosophila melanogaster GN=CG13373 PE=4 SV=1	true	true	162.7	8.47	2	2	3	3	3	3
137073	sp|P29746|BNB_DROME	Protein bangles and beads OS=Drosophila melanogaster GN=bnb PE=1 SV=1	true	true	110.3	5.66	2	2	2	2	2	2
137072	sp|Q9VUL1|PYRG_DROME	CTP synthase OS=Drosophila melanogaster GN=CTPsyn PE=1 SV=2	true	true	106.1	3.35	1	1	5	5	5	5
137072	tr|X2JCY2|X2JCY2_DROME	CTP synthase OS=Drosophila melanogaster GN=CTPsyn PE=3 SV=1	false	true	106.1	3.35	1	1	5	5	5	5
137071	tr|Q9W374|Q9W374_DROME	Dihydropyrimidine dehydrogenase OS=Drosophila melanogaster GN=su(r) PE=1 SV=2	true	true	26.5	1.36	1	1	1	1	1	1
137070	sp|P22700|ATC1_DROME	Calcium-transporting ATPase sarcoplasmic/endoplasmic reticulum type OS=Drosophila melanogaster GN=Ca-P60A PE=1 SV=2	true	true	312.8	6.47	5	5	5	5	5	5
137070	tr|A0A0B4LGB7|A0A0B4LGB7_DROME	Calcium-transporting ATPase OS=Drosophila melanogaster GN=SERCA PE=1 SV=1	false	true	312.8	0	5	5	5	5	5	5
137069	tr|Q7KTL4|Q7KTL4_DROME	Septin interacting protein 2, isoform C OS=Drosophila melanogaster GN=sip2 PE=1 SV=1	true	true	42.2	2.19	1	1	1	1	1	1
137069	tr|Q9VM57|Q9VM57_DROME	Septin interacting protein 2, isoform A OS=Drosophila melanogaster GN=sip2 PE=1 SV=2	false	true	42.2	2.24	1	1	1	1	1	1
137069	tr|Q7KTL5|Q7KTL5_DROME	LD08056p OS=Drosophila melanogaster GN=sip2 PE=1 SV=1	false	true	42.2	2.13	1	1	1	1	1	1
137068	tr|A0A0B4KHF3|A0A0B4KHF3_DROME	Puffyeye, isoform G OS=Drosophila melanogaster GN=puf PE=1 SV=1	true	true	44.1	0	1	1	1	1	1	1
137068	tr|Q7KS15|Q7KS15_DROME	Puffyeye, isoform E OS=Drosophila melanogaster GN=puf PE=1 SV=1	false	true	44.1	0.6	1	1	1	1	1	1
137068	tr|A0A0B4KI06|A0A0B4KI06_DROME	Puffyeye, isoform H OS=Drosophila melanogaster GN=puf PE=1 SV=1	false	true	44.1	0	1	1	1	1	1	1
137068	tr|Q8IMW2|Q8IMW2_DROME	Puffyeye, isoform F OS=Drosophila melanogaster GN=puf PE=1 SV=2	false	true	44.1	0.46	1	1	1	1	1	1
137068	tr|A0A0B4LIK5|A0A0B4LIK5_DROME	Puffyeye, isoform I OS=Drosophila melanogaster GN=puf PE=1 SV=1	false	true	44.1	0	1	1	1	1	1	1
137068	tr|Q9VC56|Q9VC56_DROME	Puffyeye, isoform D OS=Drosophila melanogaster GN=puf PE=1 SV=2	false	true	44.1	0.43	1	1	1	1	1	1
137067	tr|A0A0B4K6N4|A0A0B4K6N4_DROME	Tropomodulin, isoform N OS=Drosophila melanogaster GN=tmod PE=1 SV=1	true	true	69.3	0	1	1	1	1	1	1
137067	tr|A0A0B4KHW6|A0A0B4KHW6_DROME	Tropomodulin, isoform Q OS=Drosophila melanogaster GN=tmod PE=1 SV=1	false	true	69.3	0	1	1	1	1	1	1
137067	tr|A8JRH3|A8JRH3_DROME	FI20012p1 OS=Drosophila melanogaster GN=tmod PE=1 SV=1	false	true	69.3	4.37	1	1	1	1	1	1
137067	tr|A0A0B4KHF2|A0A0B4KHF2_DROME	Tropomodulin, isoform P OS=Drosophila melanogaster GN=tmod PE=1 SV=1	false	true	69.3	0	1	1	1	1	1	1
137067	tr|Q9VA59|Q9VA59_DROME	Tropomodulin, isoform D OS=Drosophila melanogaster GN=tmod PE=1 SV=2	false	true	69.3	5.24	1	1	1	1	1	1
137067	tr|A0A0B4K7R6|A0A0B4K7R6_DROME	Tropomodulin, isoform M OS=Drosophila melanogaster GN=tmod PE=1 SV=1	false	true	69.3	0	1	1	1	1	1	1
137066	tr|A0A0B4KGE1|A0A0B4KGE1_DROME	Signal transducer and activator of transcription OS=Drosophila melanogaster GN=Stat92E PE=1 SV=1	true	true	20.7	0	1	1	1	1	1	1
137066	tr|A0A0B4KH10|A0A0B4KH10_DROME	Signal transducer and activator of transcription OS=Drosophila melanogaster GN=Stat92E PE=1 SV=1	false	true	20.7	0	1	1	1	1	1	1
137066	tr|A0A0B4KGI7|A0A0B4KGI7_DROME	Signal transducer and activator of transcription OS=Drosophila melanogaster GN=Stat92E PE=1 SV=1	false	true	20.7	0	1	1	1	1	1	1
137065	sp|P12613|TCPA_DROME	T-complex protein 1 subunit alpha OS=Drosophila melanogaster GN=T-cp1 PE=2 SV=2	true	true	59.9	2.33	1	1	1	1	1	1
137065	tr|A4V391|A4V391_DROME	Tcp1-like, isoform B OS=Drosophila melanogaster GN=T-cp1 PE=1 SV=1	false	true	59.9	2.33	1	1	1	1	1	1
137064	tr|Q9VPX6|Q9VPX6_DROME	Adenylyl cyclase-associated protein OS=Drosophila melanogaster GN=capt PE=1 SV=2	true	true	198.6	2.04	1	1	4	4	4	4
137064	tr|Q9VPX7|Q9VPX7_DROME	Adenylyl cyclase-associated protein OS=Drosophila melanogaster GN=capt PE=1 SV=2	false	true	198.6	3.77	1	1	4	4	4	4
137063	tr|A0A0B4LGV6|A0A0B4LGV6_DROME	Insulator binding factor 1, isoform B OS=Drosophila melanogaster GN=Ibf1 PE=1 SV=1	true	true	24	0	1	1	1	1	1	1
137063	tr|Q9VHG5|Q9VHG5_DROME	Insulator binding factor 1, isoform A OS=Drosophila melanogaster GN=Ibf1 PE=1 SV=1	false	true	24	7.44	1	1	1	1	1	1
137062	tr|Q9VN21|Q9VN21_DROME	LD30155p OS=Drosophila melanogaster GN=lost PE=1 SV=1	true	true	770.5	12.11	8	8	18	18	18	18
137061	tr|A8JRB8|A8JRB8_DROME	CG5028, isoform C OS=Drosophila melanogaster GN=CG5028-RC PE=1 SV=1	true	true	134.5	7.91	2	2	2	2	2	2
137061	tr|Q8MT18|Q8MT18_DROME	CG5028, isoform A OS=Drosophila melanogaster GN=CG5028 PE=1 SV=1	false	true	134.5	7.71	2	2	2	2	2	2
137061	tr|A8JRC1|A8JRC1_DROME	CG5028, isoform D OS=Drosophila melanogaster GN=CG5028 PE=1 SV=1	false	true	134.5	7.89	2	2	2	2	2	2
137060	sp|Q9VA70|NCASE_DROME	Neutral ceramidase OS=Drosophila melanogaster GN=CDase PE=1 SV=1	true	true	78.4	2.7	1	1	2	2	2	2
137060	tr|A4V3N7|A4V3N7_DROME	Ceramidase, isoform B OS=Drosophila melanogaster GN=CDase PE=1 SV=1	false	true	78.4	2.7	1	1	2	2	2	2
137059	tr|Q9W3D1|Q9W3D1_DROME	Chromatin assembly factor 1, p180 subunit OS=Drosophila melanogaster GN=Caf1-180 PE=1 SV=1	true	true	33.2	0.85	1	1	1	1	1	1
137058	tr|M9NFR5|M9NFR5_DROME	Ypsilon schachtel, isoform B OS=Drosophila melanogaster GN=yps PE=1 SV=1	true	true	38	7.06	1	1	1	1	1	1
137058	tr|Q95RE4|Q95RE4_DROME	LD37574p OS=Drosophila melanogaster GN=yps PE=1 SV=1	false	true	38	6.82	1	1	1	1	1	1
137057	tr|Q95SH7|Q95SH7_DROME	GH26007p OS=Drosophila melanogaster GN=CG14969 PE=1 SV=1	true	true	90.7	7.94	2	2	2	2	2	2
137056	sp|Q23973|MTRM_DROME	Protein matrimony OS=Drosophila melanogaster GN=mtrm PE=1 SV=2	true	true	105.9	4.61	1	1	3	3	3	3
137055	tr|L7EEF1|L7EEF1_DROME	Eukaryotic initiation factor 4B, isoform F OS=Drosophila melanogaster GN=eIF-4B PE=1 SV=1	true	true	437.4	10.71	4	4	11	11	11	11
137055	tr|Q8SYL3|Q8SYL3_DROME	Eukaryotic initiation factor 4B OS=Drosophila melanogaster GN=eIF-4B PE=1 SV=1	false	true	437.4	10.77	4	4	11	11	11	11
137055	tr|Q7PLL1|Q7PLL1_DROME	Eukaryotic initiation factor 4B, isoform E OS=Drosophila melanogaster GN=eIF-4B PE=1 SV=2	false	true	437.4	10.8	4	4	11	11	11	11
137055	tr|Q7PLL3|Q7PLL3_DROME	Eukaryotic initiation factor 4B OS=Drosophila melanogaster GN=eIF-4B PE=1 SV=1	false	true	437.4	9.15	4	4	11	11	11	11
137054	sp|Q08473|SQD_DROME	RNA-binding protein squid OS=Drosophila melanogaster GN=sqd PE=1 SV=3	true	true	52.7	4.65	1	1	1	1	1	1
137054	tr|A0A0B4K6U6|A0A0B4K6U6_DROME	Squid, isoform E OS=Drosophila melanogaster GN=sqd PE=4 SV=1	false	true	52.7	0	1	1	1	1	1	1
137053	sp|Q9V677|ECM29_DROME	Proteasome-associated protein ECM29 homolog OS=Drosophila melanogaster GN=CG8858 PE=1 SV=1	true	true	93	1.06	1	1	1	1	1	1
137052	sp|P48810|RB87F_DROME	Heterogeneous nuclear ribonucleoprotein 87F OS=Drosophila melanogaster GN=Hrb87F PE=2 SV=2	true	true	39.6	3.38	1	1	1	1	1	1
137052	tr|E1JIK0|E1JIK0_DROME	Heterogeneous nuclear ribonucleoprotein at 87F, isoform C OS=Drosophila melanogaster GN=Hrb87F PE=1 SV=1	false	true	39.6	3.38	1	1	1	1	1	1
137051	tr|Q9VVL7|Q9VVL7_DROME	Dihydrolipoyl dehydrogenase OS=Drosophila melanogaster GN=CG7430 PE=1 SV=1	true	true	40.8	3.57	1	1	1	1	1	1
137050	tr|Q8MZI3|Q8MZI3_DROME	GH10652p OS=Drosophila melanogaster GN=CG10077 PE=1 SV=1	true	true	28.3	1.59	1	1	2	2	2	2
137049	tr|M9MRD1|M9MRD1_DROME	Muscle-specific protein 300 kDa, isoform D OS=Drosophila melanogaster GN=Msp300 PE=1 SV=1	true	true	35.9	0.08	1	1	1	1	1	1
137049	tr|M9MRF5|M9MRF5_DROME	Muscle-specific protein 300 kDa, isoform H OS=Drosophila melanogaster GN=Msp300 PE=1 SV=1	false	true	35.9	0.08	1	1	1	1	1	1
137049	tr|M9PC84|M9PC84_DROME	Muscle-specific protein 300 kDa, isoform L OS=Drosophila melanogaster GN=Msp300 PE=1 SV=1	false	true	35.9	0.08	1	1	1	1	1	1
137049	tr|M9PCM8|M9PCM8_DROME	Muscle-specific protein 300 kDa, isoform K OS=Drosophila melanogaster GN=Msp300 PE=1 SV=1	false	true	35.9	0.08	1	1	1	1	1	1
137049	tr|M9PC23|M9PC23_DROME	Muscle-specific protein 300 kDa, isoform J OS=Drosophila melanogaster GN=Msp300 PE=1 SV=1	false	true	35.9	0.13	1	1	1	1	1	1
137049	tr|M9MRD6|M9MRD6_DROME	Muscle-specific protein 300 kDa, isoform I OS=Drosophila melanogaster GN=Msp300 PE=1 SV=1	false	true	35.9	0.08	1	1	1	1	1	1
137049	tr|M9MRD4|M9MRD4_DROME	Muscle-specific protein 300 kDa, isoform B OS=Drosophila melanogaster GN=Msp300 PE=1 SV=1	false	true	35.9	0.12	1	1	1	1	1	1
137048	tr|B9EQU5|B9EQU5_DROME	MIP01644p OS=Drosophila melanogaster GN=fau-RA PE=1 SV=1	true	true	220.9	0	6	1	10	1	10	1
137047	sp|Q9VGX3|FAU_DROME	Protein anoxia up-regulated OS=Drosophila melanogaster GN=fau PE=1 SV=3	true	true	299.4	8.56	6	1	11	2	11	2
137047	tr|A0A0B4LGZ7|A0A0B4LGZ7_DROME	Uncharacterized protein, isoform H OS=Drosophila melanogaster GN=CG45076 PE=1 SV=1	false	true	299.4	0	6	1	11	2	11	2
137046	tr|Q9V3A7|Q9V3A7_DROME	Structural maintenance of chromosomes protein OS=Drosophila melanogaster GN=glu PE=1 SV=1	true	true	138.8	1.35	1	1	4	4	4	4
137045	tr|Q9VKF0|Q9VKF0_DROME	Cyclin Y, isoform A OS=Drosophila melanogaster GN=CycY PE=1 SV=1	true	true	32.3	4.93	1	1	2	2	2	2
137044	tr|A0A0B4LFI1|A0A0B4LFI1_DROME	Uncharacterized protein, isoform U OS=Drosophila melanogaster GN=CG43729 PE=4 SV=1	true	true	25.7	0	1	1	1	1	1	1
137044	tr|A0A0B4LGK0|A0A0B4LGK0_DROME	Uncharacterized protein, isoform V OS=Drosophila melanogaster GN=CG43729 PE=4 SV=1	false	true	25.7	0	1	1	1	1	1	1
137043	tr|Q8ING0|Q8ING0_DROME	Uncharacterized protein OS=Drosophila melanogaster GN=CG31326 PE=1 SV=1	true	true	32.7	1.92	1	1	1	1	1	1
137042	tr|B7YZK4|B7YZK4_DROME	Jabba, isoform E OS=Drosophila melanogaster GN=Jabba PE=1 SV=1	true	true	68.2	11.64	2	2	3	3	3	3
137042	tr|A0A0B4KFV2|A0A0B4KFV2_DROME	Jabba, isoform H OS=Drosophila melanogaster GN=Jabba PE=1 SV=1	false	false	35.2	0	2	2	1	3	3	3
137042	tr|A0A0B4JCT7|A0A0B4JCT7_DROME	Jabba, isoform F OS=Drosophila melanogaster GN=Jabba PE=1 SV=1	false	false	33	0	2	2	2	3	3	3
137042	tr|B7YZK5|B7YZK5_DROME	Jabba, isoform C OS=Drosophila melanogaster GN=Jabba PE=1 SV=1	false	false	33	4.64	2	2	2	3	3	3
137042	tr|A0A0B4KG78|A0A0B4KG78_DROME	Jabba, isoform I OS=Drosophila melanogaster GN=Jabba PE=1 SV=1	false	false	33	0	2	2	2	3	3	3
137041	tr|Q9VXF9|Q9VXF9_DROME	AT13091p OS=Drosophila melanogaster GN=rngo PE=1 SV=1	true	true	77.2	3.71	1	1	2	2	2	2
137040	tr|A0A0B4K664|A0A0B4K664_DROME	Mini spindles, isoform E OS=Drosophila melanogaster GN=msps PE=1 SV=1	true	true	132.5	0	1	1	3	3	3	3
137040	tr|E1JIM4|E1JIM4_DROME	Mini spindles, isoform B OS=Drosophila melanogaster GN=msps PE=1 SV=1	false	true	132.5	0.63	1	1	3	3	3	3
137040	tr|Q9VEZ3|Q9VEZ3_DROME	LP04448p OS=Drosophila melanogaster GN=msps PE=1 SV=3	false	true	132.5	0.64	1	1	3	3	3	3
137040	tr|A0A0B4K700|A0A0B4K700_DROME	Mini spindles, isoform D OS=Drosophila melanogaster GN=msps PE=1 SV=1	false	true	132.5	0	1	1	3	3	3	3
137039	tr|Q9VHC3|Q9VHC3_DROME	Blistery, isoform A OS=Drosophila melanogaster GN=by PE=2 SV=1	true	true	36.1	1.11	1	1	1	1	1	1
137038	tr|M9PAZ4|M9PAZ4_DROME	IA-2 protein tyrosine phosphatase, isoform E OS=Drosophila melanogaster GN=IA-2 PE=1 SV=1	true	true	27.1	1.82	1	1	1	1	1	1
137038	tr|Q9VPV8|Q9VPV8_DROME	IA-2 protein tyrosine phosphatase, isoform C OS=Drosophila melanogaster GN=IA-2 PE=1 SV=4	false	true	27.1	1.82	1	1	1	1	1	1
137038	tr|Q59E11|Q59E11_DROME	IA-2 protein tyrosine phosphatase, isoform D OS=Drosophila melanogaster GN=IA-2 PE=1 SV=2	false	true	27.1	1.84	1	1	1	1	1	1
137037	sp|P28750|EXU_DROME	Maternal protein exuperantia OS=Drosophila melanogaster GN=exu PE=1 SV=2	true	true	584	7.71	4	4	14	14	14	14
137037	tr|E1JGN9|E1JGN9_DROME	AT02443p OS=Drosophila melanogaster GN=exu PE=1 SV=1	false	true	584	7.71	4	4	14	14	14	14
137036	sp|Q9I7D3|CAPR1_DROME	Caprin homolog OS=Drosophila melanogaster GN=Capr PE=1 SV=1	true	true	161.1	2.39	2	2	4	4	4	4
137036	tr|E4NKG1|E4NKG1_DROME	Caprin, isoform B OS=Drosophila melanogaster GN=Capr PE=1 SV=1	false	true	161.1	2.39	2	2	4	4	4	4
137035	tr|M9PFV8|M9PFV8_DROME	Regeneration, isoform B OS=Drosophila melanogaster GN=rgn PE=1 SV=1	true	true	23.1	1.98	1	1	1	1	1	1
137035	tr|Q9Y102|Q9Y102_DROME	BcDNA.GH11973 OS=Drosophila melanogaster GN=rgn PE=1 SV=1	false	true	23.1	2	1	1	1	1	1	1
137034	tr|Q9V3V3|Q9V3V3_DROME	Pez, isoform A OS=Drosophila melanogaster GN=Pez PE=1 SV=1	true	true	32.4	1.2	1	1	2	2	2	2
137033	sp|Q05344|SSRP1_DROME	FACT complex subunit Ssrp1 OS=Drosophila melanogaster GN=Ssrp PE=1 SV=2	true	true	32.3	2.63	1	1	1	1	1	1
137032	sp|Q9VJY6|RL24_DROME	60S ribosomal protein L24 OS=Drosophila melanogaster GN=RpL24 PE=1 SV=1	true	true	59.7	8.39	1	1	1	1	1	1
137032	tr|X2JE06|X2JE06_DROME	Ribosomal protein L24, isoform B OS=Drosophila melanogaster GN=RpL24 PE=1 SV=1	false	true	59.7	8.39	1	1	1	1	1	1
137031	sp|P20232|TFS2_DROME	Transcription elongation factor S-II OS=Drosophila melanogaster GN=TfIIS PE=2 SV=1	true	true	88.8	5.11	1	1	3	3	3	3
137031	tr|M9PFV9|M9PFV9_DROME	RNA polymerase II elongation factor, isoform B OS=Drosophila melanogaster GN=TfIIS PE=4 SV=1	false	true	88.8	5.11	1	1	3	3	3	3
137030	tr|M9NED4|M9NED4_DROME	CG2247, isoform C OS=Drosophila melanogaster GN=CG2247 PE=1 SV=1	true	true	33.4	2.01	1	1	1	1	1	1
137030	tr|M9NF18|M9NF18_DROME	CG2247, isoform D OS=Drosophila melanogaster GN=CG2247 PE=1 SV=1	false	true	33.4	1.81	1	1	1	1	1	1
137030	tr|Q9VYW5|Q9VYW5_DROME	CG2247, isoform A OS=Drosophila melanogaster GN=CG2247 PE=1 SV=1	false	true	33.4	1.81	1	1	1	1	1	1
137029	sp|A1ZAX1|EIF3C_DROME	Eukaryotic translation initiation factor 3 subunit C OS=Drosophila melanogaster GN=eIF3-S8 PE=1 SV=1	true	true	263.6	6.15	3	3	4	4	4	4
137029	tr|A0A0B4LFL2|A0A0B4LFL2_DROME	Eukaryotic translation initiation factor 3 subunit C OS=Drosophila melanogaster GN=eIF3-S8 PE=3 SV=1	false	true	263.6	0	3	3	4	4	4	4
137028	sp|P02518|HSP27_DROME	Heat shock protein 27 OS=Drosophila melanogaster GN=Hsp27 PE=1 SV=2	true	true	118.4	16.43	2	2	2	2	2	2
137028	tr|X2JC82|X2JC82_DROME	Heat shock protein 27, isoform B OS=Drosophila melanogaster GN=Hsp27 PE=3 SV=1	false	true	118.4	16.43	2	2	2	2	2	2
137027	tr|Q9V455|Q9V455_DROME	Importin subunit alpha OS=Drosophila melanogaster GN=Kap-alpha3 PE=1 SV=1	true	true	78.9	4.47	2	2	2	2	2	2
137026	sp|Q9VMQ7|ELP4_DROME	Putative elongator complex protein 4 OS=Drosophila melanogaster GN=CG6907 PE=1 SV=1	true	true	54.2	6.86	1	1	1	1	1	1
137026	tr|X2J4N6|X2J4N6_DROME	CG6907, isoform B OS=Drosophila melanogaster GN=CG6907 PE=4 SV=1	false	true	54.2	6.86	1	1	1	1	1	1
137025	sp|P98159|NUDEL_DROME	Serine protease nudel OS=Drosophila melanogaster GN=ndl PE=1 SV=2	true	true	80.3	0.5	1	1	1	1	1	1
137024	sp|P41073|PEP_DROME	Zinc finger protein on ecdysone puffs OS=Drosophila melanogaster GN=Pep PE=1 SV=1	true	true	88.9	3.63	2	2	2	2	2	2
137024	tr|M9NG39|M9NG39_DROME	Protein on ecdysone puffs, isoform D OS=Drosophila melanogaster GN=Pep PE=1 SV=1	false	true	88.9	3.75	2	2	2	2	2	2
137023	tr|Q9VU04|Q9VU04_DROME	RE60105p OS=Drosophila melanogaster GN=CG32109 PE=2 SV=2	true	true	69.1	7.79	1	1	1	1	1	1
137022	sp|P07186|CH19_DROME	Chorion protein S19 OS=Drosophila melanogaster GN=Cp19 PE=2 SV=1	true	true	35.4	14.45	1	1	1	1	1	1
137021	tr|Q9VV46|Q9VV46_DROME	Cuticular protein 72Ec OS=Drosophila melanogaster GN=Cpr72Ec PE=1 SV=1	true	true	327.8	10.02	4	4	6	6	6	6
137020	tr|A8JNX0|A8JNX0_DROME	ADP-ribosylation factor GTPase activating protein 3, isoform H OS=Drosophila melanogaster GN=ArfGAP3 PE=1 SV=2	true	true	26	3.25	1	1	1	1	1	1
137020	tr|M9PGG0|M9PGG0_DROME	ADP-ribosylation factor GTPase activating protein 3, isoform E OS=Drosophila melanogaster GN=ArfGAP3 PE=1 SV=1	false	true	26	3.51	1	1	1	1	1	1
137020	tr|M9PIL3|M9PIL3_DROME	ADP-ribosylation factor GTPase activating protein 3, isoform G OS=Drosophila melanogaster GN=ArfGAP3 PE=1 SV=1	false	true	26	3.28	1	1	1	1	1	1
137020	tr|Q9VNS2|Q9VNS2_DROME	ADP-ribosylation factor GTPase activating protein 3, isoform A OS=Drosophila melanogaster GN=ArfGAP3 PE=1 SV=1	false	true	26	3.26	1	1	1	1	1	1
137020	tr|M9PG88|M9PG88_DROME	ADP-ribosylation factor GTPase activating protein 3, isoform F OS=Drosophila melanogaster GN=ArfGAP3 PE=1 SV=1	false	true	26	3.5	1	1	1	1	1	1
137019	tr|M9PGZ8|M9PGZ8_DROME	Smrter, isoform G OS=Drosophila melanogaster GN=Smr PE=1 SV=1	true	true	23	0.75	1	1	1	1	1	1
137019	tr|Q9VYK0|Q9VYK0_DROME	Smrter, isoform D OS=Drosophila melanogaster GN=Smr PE=1 SV=3	false	true	23	0.75	1	1	1	1	1	1
137018	sp|Q9W1C9|PEB3_DROME	Ejaculatory bulb-specific protein 3 OS=Drosophila melanogaster GN=EbpIII PE=2 SV=2	true	true	58.9	8.73	1	1	1	1	1	1
137018	tr|D5A7M1|D5A7M1_DROME	Ejaculatory bulb protein III, isoform B OS=Drosophila melanogaster GN=EbpIII PE=1 SV=1	false	true	58.9	0	1	1	1	1	1	1
137017	sp|P41043|GSTS1_DROME	Glutathione S-transferase S1 OS=Drosophila melanogaster GN=GstS1 PE=1 SV=2	true	true	51.7	0	2	2	2	2	2	2
137017	tr|A4UZL5|A4UZL5_DROME	Glutathione S transferase S1, isoform C OS=Drosophila melanogaster GN=GstS1 PE=1 SV=1	false	true	51.7	6.02	2	2	2	2	2	2
137016	sp|P31007|DLG1_DROME	Disks large 1 tumor suppressor protein OS=Drosophila melanogaster GN=dlg1 PE=1 SV=2	true	true	193.6	4.54	4	4	6	6	6	6
137016	tr|M9PJI4|M9PJI4_DROME	Discs large 1, isoform T OS=Drosophila melanogaster GN=dlg1 PE=1 SV=1	false	true	193.6	4.67	4	4	6	6	6	6
137016	tr|M9NGZ2|M9NGZ2_DROME	Discs large 1, isoform Q OS=Drosophila melanogaster GN=dlg1 PE=1 SV=1	false	true	193.6	4.51	4	4	6	6	6	6
137016	tr|M9PHK8|M9PHK8_DROME	Discs large 1, isoform R OS=Drosophila melanogaster GN=dlg1 PE=1 SV=1	false	true	193.6	4.4	4	4	6	6	6	6
137016	tr|E1JJH5|E1JJH5_DROME	Discs large 1, isoform M OS=Drosophila melanogaster GN=dlg1 PE=1 SV=1	false	true	193.6	4.27	4	4	6	6	6	6
137016	tr|E8NH13|E8NH13_DROME	Discs large 1, isoform P OS=Drosophila melanogaster GN=dlg1 PE=1 SV=1	false	true	193.6	4.48	4	4	6	6	6	6
137016	tr|E1JJH6|E1JJH6_DROME	Discs large 1, isoform N OS=Drosophila melanogaster GN=dlg1 PE=1 SV=1	false	true	193.6	4.58	4	4	6	6	6	6
137015	sp|P05990|PYR1_DROME	CAD protein OS=Drosophila melanogaster GN=r PE=1 SV=3	true	true	37.7	0.45	1	1	1	1	1	1
137015	tr|X2JFG0|X2JFG0_DROME	Rudimentary, isoform D OS=Drosophila melanogaster GN=r PE=1 SV=1	false	true	37.7	0.45	1	1	1	1	1	1
137014	tr|Q15K24|Q15K24_DROME	Big bang, isoform J OS=Drosophila melanogaster GN=bbg PE=1 SV=1	true	true	39.3	0.98	1	1	2	2	2	2
137014	tr|Q17Q80|Q17Q80_DROME	Big bang, isoform F OS=Drosophila melanogaster GN=bbg PE=2 SV=1	false	true	39.3	1.74	1	1	2	2	2	2
137014	tr|Q17Q84|Q17Q84_DROME	Big bang, isoform E OS=Drosophila melanogaster GN=bbg PE=2 SV=1	false	true	39.3	1.63	1	1	2	2	2	2
137014	tr|Q9VUE7|Q9VUE7_DROME	Big bang, isoform I OS=Drosophila melanogaster GN=bbg PE=2 SV=2	false	true	39.3	1.64	1	1	2	2	2	2
137014	tr|Q9VUE8|Q9VUE8_DROME	Big bang, isoform C OS=Drosophila melanogaster GN=bbg PE=1 SV=2	false	true	39.3	0.68	1	1	2	2	2	2
137013	sp|Q8INM3|SLE_DROME	Protein slender lobes OS=Drosophila melanogaster GN=sle PE=1 SV=1	true	true	742.1	15.7	16	16	21	21	21	21
137013	sp|Q9VGZ8|SLEL_DROME	Slender lobes-like protein OS=Drosophila melanogaster GN=CG12592 PE=1 SV=3	false	false	47.9	5.04	16	16	2	21	21	21
137012	sp|P29613|TPIS_DROME	Triosephosphate isomerase OS=Drosophila melanogaster GN=Tpi PE=1 SV=3	true	true	69.1	5.26	1	1	1	1	1	1
137011	tr|M9ND37|M9ND37_DROME	eIF5B, isoform E OS=Drosophila melanogaster GN=eIF5B PE=1 SV=1	true	true	214	3.61	3	3	3	3	3	3
137011	tr|M9NFL1|M9NFL1_DROME	eIF5B, isoform D OS=Drosophila melanogaster GN=eIF5B PE=1 SV=1	false	true	214	3.67	3	3	3	3	3	3
137011	tr|Q9VZP5|Q9VZP5_DROME	FI21437p1 OS=Drosophila melanogaster GN=eIF5B PE=1 SV=2	false	true	214	3.5	3	3	3	3	3	3
137010	sp|Q24595|XPC_DROME	DNA repair protein complementing XP-C cells homolog OS=Drosophila melanogaster GN=Xpc PE=1 SV=2	true	true	209.6	4.02	5	5	5	5	5	5
137009	sp|P22058|CPD1_DROME	Chromosomal protein D1 OS=Drosophila melanogaster GN=D1 PE=1 SV=3	true	true	405.7	27.89	6	6	10	10	10	10
137009	tr|A4V2K7|A4V2K7_DROME	D1 chromosomal protein, isoform C OS=Drosophila melanogaster GN=D1 PE=1 SV=1	false	true	405.7	27.89	6	6	10	10	10	10
137008	tr|Q9W3Y3|Q9W3Y3_DROME	CG3226 OS=Drosophila melanogaster GN=CG3226 PE=1 SV=1	true	true	41.3	5.22	1	1	1	1	1	1
137007	sp|Q9VXF1|PP2B3_DROME	Serine/threonine-protein phosphatase 2B catalytic subunit 3 OS=Drosophila melanogaster GN=CanA-14F PE=1 SV=4	true	true	45.5	7.36	1	1	1	1	1	1
137007	tr|M9NEL1|M9NEL1_DROME	Serine/threonine-protein phosphatase OS=Drosophila melanogaster GN=CanA-14F PE=3 SV=1	false	true	45.5	7.36	1	1	1	1	1	1
137006	tr|A0A0B4LEY1|A0A0B4LEY1_DROME	Sec31 ortholog, isoform C OS=Drosophila melanogaster GN=Sec31 PE=1 SV=1	true	true	45.8	0	1	1	1	1	1	1
137006	tr|A1Z7J6|A1Z7J6_DROME	Sec31 ortholog, isoform B OS=Drosophila melanogaster GN=Sec31 PE=1 SV=1	false	true	45.8	1.21	1	1	1	1	1	1
137006	tr|A0A0B4LEZ1|A0A0B4LEZ1_DROME	Sec31 ortholog, isoform D OS=Drosophila melanogaster GN=Sec31 PE=1 SV=1	false	true	45.8	0	1	1	1	1	1	1
137006	tr|A1Z7J7|A1Z7J7_DROME	Sec31 ortholog, isoform A OS=Drosophila melanogaster GN=Sec31 PE=1 SV=1	false	true	45.8	1.21	1	1	1	1	1	1
137005	sp|Q7K550|EIF3J_DROME	Eukaryotic translation initiation factor 3 subunit J OS=Drosophila melanogaster GN=Adam PE=1 SV=1	true	true	42.2	3.81	1	1	1	1	1	1
137005	tr|A0A0B4LF26|A0A0B4LF26_DROME	Eukaryotic translation initiation factor 3 subunit J OS=Drosophila melanogaster GN=Adam PE=3 SV=1	false	true	42.2	0	1	1	1	1	1	1
137004	tr|M9PE74|M9PE74_DROME	No circadian temperature entrainment, isoform D OS=Drosophila melanogaster GN=nocte PE=1 SV=1	true	true	299.6	4.38	6	6	9	9	9	9
137004	tr|Q9W2U7|Q9W2U7_DROME	LP18708p OS=Drosophila melanogaster GN=nocte PE=1 SV=4	false	true	299.6	4.37	6	6	9	9	9	9
137003	sp|Q07171|GELS_DROME	Gelsolin OS=Drosophila melanogaster GN=Gel PE=1 SV=2	true	true	148	3.13	2	2	3	3	3	3
137003	tr|A0A0C4DHG6|A0A0C4DHG6_DROME	Gelsolin, isoform L OS=Drosophila melanogaster GN=Gel PE=4 SV=1	false	true	148	0	2	2	3	3	3	3
137003	tr|A0A0C4DHG2|A0A0C4DHG2_DROME	Gelsolin, isoform J OS=Drosophila melanogaster GN=Gel PE=4 SV=1	false	true	148	0	2	2	3	3	3	3
137002	sp|P21521|SY65_DROME	Synaptotagmin 1 OS=Drosophila melanogaster GN=Syt1 PE=1 SV=3	true	true	79.2	2.53	2	2	2	2	2	2
137002	tr|X2J979|X2J979_DROME	Synaptotagmin 1, isoform H OS=Drosophila melanogaster GN=Syt1 PE=4 SV=1	false	true	79.2	2.54	2	2	2	2	2	2
137002	tr|X2J4C1|X2J4C1_DROME	Synaptotagmin 1, isoform I OS=Drosophila melanogaster GN=Syt1 PE=4 SV=1	false	false	44.2	2.12	2	2	1	2	2	2
137001	sp|Q8MQJ9|BRAT_DROME	Brain tumor protein OS=Drosophila melanogaster GN=brat PE=1 SV=2	true	true	16.8	1.83	1	1	1	1	1	1
137001	tr|M9MSJ1|M9MSJ1_DROME	Brain tumor, isoform E OS=Drosophila melanogaster GN=brat PE=1 SV=1	false	true	16.8	1.79	1	1	1	1	1	1
137001	tr|E8NHB3|E8NHB3_DROME	Brain tumor, isoform F OS=Drosophila melanogaster GN=brat PE=1 SV=1	false	true	16.8	1.83	1	1	1	1	1	1
137000	tr|M9PBJ1|M9PBJ1_DROME	Zormin, isoform J OS=Drosophila melanogaster GN=zormin PE=1 SV=1	true	true	353	1.45	4	4	8	8	8	8
137000	tr|M9PE03|M9PE03_DROME	Zormin, isoform E OS=Drosophila melanogaster GN=zormin PE=1 SV=1	false	true	353	1.5	4	4	8	8	8	8
137000	tr|Q0E8J3|Q0E8J3_DROME	Zormin, isoform I OS=Drosophila melanogaster GN=zormin PE=1 SV=2	false	true	353	1.46	4	4	8	8	8	8
137000	tr|Q0E8J5|Q0E8J5_DROME	Zormin, isoform K OS=Drosophila melanogaster GN=zormin PE=1 SV=2	false	false	293.3	1.08	4	4	6	8	8	8
137000	tr|Q9W053|Q9W053_DROME	Zormin, isoform F OS=Drosophila melanogaster GN=zormin PE=1 SV=4	false	false	293.3	1.09	4	4	6	8	8	8
137000	tr|Q0E8J4|Q0E8J4_DROME	Zormin, isoform G OS=Drosophila melanogaster GN=zormin PE=1 SV=2	false	false	293.3	1.04	4	4	6	8	8	8
136999	tr|M9PEU6|M9PEU6_DROME	Uncharacterized protein, isoform F OS=Drosophila melanogaster GN=CG43783 PE=1 SV=1	true	true	69.6	2.38	2	2	2	2	2	2
136999	tr|M9PHU7|M9PHU7_DROME	Uncharacterized protein, isoform G OS=Drosophila melanogaster GN=CG43783 PE=1 SV=1	false	true	69.6	2.32	2	2	2	2	2	2
136999	tr|M9PEK7|M9PEK7_DROME	Uncharacterized protein, isoform A OS=Drosophila melanogaster GN=CG43783 PE=1 SV=1	false	false	45	1.69	2	2	1	2	2	2
136999	tr|M9PBY3|M9PBY3_DROME	Uncharacterized protein, isoform E OS=Drosophila melanogaster GN=CG43783 PE=1 SV=1	false	false	45	1.64	2	2	1	2	2	2
136999	tr|M9PF18|M9PF18_DROME	Uncharacterized protein, isoform B OS=Drosophila melanogaster GN=CG43783 PE=1 SV=1	false	false	45	1.64	2	2	1	2	2	2
136999	sp|Q9VSR3|ORB2_DROME	Probable RNA-binding protein orb2 OS=Drosophila melanogaster GN=orb2 PE=1 SV=1	false	false	24.6	1.99	2	2	1	2	2	2
136999	tr|A4V1P2|A4V1P2_DROME	Orb2, isoform B OS=Drosophila melanogaster GN=orb2 PE=4 SV=1	false	false	24.6	1.99	2	2	1	2	2	2
136998	tr|Q0E8X6|Q0E8X6_DROME	eIF2B-delta, isoform B OS=Drosophila melanogaster GN=eIF2B-delta PE=1 SV=1	true	true	127.6	4.51	1	1	4	4	4	4
136998	tr|Q9W1Q8|Q9W1Q8_DROME	LD05345p OS=Drosophila melanogaster GN=eIF2B-delta PE=1 SV=1	false	true	127.6	4.15	1	1	4	4	4	4
136997	sp|O44081|DKC1_DROME	H/ACA ribonucleoprotein complex subunit 4 OS=Drosophila melanogaster GN=Nop60B PE=1 SV=1	true	true	232.1	8.07	2	2	5	5	5	5
136997	tr|E1JGV6|E1JGV6_DROME	Nucleolar protein at 60B, isoform C OS=Drosophila melanogaster GN=Nop60B PE=1 SV=1	false	true	232.1	8.07	2	2	5	5	5	5
136996	tr|A1Z968|A1Z968_DROME	NAT1, isoform D OS=Drosophila melanogaster GN=NAT1 PE=1 SV=1	true	true	780	0	9	9	17	17	17	17
136996	tr|Q0E996|Q0E996_DROME	FI23508p1 OS=Drosophila melanogaster GN=NAT1 PE=1 SV=1	false	false	119.3	4.03	9	9	3	17	17	17
136995	sp|Q9V931|OB57C_DROME	General odorant-binding protein 57c OS=Drosophila melanogaster GN=Obp57c PE=2 SV=1	true	true	30.3	9.4	1	1	1	1	1	1
136994	sp|P15007|ENO_DROME	Enolase OS=Drosophila melanogaster GN=Eno PE=1 SV=2	true	true	165.9	12.4	4	4	4	4	4	4
136994	tr|E1JHR5|E1JHR5_DROME	Enolase, isoform F OS=Drosophila melanogaster GN=Eno PE=1 SV=1	false	true	165.9	14.32	4	4	4	4	4	4
136993	tr|Q8MRQ2|Q8MRQ2_DROME	GH05923p OS=Drosophila melanogaster GN=Reph PE=2 SV=1	true	true	20.3	2.74	1	1	2	2	2	2
136993	tr|Q9VQV2|Q9VQV2_DROME	Regulator of eph expression, isoform A OS=Drosophila melanogaster GN=Reph PE=4 SV=1	false	true	20.3	3.13	1	1	2	2	2	2
136992	tr|A0A0B4KFF3|A0A0B4KFF3_DROME	Uncharacterized protein, isoform K OS=Drosophila melanogaster GN=CG17816 PE=1 SV=1	true	true	61	0	2	2	2	2	2	2
136992	tr|A8JQV2|A8JQV2_DROME	Uncharacterized protein, isoform E OS=Drosophila melanogaster GN=CG17816 PE=1 SV=1	false	true	61	4.68	2	2	2	2	2	2
136992	tr|A0A0C4DHA8|A0A0C4DHA8_DROME	Uncharacterized protein, isoform I OS=Drosophila melanogaster GN=CG17816 PE=1 SV=1	false	true	61	0	2	2	2	2	2	2
136992	tr|Q86PA0|Q86PA0_DROME	LD14577p OS=Drosophila melanogaster GN=CG17816 PE=1 SV=1	false	true	61	5.18	2	2	2	2	2	2
136992	tr|A8JQV3|A8JQV3_DROME	Uncharacterized protein, isoform G OS=Drosophila melanogaster GN=CG17816 PE=1 SV=1	false	true	61	4.54	2	2	2	2	2	2
136992	tr|A0A0C4DHE0|A0A0C4DHE0_DROME	Uncharacterized protein, isoform J OS=Drosophila melanogaster GN=CG17816 PE=1 SV=1	false	false	34.1	0	2	2	1	2	2	2
136991	tr|A1ZA23|A1ZA23_DROME	CG8192 OS=Drosophila melanogaster GN=CG8192-RA PE=1 SV=1	true	true	24.4	6.03	1	1	1	1	1	1
136990	tr|E1JIS1|E1JIS1_DROME	CG7956, isoform D OS=Drosophila melanogaster GN=CG7956 PE=1 SV=1	true	true	38.5	1.21	1	1	1	1	1	1
136990	tr|Q59DV6|Q59DV6_DROME	CG7956, isoform G OS=Drosophila melanogaster GN=CG7956 PE=1 SV=3	false	true	38.5	1.16	1	1	1	1	1	1
136990	tr|Q9VD98|Q9VD98_DROME	CG7956, isoform A OS=Drosophila melanogaster GN=CG7956-RA PE=1 SV=2	false	true	38.5	1.3	1	1	1	1	1	1
136990	tr|Q0KI33|Q0KI33_DROME	CG7956, isoform F OS=Drosophila melanogaster GN=CG7956 PE=1 SV=2	false	true	38.5	1.09	1	1	1	1	1	1
136989	sp|Q9V7P1|UTP18_DROME	U3 small nucleolar RNA-associated protein 18 homolog OS=Drosophila melanogaster GN=wcd PE=1 SV=1	true	true	46.8	3.36	1	1	1	1	1	1
136988	tr|M9NEC7|M9NEC7_DROME	Hyperkinetic, isoform F OS=Drosophila melanogaster GN=Hk PE=4 SV=1	true	true	25.3	1.86	1	1	2	2	2	2
136988	tr|M9NF11|M9NF11_DROME	Hyperkinetic, isoform H OS=Drosophila melanogaster GN=Hk PE=4 SV=1	false	true	25.3	3.48	1	1	2	2	2	2
136988	tr|M9PGS8|M9PGS8_DROME	Hyperkinetic, isoform L OS=Drosophila melanogaster GN=Hk PE=4 SV=1	false	true	25.3	2.18	1	1	2	2	2	2
136988	tr|M9NGY7|M9NGY7_DROME	Hyperkinetic, isoform I OS=Drosophila melanogaster GN=Hk PE=4 SV=1	false	true	25.3	3.31	1	1	2	2	2	2
136988	tr|Q9W2X0|Q9W2X0_DROME	Hyperkinetic, isoform E OS=Drosophila melanogaster GN=Hk PE=4 SV=3	false	true	25.3	2.38	1	1	2	2	2	2
136988	tr|M9PE66|M9PE66_DROME	Hyperkinetic, isoform K OS=Drosophila melanogaster GN=Hk PE=4 SV=1	false	true	25.3	2.37	1	1	2	2	2	2
136988	tr|Q9W2W9|Q9W2W9_DROME	HL08167p OS=Drosophila melanogaster GN=Hk PE=2 SV=2	false	true	25.3	3.32	1	1	2	2	2	2
136988	tr|M9PHI0|M9PHI0_DROME	Hyperkinetic, isoform M OS=Drosophila melanogaster GN=Hk PE=4 SV=1	false	true	25.3	1.47	1	1	2	2	2	2
136987	sp|Q9VL72|SMRCD_DROME	SWI/SNF-related matrix-associated actin-dependent regulator of chromatin subfamily A containing DEAD/H box 1 homolog OS=Drosophila melanogaster GN=Etl1 PE=1 SV=1	true	true	73	3.44	1	1	1	1	1	1
136986	tr|F3YDK4|F3YDK4_DROME	Purine-rich binding protein-alpha, isoform G OS=Drosophila melanogaster GN=Pur-alpha PE=1 SV=1	true	true	39.3	7.34	1	1	1	1	1	1
136986	tr|Q95RR6|Q95RR6_DROME	LD15002p OS=Drosophila melanogaster GN=Pur-alpha PE=1 SV=1	false	true	39.3	6.93	1	1	1	1	1	1
136986	tr|Q9V4D9|Q9V4D9_DROME	Purine-rich binding protein-alpha, isoform B OS=Drosophila melanogaster GN=Pur-alpha PE=1 SV=2	false	true	39.3	6.91	1	1	1	1	1	1
136986	tr|Q8IMC4|Q8IMC4_DROME	Purine-rich binding protein-alpha, isoform D OS=Drosophila melanogaster GN=Pur-alpha PE=1 SV=1	false	true	39.3	7.31	1	1	1	1	1	1
136985	tr|Q9VQM0|Q9VQM0_DROME	Toucan, isoform A OS=Drosophila melanogaster GN=toc PE=4 SV=2	true	true	49.8	0.51	1	1	1	1	1	1
136984	tr|Q9W2M0|Q9W2M0_DROME	LD23155p OS=Drosophila melanogaster GN=Rbpn-5 PE=1 SV=2	true	true	21.2	1.7	1	1	1	1	1	1
136983	tr|Q9W1H5|Q9W1H5_DROME	Decapping protein 1, isoform A OS=Drosophila melanogaster GN=DCP1 PE=1 SV=1	true	true	99.9	13.98	3	3	3	3	3	3
136982	sp|P07764|ALF_DROME	Fructose-bisphosphate aldolase OS=Drosophila melanogaster GN=Ald PE=1 SV=5	true	true	556.2	34.63	10	10	10	10	10	10
136982	tr|F3YDE2|F3YDE2_DROME	Fructose-bisphosphate aldolase OS=Drosophila melanogaster GN=Ald PE=1 SV=1	false	true	556.2	0	10	10	10	10	10	10
136982	tr|C8VV14|C8VV14_DROME	Fructose-bisphosphate aldolase OS=Drosophila melanogaster GN=Ald PE=1 SV=1	false	true	556.2	0	10	10	10	10	10	10
136982	tr|A4V3G1|A4V3G1_DROME	Fructose-bisphosphate aldolase OS=Drosophila melanogaster GN=Ald PE=1 SV=1	false	true	556.2	34.44	10	10	10	10	10	10
136981	tr|B7Z001|B7Z001_DROME	Fatty acid synthase 1, isoform C OS=Drosophila melanogaster GN=FASN1 PE=1 SV=2	true	true	137.5	1.3	1	1	6	6	6	6
136981	tr|Q9VQL7|Q9VQL7_DROME	Fatty acid synthase 1, isoform A OS=Drosophila melanogaster GN=FASN1 PE=1 SV=1	false	true	137.5	1.35	1	1	6	6	6	6
136980	tr|Q8IQM5|Q8IQM5_DROME	CG7656, isoform A OS=Drosophila melanogaster GN=CG7656 PE=1 SV=1	true	true	38.6	6.94	1	1	1	1	1	1
136980	tr|Q9VUR4|Q9VUR4_DROME	CG7656, isoform D OS=Drosophila melanogaster GN=CG7656-RA PE=1 SV=2	false	true	38.6	6.9	1	1	1	1	1	1
136979	sp|Q9VL18|EF1D_DROME	Probable elongation factor 1-delta OS=Drosophila melanogaster GN=eEF1delta PE=1 SV=1	true	true	142.9	21.09	3	3	3	3	3	3
136978	tr|Q7KUA4|Q7KUA4_DROME	LD22577p OS=Drosophila melanogaster GN=Uba2 PE=1 SV=1	true	true	258.6	7.86	4	4	8	8	8	8
136977	sp|Q9XTL9|PYG_DROME	Glycogen phosphorylase OS=Drosophila melanogaster GN=GlyP PE=2 SV=2	true	true	30.6	1.54	1	1	1	1	1	1
136977	tr|A4UZZ4|A4UZZ4_DROME	Alpha-1,4 glucan phosphorylase OS=Drosophila melanogaster GN=GlyP PE=1 SV=1	false	true	30.6	1.54	1	1	1	1	1	1
136976	tr|Q9VWV6|Q9VWV6_DROME	Transferrin 1, isoform A OS=Drosophila melanogaster GN=Tsf1 PE=1 SV=1	true	true	31.8	1.87	1	1	1	1	1	1
136975	sp|Q9V597|RL31_DROME	60S ribosomal protein L31 OS=Drosophila melanogaster GN=RpL31 PE=1 SV=1	true	true	42.5	9.68	1	1	1	1	1	1
136974	tr|M9NEA1|M9NEA1_DROME	Stathmin, isoform D OS=Drosophila melanogaster GN=stai PE=1 SV=1	true	true	41.3	4.46	1	1	1	1	1	1
136974	tr|Q9GQR5|Q9GQR5_DROME	RH02809p OS=Drosophila melanogaster GN=stai PE=1 SV=1	false	true	41.3	6.61	1	1	1	1	1	1
136974	tr|Q9VMH3|Q9VMH3_DROME	LD04103p OS=Drosophila melanogaster GN=stai PE=1 SV=2	false	true	41.3	6.8	1	1	1	1	1	1
136974	tr|Q8IPK0|Q8IPK0_DROME	Stathmin, isoform B OS=Drosophila melanogaster GN=stai PE=1 SV=1	false	true	41.3	5.63	1	1	1	1	1	1
136973	tr|Q7KNR7|Q7KNR7_DROME	Photoreceptor dehydrogenase, isoform C OS=Drosophila melanogaster GN=Pdh PE=1 SV=1	true	true	53.4	5.75	1	1	1	1	1	1
136973	tr|Q9VV42|Q9VV42_DROME	HL08057p OS=Drosophila melanogaster GN=Pdh PE=1 SV=1	false	true	53.4	5.4	1	1	1	1	1	1
136972	sp|Q9VR59|VIP1_DROME	Inositol hexakisphosphate and diphosphoinositol-pentakisphosphate kinase OS=Drosophila melanogaster GN=l(1)G0196 PE=1 SV=2	true	true	86.6	0.83	1	1	2	2	2	2
136972	tr|X2JEN2|X2JEN2_DROME	Lethal (1) G0196, isoform P OS=Drosophila melanogaster GN=l(1)G0196 PE=1 SV=1	false	true	86.6	0.83	1	1	2	2	2	2
136972	tr|X2JCY0|X2JCY0_DROME	Lethal (1) G0196, isoform O OS=Drosophila melanogaster GN=l(1)G0196 PE=1 SV=1	false	true	86.6	0.82	1	1	2	2	2	2
136972	tr|X2JLN4|X2JLN4_DROME	Lethal (1) G0196, isoform L OS=Drosophila melanogaster GN=l(1)G0196 PE=1 SV=1	false	true	86.6	1.05	1	1	2	2	2	2
136972	tr|X2JG41|X2JG41_DROME	Lethal (1) G0196, isoform M OS=Drosophila melanogaster GN=l(1)G0196 PE=1 SV=1	false	true	86.6	0.99	1	1	2	2	2	2
136971	tr|A5XCL5|A5XCL5_DROME	LD36265p (Fragment) OS=Drosophila melanogaster GN=UGP PE=1 SV=1	true	true	57.4	2.54	1	1	1	1	1	1
136971	tr|E1JI91|E1JI91_DROME	FI18837p1 OS=Drosophila melanogaster GN=UGP PE=1 SV=1	false	true	57.4	2.51	1	1	1	1	1	1
136971	tr|Q9VSW2|Q9VSW2_DROME	RE14081p OS=Drosophila melanogaster GN=UGP PE=1 SV=2	false	true	57.4	2.53	1	1	1	1	1	1
136971	tr|Q9VSW1|Q9VSW1_DROME	LD13601p OS=Drosophila melanogaster GN=UGP PE=1 SV=2	false	true	57.4	2.5	1	1	1	1	1	1
136970	tr|A0A0B4KGI0|A0A0B4KGI0_DROME	CG4562, isoform E OS=Drosophila melanogaster GN=CG4562 PE=1 SV=1	true	true	102.3	0	3	3	6	6	6	6
136970	tr|Q5BI72|Q5BI72_DROME	CG4562, isoform B OS=Drosophila melanogaster GN=CG4562 PE=1 SV=1	false	false	80.3	3.59	3	3	5	6	6	6
136970	tr|Q9VDT3|Q9VDT3_DROME	CG4562, isoform A OS=Drosophila melanogaster GN=CG4562 PE=1 SV=2	false	false	80.3	2.5	3	3	5	6	6	6
136969	tr|Q9VSA9|Q9VSA9_DROME	CG7409 OS=Drosophila melanogaster GN=CG7409 PE=2 SV=1	true	true	72.3	5.84	1	1	1	1	1	1
136968	sp|P29413|CALR_DROME	Calreticulin OS=Drosophila melanogaster GN=Crc PE=1 SV=2	true	true	27.7	4.68	1	1	1	1	1	1
136968	tr|Q53YH3|Q53YH3_DROME	Calreticulin, isoform B OS=Drosophila melanogaster GN=Calr PE=1 SV=1	false	true	27.7	0	1	1	1	1	1	1
136967	tr|M9PEG6|M9PEG6_DROME	Zinc transporter 63C, isoform F OS=Drosophila melanogaster GN=ZnT63C PE=1 SV=1	true	true	28.1	2.75	1	1	1	1	1	1
136967	tr|Q7K3K5|Q7K3K5_DROME	LD22804p OS=Drosophila melanogaster GN=ZnT63C PE=1 SV=1	false	true	28.1	3.34	1	1	1	1	1	1
136966	tr|Q0KHZ9|Q0KHZ9_DROME	Calnexin 99A, isoform E OS=Drosophila melanogaster GN=Cnx99A PE=1 SV=2	true	true	45	1.55	1	1	1	1	1	1
136966	tr|Q9VAL7|Q9VAL7_DROME	Calnexin 99A, isoform A OS=Drosophila melanogaster GN=Cnx99A PE=1 SV=2	false	true	45	1.65	1	1	1	1	1	1
136966	tr|Q9VXF6|Q9VXF6_DROME	Calnexin 14D OS=Drosophila melanogaster GN=Cnx14D PE=1 SV=2	false	true	45	1.56	1	1	1	1	1	1
136965	tr|A1ZAK3|A1ZAK3_DROME	Dek, isoform C OS=Drosophila melanogaster GN=Dek PE=1 SV=1	true	true	35.5	3.6	1	1	1	1	1	1
136965	tr|Q8T0D3|Q8T0D3_DROME	Dek, isoform B OS=Drosophila melanogaster GN=Dek PE=1 SV=1	false	true	35.5	3.59	1	1	1	1	1	1
136965	tr|Q8IFW6|Q8IFW6_DROME	DEK protein OS=Drosophila melanogaster GN=Dek PE=1 SV=1	false	true	35.5	3.92	1	1	1	1	1	1
136965	tr|A1ZAK4|A1ZAK4_DROME	Dek, isoform A OS=Drosophila melanogaster GN=Dek PE=1 SV=1	false	true	35.5	3.62	1	1	1	1	1	1
136964	tr|Q8T0K1|Q8T0K1_DROME	CG2010, isoform B OS=Drosophila melanogaster GN=CG2010 PE=1 SV=1	true	true	24.5	3.52	1	1	1	1	1	1
136964	tr|Q9VAK7|Q9VAK7_DROME	CG2010, isoform A OS=Drosophila melanogaster GN=CG2010 PE=1 SV=2	false	true	24.5	3.5	1	1	1	1	1	1
136963	sp|P13060|EF2_DROME	Elongation factor 2 OS=Drosophila melanogaster GN=EF2 PE=1 SV=4	true	true	88.2	2.61	2	2	2	2	2	2
136962	sp|Q9V6K1|TPP2_DROME	Tripeptidyl-peptidase 2 OS=Drosophila melanogaster GN=TppII PE=1 SV=2	true	true	25.5	2.64	1	1	1	1	1	1
136962	tr|A0A0B4LF88|A0A0B4LF88_DROME	Tripeptidyl-peptidase II, isoform E OS=Drosophila melanogaster GN=TppII PE=4 SV=1	false	true	25.5	0	1	1	1	1	1	1
136962	tr|A0A0B4LGC0|A0A0B4LGC0_DROME	Tripeptidyl-peptidase II, isoform F OS=Drosophila melanogaster GN=TppII PE=4 SV=1	false	true	25.5	0	1	1	1	1	1	1
136961	sp|Q02748|IF4A_DROME	Eukaryotic initiation factor 4A OS=Drosophila melanogaster GN=eIF-4a PE=1 SV=3	true	true	21.1	2.48	1	1	1	1	1	1
136961	tr|C9QP42|C9QP42_DROME	Eukaryotic initiation factor 4a, isoform E OS=Drosophila melanogaster GN=eIF-4a PE=1 SV=1	false	true	21.1	2.48	1	1	1	1	1	1
136960	sp|Q9XZJ4|PSA6_DROME	Proteasome subunit alpha type-6 OS=Drosophila melanogaster GN=Prosalpha1 PE=1 SV=2	true	true	27.1	4.1	1	1	1	1	1	1
136960	tr|E1JGZ9|E1JGZ9_DROME	Proteasome subunit alpha type OS=Drosophila melanogaster GN=CG30382 PE=1 SV=1	false	true	27.1	4.1	1	1	1	1	1	1
136959	tr|A0A0B4KG60|A0A0B4KG60_DROME	Splicing factor 1, isoform B OS=Drosophila melanogaster GN=SF1 PE=1 SV=1	true	true	141.5	0	1	1	3	3	3	3
136959	tr|A0A0B4KGU8|A0A0B4KGU8_DROME	Splicing factor 1, isoform C OS=Drosophila melanogaster GN=SF1 PE=1 SV=1	false	true	141.5	0	1	1	3	3	3	3
136959	tr|Q9VEJ1|Q9VEJ1_DROME	LD36095p OS=Drosophila melanogaster GN=SF1 PE=1 SV=3	false	true	141.5	1.78	1	1	3	3	3	3
136958	tr|M9PBJ7|M9PBJ7_DROME	Misshapen, isoform H OS=Drosophila melanogaster GN=msn PE=1 SV=1	true	true	44.3	1.81	1	1	1	1	1	1
136958	tr|M9PH19|M9PH19_DROME	Misshapen, isoform F OS=Drosophila melanogaster GN=msn PE=1 SV=1	false	true	44.3	1.57	1	1	1	1	1	1
136958	tr|Q9W002|Q9W002_DROME	Misshapen, isoform A OS=Drosophila melanogaster GN=msn PE=1 SV=3	false	true	44.3	1.46	1	1	1	1	1	1
136958	tr|Q7KV89|Q7KV89_DROME	Misshapen, isoform G OS=Drosophila melanogaster GN=msn PE=1 SV=2	false	true	44.3	2	1	1	1	1	1	1
136958	tr|Q7KV88|Q7KV88_DROME	LD34191p OS=Drosophila melanogaster GN=msn PE=1 SV=1	false	true	44.3	2	1	1	1	1	1	1
136958	tr|Q7KV90|Q7KV90_DROME	Misshapen, isoform B OS=Drosophila melanogaster GN=msn PE=1 SV=1	false	true	44.3	1.83	1	1	1	1	1	1
136957	sp|Q9V3S0|CP4G1_DROME	Cytochrome P450 4g1 OS=Drosophila melanogaster GN=Cyp4g1 PE=2 SV=1	true	true	114.1	3.24	1	1	1	1	1	1
136956	tr|A1Z6I7|A1Z6I7_DROME	Bub1-related kinase OS=Drosophila melanogaster GN=BubR1 PE=1 SV=1	true	true	147.8	1.71	2	2	3	3	3	3
136955	tr|A8DZ29|A8DZ29_DROME	Eukaryotic translation initiation factor 4G, isoform B OS=Drosophila melanogaster GN=eIF4G PE=1 SV=1	true	true	285.9	3.18	5	5	9	9	9	9
136955	tr|O61380|O61380_DROME	Eukaryotic translation initiation factor 4G, isoform A OS=Drosophila melanogaster GN=eIF4G PE=1 SV=3	false	true	285.9	3.66	5	5	9	9	9	9
136954	tr|Q9VXK7|Q9VXK7_DROME	LD31474p OS=Drosophila melanogaster GN=ND-20 PE=1 SV=1	true	true	49.7	6.33	1	1	1	1	1	1
136953	tr|Q8I077|Q8I077_DROME	BcDNA.LD22910 OS=Drosophila melanogaster GN=Usp1 PE=1 SV=1	true	true	29.7	2.32	1	1	1	1	1	1
136952	tr|Q8I0D4|Q8I0D4_DROME	CG9297, isoform B OS=Drosophila melanogaster GN=CG9297 PE=1 SV=1	true	true	177.4	1.79	2	2	3	3	3	3
136952	tr|Q9VFR2|Q9VFR2_DROME	CG9297, isoform A OS=Drosophila melanogaster GN=CG9297-RA PE=1 SV=1	false	true	177.4	1.83	2	2	3	3	3	3
136951	tr|Q8MQX9|Q8MQX9_DROME	ANKLE2 ortholog, isoform D OS=Drosophila melanogaster GN=Ankle2 PE=1 SV=1	true	true	312.7	5.03	5	5	8	8	8	8
136951	tr|Q9VX44|Q9VX44_DROME	ANKLE2 ortholog, isoform F OS=Drosophila melanogaster GN=Ankle2 PE=1 SV=2	false	true	312.7	5.32	5	5	8	8	8	8
136951	tr|X2JCC5|X2JCC5_DROME	ANKLE2 ortholog, isoform G OS=Drosophila melanogaster GN=Ankle2 PE=1 SV=1	false	true	312.7	5.05	5	5	8	8	8	8
136950	sp|P48149|RS15A_DROME	40S ribosomal protein S15Aa OS=Drosophila melanogaster GN=RpS15Aa PE=1 SV=2	true	true	32.7	7.69	1	1	1	1	1	1
136950	tr|E1JJM9|E1JJM9_DROME	Ribosomal protein S15Aa, isoform F OS=Drosophila melanogaster GN=RpS15Aa PE=1 SV=1	false	true	32.7	7.69	1	1	1	1	1	1
136949	sp|Q9NJH0|EF1G_DROME	Elongation factor 1-gamma OS=Drosophila melanogaster GN=Ef1gamma PE=2 SV=2	true	true	109.4	4.87	2	2	2	2	2	2
136949	tr|A0A0B4JD11|A0A0B4JD11_DROME	Ef1gamma, isoform C OS=Drosophila melanogaster GN=Ef1gamma PE=4 SV=1	false	true	109.4	0	2	2	2	2	2	2
136948	sp|Q26365|ADT_DROME	ADP,ATP carrier protein OS=Drosophila melanogaster GN=sesB PE=2 SV=4	true	true	99	6.73	2	2	2	2	2	2
136948	tr|X2JB48|X2JB48_DROME	Stress-sensitive B, isoform E OS=Drosophila melanogaster GN=sesB PE=1 SV=1	false	true	99	7.02	2	2	2	2	2	2
136948	tr|O62526|O62526_DROME	ADP/ATP translocase OS=Drosophila melanogaster GN=Ant2 PE=2 SV=1	false	false	27.1	2.61	2	2	1	2	2	2
136947	tr|M9MSB2|M9MSB2_DROME	Forked, isoform H OS=Drosophila melanogaster GN=f PE=4 SV=1	true	true	22.6	0.45	1	1	1	1	1	1
136947	tr|Q0KHR2|Q0KHR2_DROME	Forked, isoform F OS=Drosophila melanogaster GN=f PE=4 SV=1	false	true	22.6	0.42	1	1	1	1	1	1
136947	tr|M9MSQ2|M9MSQ2_DROME	Forked, isoform I OS=Drosophila melanogaster GN=f PE=4 SV=1	false	true	22.6	0.52	1	1	1	1	1	1
136947	tr|Q9VX60|Q9VX60_DROME	Forked, isoform B OS=Drosophila melanogaster GN=f PE=4 SV=2	false	true	22.6	0.56	1	1	1	1	1	1
136947	tr|M9MSB3|M9MSB3_DROME	Forked, isoform J OS=Drosophila melanogaster GN=f PE=4 SV=1	false	true	22.6	0.45	1	1	1	1	1	1
136947	tr|Q86B49|Q86B49_DROME	Forked, isoform C OS=Drosophila melanogaster GN=f PE=4 SV=1	false	true	22.6	0.53	1	1	1	1	1	1
136946	tr|A0A0B4LFI7|A0A0B4LFI7_DROME	NADPH oxidase, isoform B OS=Drosophila melanogaster GN=Nox PE=4 SV=1	true	true	46.3	0	1	1	1	1	1	1
136946	tr|A8DWJ8|A8DWJ8_DROME	NADPH oxidase, isoform C OS=Drosophila melanogaster GN=Nox PE=4 SV=1	false	true	46.3	0.75	1	1	1	1	1	1
136945	tr|Q7K3Y9|Q7K3Y9_DROME	GH02025p OS=Drosophila melanogaster GN=CG17739 PE=2 SV=1	true	true	21.1	1.37	1	1	1	1	1	1
136944	tr|A0A0B4K6V0|A0A0B4K6V0_DROME	Bruchpilot, isoform L OS=Drosophila melanogaster GN=brp PE=1 SV=1	true	true	143.1	0	1	1	3	3	3	3
136944	tr|A0A0B4K843|A0A0B4K843_DROME	Bruchpilot, isoform I OS=Drosophila melanogaster GN=brp PE=1 SV=1	false	true	143.1	0	1	1	3	3	3	3
136944	tr|A1Z7V1|A1Z7V1_DROME	Bruchpilot, isoform D OS=Drosophila melanogaster GN=brp PE=1 SV=1	false	true	143.1	0.75	1	1	3	3	3	3
136944	tr|A0A0B4K7K9|A0A0B4K7K9_DROME	Bruchpilot, isoform J OS=Drosophila melanogaster GN=brp PE=1 SV=1	false	true	143.1	0	1	1	3	3	3	3
136944	tr|A0A0B4KF38|A0A0B4KF38_DROME	Bruchpilot, isoform M OS=Drosophila melanogaster GN=brp PE=1 SV=1	false	true	143.1	0	1	1	3	3	3	3
136944	tr|A0A0B4K7V8|A0A0B4K7V8_DROME	Bruchpilot, isoform K OS=Drosophila melanogaster GN=brp PE=1 SV=1	false	true	143.1	0	1	1	3	3	3	3
136944	tr|A8DY79|A8DY79_DROME	Bruchpilot, isoform G OS=Drosophila melanogaster GN=brp PE=1 SV=2	false	true	143.1	0.73	1	1	3	3	3	3
136943	tr|Q9VQM2|Q9VQM2_DROME	NADH dehydrogenase [ubiquinone] 1 subunit C2 OS=Drosophila melanogaster GN=ND-B14.5B PE=1 SV=1	true	true	48.4	11.21	1	1	1	1	1	1
136942	tr|Q9VRQ4|Q9VRQ4_DROME	CG5568 OS=Drosophila melanogaster GN=CG5568 PE=2 SV=3	true	true	44.1	2.02	1	1	1	1	1	1
136941	tr|Q7KVX5|Q7KVX5_DROME	VAMP-associated protein of 33kDa ortholog A, isoform A OS=Drosophila melanogaster GN=Vap-33A PE=1 SV=1	true	true	54.2	7.66	1	1	1	1	1	1
136941	tr|Q9W4N8|Q9W4N8_DROME	LD30122p OS=Drosophila melanogaster GN=Vap-33A PE=1 SV=1	false	true	54.2	6.69	1	1	1	1	1	1
136940	sp|P55841|RL14_DROME	60S ribosomal protein L14 OS=Drosophila melanogaster GN=RpL14 PE=1 SV=1	true	true	114.1	14.46	2	2	2	2	2	2
136939	tr|Q7KMQ0|Q7KMQ0_DROME	26S proteasome regulatory complex subunit p48B OS=Drosophila melanogaster GN=Rpt1 PE=1 SV=1	true	true	68.6	3	1	1	1	1	1	1
136938	tr|Q0E9E2|Q0E9E2_DROME	Pyruvate carboxylase OS=Drosophila melanogaster GN=PCB PE=1 SV=1	true	true	54.5	0.92	1	1	1	1	1	1
136938	tr|Q7KN97|Q7KN97_DROME	Pyruvate carboxylase OS=Drosophila melanogaster GN=PCB PE=1 SV=1	false	true	54.5	0.93	1	1	1	1	1	1
136937	sp|P46824|KLC_DROME	Kinesin light chain OS=Drosophila melanogaster GN=Klc PE=1 SV=1	true	true	51.9	2.17	1	1	1	1	1	1
136937	tr|M9PFG7|M9PFG7_DROME	Kinesin light chain, isoform C OS=Drosophila melanogaster GN=Klc PE=4 SV=1	false	true	51.9	2.17	1	1	1	1	1	1
136937	tr|M9PF24|M9PF24_DROME	Kinesin light chain, isoform B OS=Drosophila melanogaster GN=Klc PE=4 SV=1	false	true	51.9	2.17	1	1	1	1	1	1
136936	sp|Q94522|SUCA_DROME	Succinyl-CoA ligase [ADP/GDP-forming] subunit alpha, mitochondrial OS=Drosophila melanogaster GN=Scsalpha PE=2 SV=3	true	true	112.6	4.57	1	1	1	1	1	1
136936	tr|M9MRQ9|M9MRQ9_DROME	Succinyl coenzyme A synthetase alpha subunit, isoform B OS=Drosophila melanogaster GN=Scsalpha PE=3 SV=1	false	true	112.6	4.57	1	1	1	1	1	1
136935	sp|Q24574|UBPE_DROME	Ubiquitin carboxyl-terminal hydrolase 64E OS=Drosophila melanogaster GN=Ubp64E PE=1 SV=2	true	true	87.3	3.08	2	2	3	3	3	3
136934	tr|A0A0B4K7J2|A0A0B4K7J2_DROME	Nucleoporin 358kD, isoform B OS=Drosophila melanogaster GN=Nup358 PE=1 SV=1	true	true	239	0	4	4	6	6	6	6
136934	tr|Q9VBU7|Q9VBU7_DROME	Nucleoporin 358kD, isoform A OS=Drosophila melanogaster GN=Nup358 PE=1 SV=2	false	true	239	1.97	4	4	6	6	6	6
136933	sp|Q23978|MY31D_DROME	Myosin-IA OS=Drosophila melanogaster GN=Myo31DF PE=2 SV=1	true	true	32.8	0.79	1	1	1	1	1	1
136933	tr|M9MRS7|M9MRS7_DROME	Myosin 31DF, isoform C OS=Drosophila melanogaster GN=Myo31DF PE=3 SV=1	false	true	32.8	0.79	1	1	1	1	1	1
136932	tr|Q95TU2|Q95TU2_DROME	CG6686, isoform A OS=Drosophila melanogaster GN=CG6686 PE=1 SV=1	true	true	164.9	3.81	2	2	3	3	3	3
136932	tr|Q9VKD8|Q9VKD8_DROME	CG6686, isoform B OS=Drosophila melanogaster GN=CG6686 PE=1 SV=1	false	true	164.9	3.84	2	2	3	3	3	3
136931	tr|A0A0B4KER0|A0A0B4KER0_DROME	Relative of woc, isoform C OS=Drosophila melanogaster GN=row PE=1 SV=1	true	true	140.7	0	2	2	4	4	4	4
136931	tr|Q5U156|Q5U156_DROME	RE01954p OS=Drosophila melanogaster GN=row PE=1 SV=1	false	true	140.7	2.73	2	2	4	4	4	4
136931	tr|Q95RL2|Q95RL2_DROME	LD21608p OS=Drosophila melanogaster GN=row PE=1 SV=1	false	true	140.7	5.81	2	2	4	4	4	4
136930	tr|Q9VFT4|Q9VFT4_DROME	AT27578p OS=Drosophila melanogaster GN=rin PE=1 SV=1	true	true	51.1	1.88	1	1	1	1	1	1
136929	tr|Q9VDK7|Q9VDK7_DROME	Signal recognition particle subunit SRP72 OS=Drosophila melanogaster GN=Srp72 PE=1 SV=1	true	true	319.2	4.92	3	3	8	8	8	8
136928	sp|P50887|RL22_DROME	60S ribosomal protein L22 OS=Drosophila melanogaster GN=RpL22 PE=1 SV=2	true	true	66.6	4.01	1	1	1	1	1	1
136927	sp|P48602|VATA1_DROME	V-type proton ATPase catalytic subunit A isoform 1 OS=Drosophila melanogaster GN=Vha68-1 PE=2 SV=2	true	true	26.9	2.93	1	1	1	1	1	1
136927	tr|A4V0N4|A4V0N4_DROME	MIP16230p OS=Drosophila melanogaster GN=Vha68-2 PE=1 SV=1	false	true	26.9	2.93	1	1	1	1	1	1
136927	tr|M9PD18|M9PD18_DROME	Vacuolar H[+] ATPase 68kD subunit 1, isoform B OS=Drosophila melanogaster GN=Vha68-1 PE=1 SV=1	false	true	26.9	2.93	1	1	1	1	1	1
136927	sp|Q27331|VATA2_DROME	V-type proton ATPase catalytic subunit A isoform 2 OS=Drosophila melanogaster GN=Vha68-2 PE=1 SV=2	false	true	26.9	2.93	1	1	1	1	1	1
136926	tr|Q7JZ25|Q7JZ25_DROME	Chloride channel protein OS=Drosophila melanogaster GN=ClC-b PE=1 SV=1	true	true	98	2.46	1	1	3	3	3	3
136925	sp|Q8IRB5|CLSPN_DROME	Claspin OS=Drosophila melanogaster GN=Claspin PE=1 SV=1	true	true	46.9	1.3	1	1	1	1	1	1
136924	tr|A0A0B4LGY0|A0A0B4LGY0_DROME	Unc-115a, isoform H OS=Drosophila melanogaster GN=Unc-115a PE=1 SV=1	true	true	164.9	0	3	3	4	4	4	4
136924	tr|Q8INN7|Q8INN7_DROME	Unc-115b, isoform D OS=Drosophila melanogaster GN=Unc-115b PE=1 SV=2	false	true	164.9	7.37	3	3	4	4	4	4
136924	tr|A0A126GUR5|A0A126GUR5_DROME	Unc-115b, isoform F OS=Drosophila melanogaster GN=Unc-115b PE=1 SV=1	false	true	164.9	0	3	3	4	4	4	4
136924	tr|Q9VH91|Q9VH91_DROME	DUNC-115l OS=Drosophila melanogaster GN=Unc-115a PE=1 SV=4	false	true	164.9	6.95	3	3	4	4	4	4
136924	tr|E1JIH3|E1JIH3_DROME	Unc-115a, isoform B OS=Drosophila melanogaster GN=Unc-115a PE=1 SV=1	false	true	164.9	6.64	3	3	4	4	4	4
136924	tr|Q8INN6|Q8INN6_DROME	Unc-115b, isoform C OS=Drosophila melanogaster GN=Unc-115b PE=1 SV=1	false	true	164.9	7.14	3	3	4	4	4	4
136924	tr|E1JIH2|E1JIH2_DROME	Unc-115a, isoform C OS=Drosophila melanogaster GN=Unc-115a PE=1 SV=1	false	true	164.9	6.67	3	3	4	4	4	4
136924	tr|A0A0B4LGY1|A0A0B4LGY1_DROME	Unc-115a, isoform G OS=Drosophila melanogaster GN=Unc-115a PE=1 SV=1	false	true	164.9	0	3	3	4	4	4	4
136924	tr|E1JIH1|E1JIH1_DROME	Unc-115a, isoform J OS=Drosophila melanogaster GN=Unc-115a PE=1 SV=1	false	true	164.9	0	3	3	4	4	4	4
136924	tr|A0A0B4LGZ0|A0A0B4LGZ0_DROME	Unc-115a, isoform E OS=Drosophila melanogaster GN=Unc-115a PE=1 SV=1	false	true	164.9	0	3	3	4	4	4	4
136924	tr|A0A0B4LI11|A0A0B4LI11_DROME	Unc-115a, isoform F OS=Drosophila melanogaster GN=Unc-115a PE=1 SV=1	false	true	164.9	0	3	3	4	4	4	4
136924	tr|Q8INN5|Q8INN5_DROME	Unc-115b, isoform B OS=Drosophila melanogaster GN=Unc-115b PE=1 SV=2	false	true	164.9	7.48	3	3	4	4	4	4
136924	tr|Q9VH92|Q9VH92_DROME	DUNC-115m OS=Drosophila melanogaster GN=Unc-115b PE=1 SV=2	false	true	164.9	7.29	3	3	4	4	4	4
136923	tr|A1Z6H4|A1Z6H4_DROME	RE52822p OS=Drosophila melanogaster GN=vlc PE=1 SV=1	true	true	26.7	3.43	1	1	1	1	1	1
136923	tr|Q7K1T1|Q7K1T1_DROME	LD44824p OS=Drosophila melanogaster GN=vlc PE=1 SV=1	false	true	26.7	3.31	1	1	1	1	1	1
136922	sp|Q9XYU1|MCM3_DROME	DNA replication licensing factor Mcm3 OS=Drosophila melanogaster GN=Mcm3 PE=1 SV=1	true	true	54	3.05	1	1	3	3	3	3
136922	tr|X2JAI4|X2JAI4_DROME	DNA helicase OS=Drosophila melanogaster GN=Mcm3 PE=1 SV=1	false	true	54	3.06	1	1	3	3	3	3
136921	tr|Q960D3|Q960D3_DROME	SD06613p OS=Drosophila melanogaster GN=vig2 PE=1 SV=1	true	true	123.4	10.68	2	2	7	7	7	7
136921	tr|Q9VBX3|Q9VBX3_DROME	Vig2, isoform B OS=Drosophila melanogaster GN=vig2 PE=1 SV=2	false	true	123.4	9.93	2	2	7	7	7	7
136920	sp|Q9VM60|MCMBP_DROME	Mini-chromosome maintenance complex-binding protein OS=Drosophila melanogaster GN=CG3430 PE=1 SV=1	true	true	45.4	3.14	1	1	1	1	1	1
136919	tr|Q7KTD2|Q7KTD2_DROME	SC35, isoform A OS=Drosophila melanogaster GN=SC35 PE=1 SV=1	true	true	113.4	24.11	3	3	4	4	4	4
136919	tr|Q9V3T8|Q9V3T8_DROME	LD32469p OS=Drosophila melanogaster GN=SC35 PE=1 SV=1	false	true	113.4	13.85	3	3	4	4	4	4
136918	tr|Q9VAK5|Q9VAK5_DROME		true	true	49.7	6.6	1	1	1	1	1	1
136917	tr|Q9VM76|Q9VM76_DROME	GH14043p OS=Drosophila melanogaster GN=Rca1 PE=2 SV=1	true	true	26.8	2.19	1	1	1	1	1	1
136916	sp|Q94920|VDAC_DROME	Voltage-dependent anion-selective channel OS=Drosophila melanogaster GN=porin PE=1 SV=3	true	true	355.8	28.72	6	6	6	6	6	6
136916	tr|M9PD75|M9PD75_DROME	Porin, isoform D OS=Drosophila melanogaster GN=porin PE=4 SV=1	false	true	355.8	28.72	6	6	6	6	6	6
136915	tr|Q9XYZ6|Q9XYZ6_DROME	CG5808 OS=Drosophila melanogaster GN=CG5808 PE=1 SV=1	true	true	23.9	2.3	1	1	1	1	1	1
136914	tr|A0A0B4JDA0|A0A0B4JDA0_DROME	Moira, isoform B OS=Drosophila melanogaster GN=mor PE=1 SV=1	true	true	147.9	0	2	2	3	3	3	3
136914	tr|Q9VF03|Q9VF03_DROME	Brahma associated protein 155 kDa OS=Drosophila melanogaster GN=mor PE=1 SV=3	false	true	147.9	2.65	2	2	3	3	3	3
136913	sp|P13395|SPTCA_DROME	Spectrin alpha chain OS=Drosophila melanogaster GN=alpha-Spec PE=1 SV=2	true	true	184.4	0.87	2	2	3	3	3	3
136913	tr|M9PDQ0|M9PDQ0_DROME	Alpha spectrin, isoform D OS=Drosophila melanogaster GN=alpha-Spec PE=4 SV=1	false	true	184.4	0.87	2	2	3	3	3	3
136913	tr|M9PBI5|M9PBI5_DROME	Alpha spectrin, isoform C OS=Drosophila melanogaster GN=alpha-Spec PE=4 SV=1	false	true	184.4	0.86	2	2	3	3	3	3
136913	tr|M9PGV6|M9PGV6_DROME	Alpha spectrin, isoform B OS=Drosophila melanogaster GN=alpha-Spec PE=4 SV=1	false	true	184.4	0.85	2	2	3	3	3	3
136912	tr|Q9VU43|Q9VU43_DROME	FI04407p OS=Drosophila melanogaster GN=SRm160 PE=1 SV=1	true	true	68.8	1.78	2	2	2	2	2	2
136911	tr|Q9VKI8|Q9VKI8_DROME	CG6287 OS=Drosophila melanogaster GN=CG6287 PE=1 SV=1	true	true	45.2	5.42	1	1	1	1	1	1
136910	sp|Q02645|HTS_DROME	Protein hu-li tai shao OS=Drosophila melanogaster GN=hts PE=1 SV=2	true	true	229.6	5.45	4	2	6	2	6	2
136910	tr|A8DYJ2|A8DYJ2_DROME	Hu li tai shao, isoform P OS=Drosophila melanogaster GN=hts PE=1 SV=2	false	false	179.4	0	4	2	4	2	6	2
136909	tr|A0A0B4K7A5|A0A0B4K7A5_DROME	Hu li tai shao, isoform Q OS=Drosophila melanogaster GN=hts PE=1 SV=1	true	true	207.1	0	3	1	5	1	5	1
136909	tr|A0A0B4K849|A0A0B4K849_DROME	Hu li tai shao, isoform O OS=Drosophila melanogaster GN=hts PE=1 SV=1	false	true	207.1	0	3	1	5	1	5	1
136909	tr|A8DYJ2|A8DYJ2_DROME	Hu li tai shao, isoform P OS=Drosophila melanogaster GN=hts PE=1 SV=2	false	false	179.4	0	3	1	4	1	5	1
136908	sp|Q9V521|PPO2_DROME	Phenoloxidase 2 OS=Drosophila melanogaster GN=PPO2 PE=1 SV=1	true	true	41.9	2.05	1	1	1	1	1	1
136907	sp|Q9VB98|Y5521_DROME	Probable Rho GTPase-activating protein CG5521 OS=Drosophila melanogaster GN=CG5521 PE=1 SV=2	true	true	43.3	0.61	1	1	1	1	1	1
136907	tr|E1JIZ3|E1JIZ3_DROME	CG5521, isoform B OS=Drosophila melanogaster GN=CG5521 PE=1 SV=1	false	true	43.3	0.61	1	1	1	1	1	1
136906	tr|M9PCA7|M9PCA7_DROME	Sodium chloride cotransporter 69, isoform C OS=Drosophila melanogaster GN=Ncc69 PE=1 SV=1	true	true	331.2	6.47	4	4	8	8	8	8
136906	tr|Q9VTW8|Q9VTW8_DROME	GH27027p OS=Drosophila melanogaster GN=Ncc69 PE=1 SV=1	false	false	181.2	5.21	4	4	4	8	8	8
136906	tr|M9PI37|M9PI37_DROME	Sodium chloride cotransporter 69, isoform E OS=Drosophila melanogaster GN=Ncc69 PE=1 SV=1	false	false	181.2	5.05	4	4	4	8	8	8
136905	sp|Q9VTU3|RG68F_DROME	Rho GTPase-activating protein 68F OS=Drosophila melanogaster GN=RhoGAP68F PE=1 SV=1	true	true	30.4	3.15	1	1	1	1	1	1
136905	tr|M9PC96|M9PC96_DROME	Rho GTPase activating protein at 68F, isoform D OS=Drosophila melanogaster GN=RhoGAP68F PE=1 SV=1	false	true	30.4	3.15	1	1	1	1	1	1
136905	tr|M9PEY9|M9PEY9_DROME	Rho GTPase activating protein at 68F, isoform E OS=Drosophila melanogaster GN=RhoGAP68F PE=1 SV=1	false	true	30.4	3.16	1	1	1	1	1	1
136905	tr|F0JAN9|F0JAN9_DROME	RE19853p OS=Drosophila melanogaster GN=RhoGAP68F PE=1 SV=1	false	true	30.4	3.58	1	1	1	1	1	1
136904	tr|Q9W0A8|Q9W0A8_DROME	FI01658p OS=Drosophila melanogaster GN=RpL23A PE=1 SV=1	true	true	51.2	3.61	1	1	1	1	1	1
136903	tr|Q7KUD4|Q7KUD4_DROME	Calcium-independent phospholipase A2 VIA, isoform B OS=Drosophila melanogaster GN=iPLA2-VIA PE=1 SV=1	true	true	61.2	3.04	1	1	1	1	1	1
136903	tr|Q9VT60|Q9VT60_DROME	Calcium-independent phospholipase A2 VIA, isoform A OS=Drosophila melanogaster GN=iPLA2-VIA PE=1 SV=3	false	true	61.2	3.08	1	1	1	1	1	1
136902	sp|Q11002|CANA_DROME	Calpain-A OS=Drosophila melanogaster GN=CalpA PE=1 SV=2	true	true	23.5	3.74	1	1	6	6	6	6
136902	tr|A0A0B4LG26|A0A0B4LG26_DROME	Calpain-A, isoform D OS=Drosophila melanogaster GN=CalpA PE=1 SV=1	false	true	23.5	0	1	1	6	6	6	6
136902	tr|A8DYJ3|A8DYJ3_DROME	Calpain-A, isoform C OS=Drosophila melanogaster GN=CalpA PE=1 SV=1	false	true	23.5	3.74	1	1	6	6	6	6
136901	tr|E1JGY6|E1JGY6_DROME	Lethal (2) 01289, isoform F OS=Drosophila melanogaster GN=l(2)01289 PE=1 SV=1	true	true	80.6	1.62	2	2	2	2	2	2
136901	tr|Q0E9N2|Q0E9N2_DROME	Lethal (2) 01289, isoform K OS=Drosophila melanogaster GN=l(2)01289 PE=1 SV=3	false	true	80.6	1.65	2	2	2	2	2	2
136901	tr|Q9V9A9|Q9V9A9_DROME	L(2)01289 long form OS=Drosophila melanogaster GN=l(2)01289 PE=1 SV=2	false	true	80.6	1.7	2	2	2	2	2	2
136901	tr|Q0E9N3|Q0E9N3_DROME	Lethal (2) 01289, isoform H OS=Drosophila melanogaster GN=l(2)01289 PE=1 SV=2	false	false	25.5	1.67	2	2	1	2	2	2
136901	tr|E1JGY5|E1JGY5_DROME	Lethal (2) 01289, isoform J OS=Drosophila melanogaster GN=l(2)01289 PE=1 SV=1	false	false	25.5	1.02	2	2	1	2	2	2
136900	tr|A2VEF9|A2VEF9_DROME	IP15561p OS=Drosophila melanogaster GN=mu2 PE=1 SV=1	true	true	28.6	1.26	1	1	1	1	1	1
136900	tr|Q9W061|Q9W061_DROME	Mutator 2, isoform B OS=Drosophila melanogaster GN=mu2 PE=1 SV=1	false	true	28.6	1.27	1	1	1	1	1	1
136900	tr|Q95RC8|Q95RC8_DROME	LD44171p OS=Drosophila melanogaster GN=mu2 PE=1 SV=1	false	true	28.6	1.25	1	1	1	1	1	1
136899	tr|Q7KVQ7|Q7KVQ7_DROME	Transport and golgi organization 5, isoform B OS=Drosophila melanogaster GN=Tango5 PE=1 SV=1	true	true	51.3	3.04	1	1	2	2	2	2
136899	tr|Q9W2S1|Q9W2S1_DROME	FI17817p1 OS=Drosophila melanogaster GN=Tango5 PE=1 SV=1	false	true	51.3	2.45	1	1	2	2	2	2
136898	sp|Q9VTY6|UBE2C_DROME	Ubiquitin-conjugating enzyme E2 C OS=Drosophila melanogaster GN=vih PE=1 SV=1	true	true	155	10.11	1	1	2	2	2	2
136897	sp|P09491|TPM2_DROME	Tropomyosin-2 OS=Drosophila melanogaster GN=Tm2 PE=2 SV=1	true	true	228	19.01	4	4	4	4	4	4
136897	tr|A0A0B4KHJ9|A0A0B4KHJ9_DROME	Tropomyosin 2, isoform E OS=Drosophila melanogaster GN=Tm2 PE=1 SV=1	false	true	228	0	4	4	4	4	4	4
136896	sp|Q9W391|KPBA_DROME	Probable phosphorylase b kinase regulatory subunit alpha OS=Drosophila melanogaster GN=CG7766 PE=1 SV=2	true	true	220.7	3.13	3	3	6	6	6	6
136896	tr|Q6IDE0|Q6IDE0_DROME	CG7766, isoform C OS=Drosophila melanogaster GN=CG7766 PE=1 SV=1	false	true	220.7	2.99	3	3	6	6	6	6
136896	tr|M9NGW5|M9NGW5_DROME	CG7766, isoform G OS=Drosophila melanogaster GN=CG7766 PE=1 SV=1	false	true	220.7	2.91	3	3	6	6	6	6
136896	tr|X2JJ32|X2JJ32_DROME	CG7766, isoform I OS=Drosophila melanogaster GN=CG7766 PE=1 SV=1	false	true	220.7	3.22	3	3	6	6	6	6
136896	tr|M9NDS5|M9NDS5_DROME	CG7766, isoform H OS=Drosophila melanogaster GN=CG7766 PE=1 SV=1	false	true	220.7	2.87	3	3	6	6	6	6
136896	tr|B7Z134|B7Z134_DROME	CG7766, isoform D OS=Drosophila melanogaster GN=CG7766 PE=1 SV=1	false	true	220.7	3.18	3	3	6	6	6	6
136895	sp|P25007|PPIA_DROME	Peptidyl-prolyl cis-trans isomerase OS=Drosophila melanogaster GN=Cyp1 PE=1 SV=2	true	true	68.6	6.61	1	1	1	1	1	1
136894	sp|Q24400|MLP2_DROME	Muscle LIM protein Mlp84B OS=Drosophila melanogaster GN=Mlp84B PE=1 SV=1	true	true	57.2	3.64	1	1	1	1	1	1
136894	tr|A4V2J1|A4V2J1_DROME	Muscle LIM protein at 84B, isoform B OS=Drosophila melanogaster GN=Mlp84B PE=1 SV=1	false	true	57.2	3.64	1	1	1	1	1	1
136893	tr|A0A0B4KF86|A0A0B4KF86_DROME	Autophagy-related 9, isoform B OS=Drosophila melanogaster GN=Atg9 PE=1 SV=1	true	true	22.8	0	1	1	2	2	2	2
136893	tr|Q7JQL5|Q7JQL5_DROME	Autophagy-related 9, isoform A OS=Drosophila melanogaster GN=Atg9 PE=1 SV=1	false	true	22.8	0.95	1	1	2	2	2	2
136892	tr|Q7KUQ6|Q7KUQ6_DROME	Limpet, isoform K OS=Drosophila melanogaster GN=Lmpt PE=1 SV=2	true	true	432.2	3.4	4	4	14	14	14	14
136892	tr|Q9VVB6|Q9VVB6_DROME	GH17145p OS=Drosophila melanogaster GN=Lmpt PE=1 SV=2	false	false	404.8	8.36	4	4	13	14	14	14
136892	tr|M9MRX0|M9MRX0_DROME	Limpet, isoform J OS=Drosophila melanogaster GN=Lmpt PE=1 SV=1	false	false	404.8	5.86	4	4	13	14	14	14
136891	tr|A0A0B4JCW4|A0A0B4JCW4_DROME	Succinyl-CoA ligase subunit beta OS=Drosophila melanogaster GN=skap PE=1 SV=1	true	true	32.2	0	1	1	1	1	1	1
136891	tr|A0A126GUR6|A0A126GUR6_DROME	Succinyl-CoA ligase subunit beta OS=Drosophila melanogaster GN=skap PE=1 SV=1	false	true	32.2	0	1	1	1	1	1	1
136891	tr|Q95U38|Q95U38_DROME	Succinyl-CoA ligase subunit beta OS=Drosophila melanogaster GN=skap PE=1 SV=1	false	true	32.2	1.59	1	1	1	1	1	1
136891	tr|Q9VHJ8|Q9VHJ8_DROME	Succinyl-CoA ligase subunit beta OS=Drosophila melanogaster GN=skap PE=1 SV=2	false	true	32.2	1.59	1	1	1	1	1	1
136890	tr|Q7K025|Q7K025_DROME	GH09761p OS=Drosophila melanogaster GN=CG11892 PE=2 SV=1	true	true	137.8	3.19	1	1	2	2	2	2
136889	sp|B6JUP5|VASA2_DROME	Sister chromatid cohesion vasa, isoform solo OS=Drosophila melanogaster GN=vas PE=1 SV=1	true	true	54.1	1.16	1	1	1	1	1	1
136889	sp|P09052|VASA1_DROME	ATP-dependent RNA helicase vasa, isoform A OS=Drosophila melanogaster GN=vas PE=1 SV=3	false	true	54.1	1.82	1	1	1	1	1	1
136889	tr|A0A0S0WFC5|A0A0S0WFC5_DROME	Sisters on the loose, isoform B OS=Drosophila melanogaster GN=solo PE=4 SV=1	false	true	54.1	0	1	1	1	1	1	1
136889	tr|M9PBB5|M9PBB5_DROME	Vasa, isoform B OS=Drosophila melanogaster GN=vas PE=3 SV=1	false	true	54.1	1.82	1	1	1	1	1	1
136888	tr|Q9VYW4|Q9VYW4_DROME	CG1703, isoform A OS=Drosophila melanogaster GN=CG1703 PE=1 SV=1	true	true	283.9	6.66	4	4	6	6	6	6
136887	tr|Q9VZT8|Q9VZT8_DROME	Uncharacterized protein OS=Drosophila melanogaster GN=CG14964 PE=1 SV=3	true	true	89.9	2.01	3	3	4	4	4	4
136886	sp|Q86B47|Y8611_DROME	Probable ATP-dependent RNA helicase CG8611 OS=Drosophila melanogaster GN=CG8611 PE=1 SV=1	true	true	28.1	2.67	1	1	1	1	1	1
136886	tr|X2JKW3|X2JKW3_DROME	CG8611, isoform C OS=Drosophila melanogaster GN=CG8611 PE=1 SV=1	false	true	28.1	3.14	1	1	1	1	1	1
136885	sp|Q9VAW5|LARP_DROME	La-related protein 1 OS=Drosophila melanogaster GN=larp PE=1 SV=5	true	true	910.3	5.74	8	8	17	17	17	17
136885	tr|A0A0B4K7Y7|A0A0B4K7Y7_DROME	La related protein, isoform G OS=Drosophila melanogaster GN=larp PE=1 SV=1	false	true	910.3	0	8	8	17	17	17	17
136885	tr|A0A0B4K6K9|A0A0B4K6K9_DROME	La related protein, isoform F OS=Drosophila melanogaster GN=larp PE=1 SV=1	false	false	430	0	8	8	9	17	17	17
136884	tr|L0MPZ1|L0MPZ1_DROME	Bent, isoform H OS=Drosophila melanogaster GN=bt PE=1 SV=1	true	true	941.1	1.39	11	1	21	1	21	1
136884	tr|X2JD89|X2JD89_DROME	Bent, isoform J OS=Drosophila melanogaster GN=bt PE=1 SV=1	false	false	894.2	1.24	11	1	20	1	21	1
137229	sp|Q9Y115|UN93L_DROME	UNC93-like protein OS=Drosophila melanogaster GN=CG4928 PE=2 SV=1	true	true	132.9	2.42	2	2	3	3	3	3
137229	tr|X2JFT8|X2JFT8_DROME	CG4928, isoform C OS=Drosophila melanogaster GN=CG4928 PE=1 SV=1	false	true	132.9	2.63	2	2	3	3	3	3
137229	tr|B7Z155|B7Z155_DROME	CG4928, isoform B OS=Drosophila melanogaster GN=CG4928 PE=1 SV=1	false	true	132.9	2.42	2	2	3	3	3	3
137228	tr|Q9W425|Q9W425_DROME	Rabconnectin-3A OS=Drosophila melanogaster GN=Rbcn-3A PE=1 SV=3	true	true	154.6	0.5	1	1	2	2	2	2
137227	sp|P81900|KAPR2_DROME	cAMP-dependent protein kinase type II regulatory subunit OS=Drosophila melanogaster GN=Pka-R2 PE=1 SV=2	true	true	47.7	3.18	1	1	1	1	1	1
137226	tr|Q0E980|Q0E980_DROME	CG8547, isoform C OS=Drosophila melanogaster GN=CG8547 PE=1 SV=2	true	true	43.2	5.34	2	2	2	2	2	2
137225	tr|Q8IMV1|Q8IMV1_DROME	Elastin-like, isoform B OS=Drosophila melanogaster GN=Elal PE=4 SV=1	true	true	77.1	8.09	1	1	2	2	2	2
137225	tr|Q8SY52|Q8SY52_DROME	Elastin-like, isoform A OS=Drosophila melanogaster GN=Elal PE=2 SV=1	false	true	77.1	7.6	1	1	2	2	2	2
137224	tr|Q9VHR5|Q9VHR5_DROME	CG9684 OS=Drosophila melanogaster GN=CG9684 PE=1 SV=2	true	true	130	4.05	3	3	4	4	4	4
137223	tr|Q8INT6|Q8INT6_DROME	FI20159p1 OS=Drosophila melanogaster GN=Mondo PE=1 SV=1	true	true	22.8	1.84	1	1	1	1	1	1
137223	tr|Q9VID4|Q9VID4_DROME	LD38259p OS=Drosophila melanogaster GN=Mondo PE=1 SV=2	false	true	22.8	1.52	1	1	1	1	1	1
137222	sp|P10676|NINAC_DROME	Neither inactivation nor afterpotential protein C OS=Drosophila melanogaster GN=ninaC PE=1 SV=2	true	true	95.5	1	1	1	3	3	3	3
137221	sp|P48588|RS25_DROME	40S ribosomal protein S25 OS=Drosophila melanogaster GN=RpS25 PE=1 SV=3	true	true	22.6	9.4	1	1	1	1	1	1
137220	tr|Q86BM5|Q86BM5_DROME	A kinase anchor protein 200, isoform D OS=Drosophila melanogaster GN=Akap200 PE=1 SV=1	true	true	246.8	8.36	5	5	6	6	6	6
137220	tr|Q9VLL3|Q9VLL3_DROME	A kinase anchor protein 200, isoform A OS=Drosophila melanogaster GN=Akap200 PE=1 SV=3	false	true	246.8	9.3	5	5	6	6	6	6
137220	tr|Q8IPF5|Q8IPF5_DROME	A kinase anchor protein 200, isoform B OS=Drosophila melanogaster GN=Akap200 PE=1 SV=1	false	false	202.8	14.52	5	5	4	6	6	6
137219	tr|Q86BM7|Q86BM7_DROME	MIP16756p OS=Drosophila melanogaster GN=CG33125-RA PE=2 SV=2	true	true	18.8	1.43	1	1	1	1	1	1
137218	tr|Q9VJ86|Q9VJ86_DROME	Bicoid stability factor OS=Drosophila melanogaster GN=bsf PE=1 SV=2	true	true	41.8	0.71	1	1	1	1	1	1
137217	tr|Q86B44|Q86B44_DROME	Glutathione synthetase OS=Drosophila melanogaster GN=GSS PE=1 SV=2	true	true	49.6	5.52	1	1	1	1	1	1
137217	tr|Q8IQZ1|Q8IQZ1_DROME	Glutathione synthetase OS=Drosophila melanogaster GN=GSS PE=1 SV=2	false	true	49.6	6.31	1	1	1	1	1	1
137216	sp|Q9W266|WDP_DROME	Protein windpipe OS=Drosophila melanogaster GN=wdp PE=1 SV=1	true	true	109.6	0	4	4	5	5	5	5
137215	sp|P26686|SRR55_DROME	Serine-arginine protein 55 OS=Drosophila melanogaster GN=B52 PE=1 SV=4	true	true	55.8	3.19	1	1	1	1	1	1
137215	tr|A0A0C4DHG5|A0A0C4DHG5_DROME	B52, isoform O OS=Drosophila melanogaster GN=B52 PE=4 SV=1	false	true	55.8	0	1	1	1	1	1	1
137214	tr|Q9W335|Q9W335_DROME	LD26546p OS=Drosophila melanogaster GN=l(1)G0320 PE=1 SV=1	true	true	104.1	4.97	1	1	4	4	4	4
137213	tr|Q9W587|Q9W587_DROME	Uncharacterized protein OS=Drosophila melanogaster GN=CG14778 PE=3 SV=1	true	true	26.5	13.98	1	1	1	1	1	1
137212	sp|Q9VC45|ASP_DROME	Protein abnormal spindle OS=Drosophila melanogaster GN=asp PE=1 SV=3	true	true	178.3	2.81	4	4	5	5	5	5
137211	sp|P13469|MODU_DROME	DNA-binding protein modulo OS=Drosophila melanogaster GN=mod PE=1 SV=2	true	true	353	9.04	4	4	5	5	5	5
137211	tr|A0A0B4K7G4|A0A0B4K7G4_DROME	Modulo, isoform C OS=Drosophila melanogaster GN=mod PE=1 SV=1	false	true	353	0	4	4	5	5	5	5
137210	tr|Q9W4G1|Q9W4G1_DROME	CG6927 OS=Drosophila melanogaster GN=CG6927 PE=2 SV=1	true	true	41.8	1.72	1	1	1	1	1	1
137209	sp|Q7KRY6|NHK1_DROME	Nucleosomal histone kinase 1 OS=Drosophila melanogaster GN=ball PE=1 SV=1	true	true	244.9	9.02	4	4	7	7	7	7
137209	tr|A4V3G8|A4V3G8_DROME	Ballchen, isoform B OS=Drosophila melanogaster GN=ball PE=1 SV=1	false	true	244.9	9.02	4	4	7	7	7	7
137208	tr|Q9VQ58|Q9VQ58_DROME	FI15207p1 OS=Drosophila melanogaster GN=CG15356-RA PE=1 SV=1	true	true	47	1.47	1	1	1	1	1	1
137207	sp|Q9W3F7|MIGA_DROME	Mitoguardin OS=Drosophila melanogaster GN=miga PE=1 SV=2	true	true	123.7	0	1	1	2	2	2	2
137206	tr|Q9VJ12|Q9VJ12_DROME	Acinus, isoform A OS=Drosophila melanogaster GN=Acn PE=1 SV=1	true	true	122.2	1.76	1	1	4	4	4	4
137205	sp|Q9VKK1|EDC4_DROME	Enhancer of mRNA-decapping protein 4 homolog OS=Drosophila melanogaster GN=Ge-1 PE=1 SV=2	true	true	157.1	2.73	2	2	4	4	4	4
137204	sp|Q86BY9|RIG_DROME	Protein rigor mortis OS=Drosophila melanogaster GN=rig PE=1 SV=1	true	true	23.6	0.89	1	1	1	1	1	1
137203	sp|Q24546|SYN_DROME	Synapsin OS=Drosophila melanogaster GN=Syn PE=1 SV=2	true	true	300.3	5.17	4	4	10	10	10	10
137203	tr|E2QCZ0|E2QCZ0_DROME	Synapsin, isoform E OS=Drosophila melanogaster GN=Syn PE=1 SV=1	false	true	300.3	8.88	4	4	10	10	10	10
137203	tr|E2QCY9|E2QCY9_DROME	Synapsin, isoform D OS=Drosophila melanogaster GN=Syn PE=1 SV=1	false	true	300.3	5.09	4	4	10	10	10	10
137202	tr|Q9XYZ9|Q9XYZ9_DROME	Glutathione S transferase E12, isoform A OS=Drosophila melanogaster GN=GstE12 PE=1 SV=1	true	true	31.1	8.52	1	1	1	1	1	1
137201	tr|Q7JZN0|Q7JZN0_DROME	FI02994p OS=Drosophila melanogaster GN=Sec61beta PE=1 SV=1	true	true	270.4	18	1	1	6	6	6	6
137200	sp|P21187|PABP_DROME	Polyadenylate-binding protein OS=Drosophila melanogaster GN=pAbp PE=1 SV=3	true	true	31.8	1.89	1	1	1	1	1	1
137199	sp|Q9VWE6|ELYS_DROME	Protein ELYS homolog OS=Drosophila melanogaster GN=CG14215 PE=1 SV=2	true	true	38.4	0.81	1	1	1	1	1	1
137199	tr|X2JG50|X2JG50_DROME	Uncharacterized protein, isoform B OS=Drosophila melanogaster GN=CG14215 PE=4 SV=1	false	true	38.4	0.81	1	1	1	1	1	1
137198	sp|O16810|ORC1_DROME	Origin recognition complex subunit 1 OS=Drosophila melanogaster GN=Orc1 PE=1 SV=2	true	true	86.2	1.95	1	1	2	2	2	2
137197	sp|Q9W5R8|RL5_DROME	60S ribosomal protein L5 OS=Drosophila melanogaster GN=RpL5 PE=1 SV=2	true	true	142.9	7.36	3	3	3	3	3	3
137197	tr|R9Q794|R9Q794_DROME	Ribosomal protein L5, isoform G OS=Drosophila melanogaster GN=RpL5 PE=1 SV=1	false	true	142.9	7.36	3	3	3	3	3	3
137196	sp|O62619|KPYK_DROME	Pyruvate kinase OS=Drosophila melanogaster GN=PyK PE=2 SV=2	true	true	187.1	9.19	4	4	4	4	4	4
137195	sp|P54397|FKB39_DROME	39 kDa FK506-binding nuclear protein OS=Drosophila melanogaster GN=FK506-bp1 PE=1 SV=2	true	true	74.8	3.08	1	1	2	2	2	2
137194	sp|Q9XTN2|IRS1_DROME	Insulin receptor substrate 1 OS=Drosophila melanogaster GN=chico PE=1 SV=1	true	true	49	1.03	1	1	1	1	1	1
137194	tr|M9PCQ8|M9PCQ8_DROME	Chico, isoform B OS=Drosophila melanogaster GN=chico PE=1 SV=1	false	true	49	1.03	1	1	1	1	1	1
137193	sp|Q9VUY9|PGM_DROME	Phosphoglucomutase OS=Drosophila melanogaster GN=Pgm PE=1 SV=1	true	true	211.5	4.11	1	1	2	2	2	2
137192	sp|Q9VHP0|DDX3_DROME	ATP-dependent RNA helicase bel OS=Drosophila melanogaster GN=bel PE=1 SV=1	true	true	240.3	3.38	1	1	3	3	3	3
137192	tr|A0A0B4KGU4|A0A0B4KGU4_DROME	Belle, isoform B OS=Drosophila melanogaster GN=bel PE=4 SV=1	false	true	240.3	0	1	1	3	3	3	3
137191	sp|Q9VLT5|POE_DROME	Protein purity of essence OS=Drosophila melanogaster GN=poe PE=1 SV=1	true	true	47	0.64	2	2	2	2	2	2
137191	tr|M9PB68|M9PB68_DROME	Purity of essence, isoform B OS=Drosophila melanogaster GN=poe PE=4 SV=1	false	true	47	0.64	2	2	2	2	2	2
137190	tr|Q9VPN5|Q9VPN5_DROME	Hsp70/Hsp90 organizing protein homolog OS=Drosophila melanogaster GN=Hop PE=1 SV=1	true	true	53	4.08	1	1	1	1	1	1
137189	tr|B7Z043|B7Z043_DROME	Myocardin-related transcription factor, isoform H OS=Drosophila melanogaster GN=Mrtf PE=4 SV=3	true	true	48.9	0.78	1	1	2	2	2	2
137189	tr|Q9VZY2|Q9VZY2_DROME	Myocardin-related transcription factor, isoform D OS=Drosophila melanogaster GN=Mrtf PE=4 SV=3	false	true	48.9	0.94	1	1	2	2	2	2
137188	sp|P34739|TTF2_DROME	Transcription termination factor 2 OS=Drosophila melanogaster GN=lds PE=1 SV=2	true	true	26.4	1.89	1	1	1	1	1	1
137187	sp|Q9VDS6|SURF6_DROME	Surfeit locus protein 6 homolog OS=Drosophila melanogaster GN=Surf6 PE=1 SV=1	true	true	115.5	4.32	2	2	2	2	2	2
137186	sp|P13706|GPDA_DROME	Glycerol-3-phosphate dehydrogenase [NAD(+)], cytoplasmic OS=Drosophila melanogaster GN=Gpdh PE=1 SV=3	true	true	103.2	4.68	1	1	1	1	1	1
137186	tr|M9PET0|M9PET0_DROME	Glycerol-3-phosphate dehydrogenase [NAD(+)] OS=Drosophila melanogaster GN=Gpdh PE=1 SV=1	false	true	103.2	4.86	1	1	1	1	1	1
137186	tr|B5RIM9|B5RIM9_DROME	Glycerol-3-phosphate dehydrogenase [NAD(+)] OS=Drosophila melanogaster GN=Gpdh PE=1 SV=1	false	true	103.2	4.72	1	1	1	1	1	1
137186	tr|M9PC43|M9PC43_DROME	Glycerol-3-phosphate dehydrogenase [NAD(+)] OS=Drosophila melanogaster GN=Gpdh PE=1 SV=1	false	true	103.2	4.82	1	1	1	1	1	1
137185	tr|Q9VEN3|Q9VEN3_DROME	FI20177p1 OS=Drosophila melanogaster GN=GckIII PE=1 SV=1	true	true	29.1	2.49	1	1	1	1	1	1
137184	sp|P07486|G3P1_DROME	Glyceraldehyde-3-phosphate dehydrogenase 1 OS=Drosophila melanogaster GN=Gapdh1 PE=2 SV=2	true	true	218	18.67	4	4	4	4	4	4
137184	sp|P07487|G3P2_DROME	Glyceraldehyde-3-phosphate dehydrogenase 2 OS=Drosophila melanogaster GN=Gapdh2 PE=1 SV=2	false	false	193.7	14.16	4	4	3	4	4	4
137184	tr|M9PJN8|M9PJN8_DROME	Glyceraldehyde-3-phosphate dehydrogenase OS=Drosophila melanogaster GN=Gapdh2 PE=3 SV=1	false	false	193.7	14.16	4	4	3	4	4	4
137183	tr|Q9VP77|Q9VP77_DROME	LD23875p OS=Drosophila melanogaster GN=CG10565 PE=1 SV=1	true	true	23.8	3.1	1	1	1	1	1	1
137182	sp|Q7KN62|TERA_DROME	Transitional endoplasmic reticulum ATPase TER94 OS=Drosophila melanogaster GN=TER94 PE=1 SV=1	true	true	71.9	3.62	2	2	2	2	2	2
137182	tr|A0A0B4LFZ4|A0A0B4LFZ4_DROME	TER94, isoform E OS=Drosophila melanogaster GN=TER94 PE=1 SV=1	false	true	71.9	0	2	2	2	2	2	2
137181	sp|Q05783|HMGD_DROME	High mobility group protein D OS=Drosophila melanogaster GN=HmgD PE=1 SV=1	true	true	35.8	11.61	1	1	1	1	1	1
137181	tr|C0MJA0|C0MJA0_DROME	CG17950-PA OS=Drosophila melanogaster GN=HmgD PE=1 SV=1	false	true	35.8	11.61	1	1	1	1	1	1
137180	tr|Q9W1G7|Q9W1G7_DROME	LD21576p OS=Drosophila melanogaster GN=Nap1 PE=1 SV=1	true	true	33.5	4.32	1	1	2	2	2	2
137179	tr|Q9VIU4|Q9VIU4_DROME		true	true	22.9	2.34	1	1	1	1	1	1
137178	tr|Q9VL89|Q9VL89_DROME	Methionine aminopeptidase 2 OS=Drosophila melanogaster GN=und PE=1 SV=1	true	true	102.5	10.94	2	2	2	2	2	2
137177	sp|Q9W261|RTF1_DROME	RNA polymerase-associated protein Rtf1 OS=Drosophila melanogaster GN=Rtf1 PE=1 SV=1	true	true	23.6	1.55	1	1	1	1	1	1
137177	tr|H0RNK7|H0RNK7_DROME	FI16824p1 OS=Drosophila melanogaster GN=Rtf1 PE=1 SV=1	false	true	23.6	0	1	1	1	1	1	1
137176	sp|Q9VYQ5|CP318_DROME	Probable cytochrome P450 318a1 OS=Drosophila melanogaster GN=Cyp318a1 PE=2 SV=4	true	true	20.5	3.36	1	1	1	1	1	1
137175	tr|Q9VLH9|Q9VLH9_DROME	Alpha-mannosidase OS=Drosophila melanogaster GN=LManVI PE=1 SV=2	true	true	51.2	1.39	1	1	1	1	1	1
137175	tr|Q9VLI0|Q9VLI0_DROME	Alpha-mannosidase OS=Drosophila melanogaster GN=LManV PE=1 SV=1	false	true	51.2	1.43	1	1	1	1	1	1
137174	tr|Q9VNX4|Q9VNX4_DROME	Delta-1-Pyrroline-5-carboxylate dehydrogenase 1, isoform A OS=Drosophila melanogaster GN=P5CDh1 PE=1 SV=1	true	true	24.1	3.14	1	1	1	1	1	1
137173	tr|Q9VKX2|Q9VKX2_DROME	Malate dehydrogenase OS=Drosophila melanogaster GN=Mdh1 PE=1 SV=2	true	true	132.8	9.5	2	2	2	2	2	2
137172	tr|Q9VGQ1|Q9VGQ1_DROME	CG5214 OS=Drosophila melanogaster GN=CG5214 PE=1 SV=1	true	true	24.1	2.78	1	1	1	1	1	1
137171	sp|Q7K3L1|MARS_DROME	Guanylate kinase-associated protein mars OS=Drosophila melanogaster GN=mars PE=1 SV=1	true	true	25.5	1.09	1	1	1	1	1	1
137171	tr|E1JH57|E1JH57_DROME	Mars, isoform B OS=Drosophila melanogaster GN=mars PE=1 SV=1	false	true	25.5	1.09	1	1	1	1	1	1
137170	tr|Q9W2X6|Q9W2X6_DROME	ATP synthase, delta subunit, isoform A OS=Drosophila melanogaster GN=ATPsyndelta PE=1 SV=1	true	true	101.7	9.55	1	1	1	1	1	1
137169	sp|Q9VQI9|AFF4_DROME	AF4/FMR2 family member 4 OS=Drosophila melanogaster GN=lilli PE=1 SV=2	true	true	26.9	1.2	1	1	2	2	2	2
137169	tr|M9PCF6|M9PCF6_DROME	Lilliputian, isoform H OS=Drosophila melanogaster GN=lilli PE=4 SV=1	false	true	26.9	1.24	1	1	2	2	2	2
137168	tr|Q9VND3|Q9VND3_DROME	LD24833p OS=Drosophila melanogaster GN=Pi4KIIalpha PE=1 SV=3	true	true	54.6	2.82	1	1	1	1	1	1
137167	tr|Q9W019|Q9W019_DROME	IP09724p OS=Drosophila melanogaster GN=CG15877 PE=1 SV=1	true	true	75.1	13.72	2	2	2	2	2	2
137166	tr|Q9VYH8|Q9VYH8_DROME	Uncharacterized protein OS=Drosophila melanogaster GN=CG15721 PE=4 SV=2	true	true	42.2	1.23	1	1	1	1	1	1
137165	sp|Q9VMA3|CUP_DROME	Protein cup OS=Drosophila melanogaster GN=cup PE=1 SV=3	true	true	371.5	10.03	6	6	7	7	7	7
137165	tr|X2J9P9|X2J9P9_DROME	Cup, isoform C OS=Drosophila melanogaster GN=cup PE=1 SV=1	false	true	371.5	10.03	6	6	7	7	7	7
137164	tr|Q9W0A9|Q9W0A9_DROME	CG7974, isoform A OS=Drosophila melanogaster GN=CG7974 PE=2 SV=1	true	true	39.2	4.42	1	1	1	1	1	1
137163	tr|Q7JRH5|Q7JRH5_DROME	CG5726 OS=Drosophila melanogaster GN=CG5726 PE=1 SV=1	true	true	55.8	1.7	1	1	2	2	2	2
137162	tr|M9PEZ7|M9PEZ7_DROME	Zasp67, isoform E OS=Drosophila melanogaster GN=Zasp67 PE=1 SV=1	true	true	77.9	3.03	2	2	2	2	2	2
137162	tr|M9PF54|M9PF54_DROME	Zasp67, isoform D OS=Drosophila melanogaster GN=Zasp67 PE=1 SV=1	false	true	77.9	3.64	2	2	2	2	2	2
137162	tr|Q9VT49|Q9VT49_DROME	Zasp67, isoform G OS=Drosophila melanogaster GN=Zasp67 PE=1 SV=2	false	true	77.9	3.01	2	2	2	2	2	2
137162	tr|X2JGI5|X2JGI5_DROME	Zasp67, isoform H OS=Drosophila melanogaster GN=Zasp67 PE=1 SV=1	false	true	77.9	3.23	2	2	2	2	2	2
137161	sp|P49735|MCM2_DROME	DNA replication licensing factor Mcm2 OS=Drosophila melanogaster GN=Mcm2 PE=1 SV=1	true	true	70.3	1.8	1	1	1	1	1	1
137160	sp|P40797|PNUT_DROME	Protein peanut OS=Drosophila melanogaster GN=pnut PE=1 SV=2	true	true	115.6	2.78	1	1	2	2	2	2
137159	tr|Q9VYV4|Q9VYV4_DROME	Amun, isoform A OS=Drosophila melanogaster GN=Amun PE=1 SV=1	true	true	120	6.91	2	2	2	2	2	2
137158	sp|Q24238|APH4_DROME	Alkaline phosphatase 4 OS=Drosophila melanogaster GN=Aph4 PE=2 SV=3	true	true	28.2	2.85	1	1	1	1	1	1
137157	tr|Q9VGP4|Q9VGP4_DROME	LP08082p OS=Drosophila melanogaster GN=Ranbp9 PE=1 SV=1	true	true	37.3	2.46	1	1	1	1	1	1
137156	sp|P23128|DDX6_DROME	Putative ATP-dependent RNA helicase me31b OS=Drosophila melanogaster GN=me31B PE=1 SV=3	true	true	334.9	7.84	1	1	9	9	9	9
137155	tr|Q960U8|Q960U8_DROME	O-acyltransferase OS=Drosophila melanogaster GN=mdy PE=2 SV=1	true	true	131.6	2.3	1	1	2	2	2	2
137154	tr|Q7K5K3|Q7K5K3_DROME	GH08474p OS=Drosophila melanogaster GN=CG11876 PE=1 SV=1	true	true	67.9	4.38	2	2	2	2	2	2
137154	tr|Q8IML6|Q8IML6_DROME	IP14839p OS=Drosophila melanogaster GN=CG11876 PE=1 SV=1	false	true	67.9	5.86	2	2	2	2	2	2
137153	tr|A0A0B4LHC9|A0A0B4LHC9_DROME	CG5554, isoform B OS=Drosophila melanogaster GN=CG5554 PE=1 SV=1	true	true	27.1	0	1	1	1	1	1	1
137153	tr|Q9W1I7|Q9W1I7_DROME	CG5554, isoform A OS=Drosophila melanogaster GN=CG5554 PE=1 SV=1	false	true	27.1	4.64	1	1	1	1	1	1
137152	sp|P55830|RS3A_DROME	40S ribosomal protein S3a OS=Drosophila melanogaster GN=RpS3A PE=1 SV=4	true	true	63.5	7.46	2	2	2	2	2	2
137151	tr|Q7K3N4|Q7K3N4_DROME	CG8888 OS=Drosophila melanogaster GN=CG8888 PE=1 SV=1	true	true	44.1	2.58	1	1	2	2	2	2
137150	tr|Q9VQK5|Q9VQK5_DROME	CG3542 OS=Drosophila melanogaster GN=CG3542 PE=1 SV=1	true	true	30.8	2.11	1	1	1	1	1	1
137149	tr|Q7K569|Q7K569_DROME	Glycerol-3-phosphate dehydrogenase OS=Drosophila melanogaster GN=Gpo-1 PE=1 SV=1	true	true	46.3	2.21	1	1	1	1	1	1
136883	tr|D1YSG0|D1YSG0_DROME	Bent, isoform F OS=Drosophila melanogaster GN=bt PE=1 SV=1	true	true	1041.5	1.47	12	2	24	4	24	4
136883	tr|Q7KQP6|Q7KQP6_DROME	Bent, isoform C OS=Drosophila melanogaster GN=bt PE=1 SV=1	false	true	1041.5	1.51	12	2	24	4	24	4
136883	tr|L0MN91|L0MN91_DROME	Bent, isoform I OS=Drosophila melanogaster GN=bt PE=1 SV=1	false	true	1041.5	1.48	12	2	24	4	24	4
136883	tr|X2JD89|X2JD89_DROME	Bent, isoform J OS=Drosophila melanogaster GN=bt PE=1 SV=1	false	false	894.2	1.24	12	2	20	4	24	4
136882	sp|Q9VWN5|F188A_DROME	Protein FAM188A homolog OS=Drosophila melanogaster GN=CG7332 PE=1 SV=1	true	true	102.8	2.14	1	1	3	3	3	3
136882	tr|X2JL49|X2JL49_DROME	CG7332, isoform B OS=Drosophila melanogaster GN=CG7332 PE=4 SV=1	false	true	102.8	2.14	1	1	3	3	3	3
136881	sp|Q9VV74|SMN_DROME	Survival motor neuron protein OS=Drosophila melanogaster GN=Smn PE=1 SV=1	true	true	30.2	13.27	1	1	1	1	1	1
136880	tr|A0A0B4JD82|A0A0B4JD82_DROME	Stretchin-Mlck, isoform T OS=Drosophila melanogaster GN=Strn-Mlck PE=1 SV=1	true	true	37.8	0	1	1	1	1	1	1
136880	tr|Q8MYR8|Q8MYR8_DROME	RH74685p OS=Drosophila melanogaster GN=Strn-Mlck PE=2 SV=1	false	true	37.8	0	1	1	1	1	1	1
136880	tr|A0A0B4KF84|A0A0B4KF84_DROME	Stretchin-Mlck, isoform S OS=Drosophila melanogaster GN=Strn-Mlck PE=1 SV=1	false	true	37.8	0	1	1	1	1	1	1
136880	tr|A1ZA72|A1ZA72_DROME	Stretchin-Mlck, isoform V OS=Drosophila melanogaster GN=Strn-Mlck PE=1 SV=2	false	true	37.8	0.17	1	1	1	1	1	1
136880	tr|A0A0B4KG35|A0A0B4KG35_DROME	Stretchin-Mlck, isoform U OS=Drosophila melanogaster GN=Strn-Mlck PE=1 SV=1	false	true	37.8	0	1	1	1	1	1	1
136879	sp|Q9I7K0|JUPIT_DROME	Microtubule-associated protein Jupiter OS=Drosophila melanogaster GN=Jupiter PE=1 SV=2	true	true	45.2	6.25	1	1	1	1	1	1
136879	tr|A0A0B4KG85|A0A0B4KG85_DROME	Jupiter, isoform I OS=Drosophila melanogaster GN=Jupiter PE=1 SV=1	false	true	45.2	0	1	1	1	1	1	1
136878	tr|H9XVM8|H9XVM8_DROME	CG1674, isoform K OS=Drosophila melanogaster GN=CG1674 PE=1 SV=1	true	true	350.1	6.63	3	3	12	12	12	12
136878	tr|H9XVM9|H9XVM9_DROME	CG1674, isoform L OS=Drosophila melanogaster GN=CG1674 PE=1 SV=1	false	true	350.1	6.3	3	3	12	12	12	12
136878	tr|Q8IMB9|Q8IMB9_DROME	CG1674, isoform B OS=Drosophila melanogaster GN=CG1674 PE=1 SV=1	false	true	350.1	7.67	3	3	12	12	12	12
136878	tr|Q1RKY9|Q1RKY9_DROME	CG1674, isoform J OS=Drosophila melanogaster GN=CG1674 PE=1 SV=1	false	true	350.1	8.21	3	3	12	12	12	12
136878	tr|L0MLJ3|L0MLJ3_DROME	CG1674, isoform M OS=Drosophila melanogaster GN=CG1674 PE=1 SV=1	false	true	350.1	6.76	3	3	12	12	12	12
136878	tr|Q8IMB8|Q8IMB8_DROME	CG1674, isoform I OS=Drosophila melanogaster GN=CG1674 PE=1 SV=2	false	true	350.1	9.68	3	3	12	12	12	12
136878	tr|Q9V4C1|Q9V4C1_DROME	CG1674, isoform E OS=Drosophila melanogaster GN=CG1674 PE=1 SV=2	false	true	350.1	6.45	3	3	12	12	12	12
136877	tr|M9NFH8|M9NFH8_DROME	CG9674, isoform F OS=Drosophila melanogaster GN=CG9674 PE=1 SV=1	true	true	52.8	0.71	1	1	1	1	1	1
136877	tr|Q9VVA4|Q9VVA4_DROME	CG9674, isoform A OS=Drosophila melanogaster GN=CG9674 PE=1 SV=2	false	true	52.8	0.71	1	1	1	1	1	1
136877	tr|M9PCU8|M9PCU8_DROME	CG9674, isoform E OS=Drosophila melanogaster GN=CG9674 PE=1 SV=1	false	true	52.8	1.29	1	1	1	1	1	1
136876	sp|P14130|RS14_DROME	40S ribosomal protein S14 OS=Drosophila melanogaster GN=RpS14a PE=1 SV=1	true	true	42.8	8.61	1	1	1	1	1	1
136876	tr|X2JCX8|X2JCX8_DROME	Ribosomal protein S14b, isoform B OS=Drosophila melanogaster GN=RpS14b PE=3 SV=1	false	true	42.8	8.61	1	1	1	1	1	1
136875	sp|P02843|VIT1_DROME	Vitellogenin-1 OS=Drosophila melanogaster GN=Yp1 PE=1 SV=1	true	true	1357.5	25.97	13	12	40	39	40	39
136875	tr|X2JD55|X2JD55_DROME	Yolk protein 1, isoform B OS=Drosophila melanogaster GN=Yp1 PE=1 SV=1	false	true	1357.5	25.97	13	12	40	39	40	39
136874	sp|P02844|VIT2_DROME	Vitellogenin-2 OS=Drosophila melanogaster GN=Yp2 PE=1 SV=2	true	true	392.6	19.68	7	6	9	8	9	8
136874	tr|X2JB25|X2JB25_DROME	Yolk protein 2, isoform B OS=Drosophila melanogaster GN=Yp2 PE=1 SV=1	false	true	392.6	19.68	7	6	9	8	9	8
136873	tr|Q9VTD4|Q9VTD4_DROME	Fad2 OS=Drosophila melanogaster GN=Fad2 PE=3 SV=1	true	true	108	7.32	1	1	2	2	2	2
136872	sp|Q9VYB0|BTHD_DROME	Selenoprotein BthD OS=Drosophila melanogaster GN=BthD PE=1 SV=5	true	true	46	5.22	1	1	1	1	1	1
136871	tr|Q7KWG9|Q7KWG9_DROME	RE61489p OS=Drosophila melanogaster GN=CG17018-RD PE=1 SV=1	true	true	136.6	1	1	1	2	2	2	2
136871	tr|Q9W5Y4|Q9W5Y4_DROME	MIP18541p OS=Drosophila melanogaster GN=CG17018-RC PE=1 SV=2	false	true	136.6	1.02	1	1	2	2	2	2
136871	tr|Q7KWH0|Q7KWH0_DROME	RE34215p OS=Drosophila melanogaster GN=CG17018-RC PE=1 SV=1	false	true	136.6	1	1	1	2	2	2	2
136870	tr|O16043|O16043_DROME	Anon1A4 OS=Drosophila melanogaster GN=Df31 PE=1 SV=1	true	true	243.5	36.07	4	4	4	4	4	4
136869	tr|A1ZA73|A1ZA73_DROME	Stretchin-Mlck, isoform R OS=Drosophila melanogaster GN=Strn-Mlck PE=1 SV=2	true	true	1055	7.2	16	16	24	24	24	24
136868	tr|Q9VWJ6|Q9VWJ6_DROME	FI03615p OS=Drosophila melanogaster GN=rictor PE=1 SV=2	true	true	44.7	0.93	1	1	1	1	1	1
136868	tr|X2JL73|X2JL73_DROME	Rapamycin-insensitive companion of Tor, isoform B OS=Drosophila melanogaster GN=rictor PE=1 SV=1	false	true	44.7	0.94	1	1	1	1	1	1
136868	tr|X2JFR5|X2JFR5_DROME	Rapamycin-insensitive companion of Tor, isoform C OS=Drosophila melanogaster GN=rictor PE=1 SV=1	false	true	44.7	0.94	1	1	1	1	1	1
136867	sp|P11046|LAMB1_DROME	Laminin subunit beta-1 OS=Drosophila melanogaster GN=LanB1 PE=1 SV=4	true	true	46.5	0.73	1	1	1	1	1	1
136866	tr|Q8IP94|Q8IP94_DROME	Threonyl-tRNA synthetase, isoform B OS=Drosophila melanogaster GN=ThrRS PE=1 SV=1	true	true	36	1.16	1	1	1	1	1	1
136866	tr|Q9VKB0|Q9VKB0_DROME	FI05224p OS=Drosophila melanogaster GN=ThrRS PE=1 SV=2	false	true	36	1.07	1	1	1	1	1	1
136865	sp|Q9VL78|FKB59_DROME	FK506-binding protein 59 OS=Drosophila melanogaster GN=FKBP59 PE=1 SV=1	true	true	39.9	3.19	1	1	1	1	1	1
136865	tr|X2J5E8|X2J5E8_DROME	FK506-binding protein FKBP59, isoform B OS=Drosophila melanogaster GN=FKBP59 PE=4 SV=1	false	true	39.9	3.19	1	1	1	1	1	1
136864	tr|A0A0B4JCZ2|A0A0B4JCZ2_DROME	Inwardly rectifying potassium channel 1, isoform E OS=Drosophila melanogaster GN=Irk1 PE=1 SV=1	true	true	34.8	0	1	1	1	1	1	1
136864	tr|E1JIU2|E1JIU2_DROME	Inwardly rectifying potassium channel 1, isoform C OS=Drosophila melanogaster GN=Irk1 PE=1 SV=1	false	true	34.8	1.71	1	1	1	1	1	1
136864	tr|Q9VCQ0|Q9VCQ0_DROME	Inwardly rectifying K+ channel protein OS=Drosophila melanogaster GN=Irk1 PE=1 SV=1	false	true	34.8	1.69	1	1	1	1	1	1
136864	tr|A0A0B4KH86|A0A0B4KH86_DROME	Inwardly rectifying potassium channel 1, isoform F OS=Drosophila melanogaster GN=Irk1 PE=1 SV=1	false	true	34.8	0	1	1	1	1	1	1
136864	tr|A8JR87|A8JR87_DROME	FI16807p1 OS=Drosophila melanogaster GN=Irk1 PE=1 SV=1	false	true	34.8	1.62	1	1	1	1	1	1
136863	sp|Q9I7T7|Y1505_DROME	La-related protein CG11505 OS=Drosophila melanogaster GN=CG11505 PE=1 SV=2	true	true	81.7	1.24	1	1	3	3	3	3
136862	sp|Q9VJ62|NAF1_DROME	H/ACA ribonucleoprotein complex non-core subunit NAF1 OS=Drosophila melanogaster GN=CG10341 PE=1 SV=2	true	true	57.1	5.85	2	2	2	2	2	2
136862	tr|A0A023GQ99|A0A023GQ99_DROME	Uncharacterized protein, isoform C OS=Drosophila melanogaster GN=CG10341 PE=1 SV=1	false	true	57.1	5.86	2	2	2	2	2	2
136861	tr|Q6NQZ5|Q6NQZ5_DROME	LD23309p OS=Drosophila melanogaster GN=sced PE=2 SV=1	true	true	34.8	2.8	1	1	1	1	1	1
136860	tr|Q70VI1|Q70VI1_DROME	Mf4 protein OS=Drosophila melanogaster GN=Mf PE=1 SV=1	true	true	738.8	0	8	4	16	9	16	9
136860	tr|Q9VFC7|Q9VFC7_DROME	Mf5 protein OS=Drosophila melanogaster GN=Mf PE=1 SV=2	false	true	738.8	22.47	8	4	16	9	16	9
136860	tr|A0A0B4KG65|A0A0B4KG65_DROME	Myofilin, isoform O OS=Drosophila melanogaster GN=Mf PE=1 SV=1	false	false	696.4	0	8	4	15	9	16	9
136860	tr|C1C553|C1C553_DROME	MIP06826p OS=Drosophila melanogaster GN=Mf PE=1 SV=1	false	false	696.4	23	8	4	15	9	16	9
136860	tr|Q95U15|Q95U15_DROME	GH14252p OS=Drosophila melanogaster GN=Mf PE=1 SV=1	false	false	696.4	23.08	8	4	15	9	16	9
136860	tr|E1JIK6|E1JIK6_DROME	Myofilin, isoform H OS=Drosophila melanogaster GN=Mf PE=1 SV=1	false	false	246	17.37	8	4	7	9	16	9
136860	tr|Q8I062|Q8I062_DROME	GH23305p OS=Drosophila melanogaster GN=Mf PE=1 SV=1	false	false	124.4	18.45	8	4	3	9	16	9
136860	tr|Q9VFC6|Q9VFC6_DROME	MIP06926p OS=Drosophila melanogaster GN=Mf PE=1 SV=1	false	false	124.4	19.75	8	4	3	9	16	9
136860	tr|Q8INF1|Q8INF1_DROME	Myofilin, isoform E OS=Drosophila melanogaster GN=Mf PE=1 SV=1	false	false	124.4	18.67	8	4	3	9	16	9
136860	tr|C1C529|C1C529_DROME	MIP03096p OS=Drosophila melanogaster GN=Mf PE=1 SV=1	false	false	89.5	0	8	4	2	9	16	9
136859	tr|E1JIK9|E1JIK9_DROME	Myofilin, isoform I OS=Drosophila melanogaster GN=Mf PE=1 SV=1	true	true	286.9	23.48	5	1	9	2	9	2
136859	tr|E1JIK6|E1JIK6_DROME	Myofilin, isoform H OS=Drosophila melanogaster GN=Mf PE=1 SV=1	false	false	246	17.37	5	1	7	2	9	2
136859	tr|Q8I062|Q8I062_DROME	GH23305p OS=Drosophila melanogaster GN=Mf PE=1 SV=1	false	false	124.4	18.45	5	1	3	2	9	2
136859	tr|Q9VFC6|Q9VFC6_DROME	MIP06926p OS=Drosophila melanogaster GN=Mf PE=1 SV=1	false	false	124.4	19.75	5	1	3	2	9	2
136859	tr|Q8INF1|Q8INF1_DROME	Myofilin, isoform E OS=Drosophila melanogaster GN=Mf PE=1 SV=1	false	false	124.4	18.67	5	1	3	2	9	2
136859	tr|C1C529|C1C529_DROME	MIP03096p OS=Drosophila melanogaster GN=Mf PE=1 SV=1	false	false	89.5	0	5	1	2	2	9	2
136858	tr|A0A0B4K7H1|A0A0B4K7H1_DROME	Lethal (2) 01289, isoform M OS=Drosophila melanogaster GN=l(2)01289 PE=1 SV=1	true	true	120	0	2	2	2	2	2	2
136858	tr|E1JGY7|E1JGY7_DROME	Lethal (2) 01289, isoform G OS=Drosophila melanogaster GN=l(2)01289 PE=1 SV=1	false	true	120	2.18	2	2	2	2	2	2
136858	tr|A1Z6P2|A1Z6P2_DROME	Lethal (2) 01289, isoform A OS=Drosophila melanogaster GN=l(2)01289 PE=1 SV=1	false	false	57	1.52	2	2	1	2	2	2
136858	tr|A0A0B4K819|A0A0B4K819_DROME	Lethal (2) 01289, isoform L OS=Drosophila melanogaster GN=l(2)01289 PE=1 SV=1	false	false	57	0	2	2	1	2	2	2
136857	sp|Q9VV43|Y5057_DROME	TPPP family protein CG45057 OS=Drosophila melanogaster GN=CG45057 PE=2 SV=1	true	true	266.5	17.19	1	1	5	5	5	5
136857	tr|M9NFZ9|M9NFZ9_DROME	Uncharacterized protein, isoform B OS=Drosophila melanogaster GN=CG45057 PE=4 SV=1	false	true	266.5	17.19	1	1	5	5	5	5
136856	sp|Q24186|RS5A_DROME	40S ribosomal protein S5a OS=Drosophila melanogaster GN=RpS5a PE=1 SV=1	true	true	36.7	6.58	1	1	1	1	1	1
136856	tr|X2JKU5|X2JKU5_DROME	Ribosomal protein S5a, isoform B OS=Drosophila melanogaster GN=RpS5a PE=3 SV=1	false	true	36.7	6.58	1	1	1	1	1	1
136855	tr|Q9VK59|Q9VK59_DROME	CG5787, isoform A OS=Drosophila melanogaster GN=CG5787 PE=1 SV=2	true	true	31.7	1.16	1	1	1	1	1	1
136854	tr|Q7K860|Q7K860_DROME	FI07231p OS=Drosophila melanogaster GN=TpnC4 PE=1 SV=1	true	true	40.5	7.19	1	1	1	1	1	1
136853	sp|P15330|DORS_DROME	Embryonic polarity protein dorsal OS=Drosophila melanogaster GN=dl PE=1 SV=2	true	true	29.4	2.8	1	1	1	1	1	1
136853	tr|C7LA93|C7LA93_DROME	Dorsal, isoform F OS=Drosophila melanogaster GN=dl PE=1 SV=1	false	true	29.4	2.8	1	1	1	1	1	1
136852	sp|Q9VWW0|CREBB_DROME	Cyclic AMP response element-binding protein B OS=Drosophila melanogaster GN=CrebB PE=1 SV=1	true	true	40.7	7.24	1	1	1	1	1	1
136852	tr|M9PHW9|M9PHW9_DROME	Cyclic-AMP response element binding protein B, isoform O OS=Drosophila melanogaster GN=CrebB PE=1 SV=1	false	true	40.7	9.25	1	1	1	1	1	1
136852	tr|C6SUU1|C6SUU1_DROME	Cyclic-AMP response element binding protein B, isoform M OS=Drosophila melanogaster GN=CrebB PE=2 SV=1	false	true	40.7	8.78	1	1	1	1	1	1
136852	tr|M9PHZ6|M9PHZ6_DROME	Cyclic-AMP response element binding protein B, isoform N OS=Drosophila melanogaster GN=CrebB PE=1 SV=1	false	true	40.7	7.95	1	1	1	1	1	1
136851	tr|Q9VEV3|Q9VEV3_DROME	LP07287p OS=Drosophila melanogaster GN=CG14894 PE=1 SV=2	true	true	60.5	7.98	1	1	1	1	1	1
136850	sp|Q7K2G1|ADRM1_DROME	Proteasomal ubiquitin receptor ADRM1 homolog OS=Drosophila melanogaster GN=Rpn13 PE=1 SV=1	true	true	493.5	11.05	4	4	8	8	8	8
136850	tr|A0A0B4LFA6|A0A0B4LFA6_DROME	Regulatory particle non-ATPase 13, isoform G OS=Drosophila melanogaster GN=Rpn13 PE=1 SV=1	false	true	493.5	0	4	4	8	8	8	8
136849	tr|A0A0B4JD57|A0A0B4JD57_DROME	Zipper, isoform F OS=Drosophila melanogaster GN=zip PE=1 SV=1	true	true	217.2	0	3	3	3	3	3	3
136849	tr|Q59E58|Q59E58_DROME	Zipper, isoform C OS=Drosophila melanogaster GN=zip PE=1 SV=1	false	true	217.2	2.13	3	3	3	3	3	3
136849	tr|A0A0B4K7Q4|A0A0B4K7Q4_DROME	Zipper, isoform I OS=Drosophila melanogaster GN=zip PE=1 SV=1	false	true	217.2	0	3	3	3	3	3	3
136849	tr|Q59E59|Q59E59_DROME	Zipper, isoform D OS=Drosophila melanogaster GN=zip PE=1 SV=1	false	true	217.2	2.08	3	3	3	3	3	3
136849	tr|A0A0B4JD95|A0A0B4JD95_DROME	Zipper, isoform H OS=Drosophila melanogaster GN=zip PE=1 SV=1	false	false	109	0	3	3	1	3	3	3
136849	sp|Q99323|MYSN_DROME	Myosin heavy chain, non-muscle OS=Drosophila melanogaster GN=zip PE=1 SV=2	false	false	109	0.83	3	3	1	3	3	3
136848	tr|A8JNM3|A8JNM3_DROME	Liquid facets, isoform F OS=Drosophila melanogaster GN=lqf PE=1 SV=1	true	true	46.2	2.34	1	1	1	1	1	1
136848	tr|M9PEF2|M9PEF2_DROME	Liquid facets, isoform J OS=Drosophila melanogaster GN=lqf PE=1 SV=1	false	true	46.2	1.9	1	1	1	1	1	1
136848	tr|Q7KU93|Q7KU93_DROME	Liquid facets, isoform C OS=Drosophila melanogaster GN=lqf PE=1 SV=1	false	true	46.2	1.91	1	1	1	1	1	1
136848	tr|Q7KU90|Q7KU90_DROME	Liquid facets, isoform B OS=Drosophila melanogaster GN=lqf PE=1 SV=1	false	true	46.2	1.82	1	1	1	1	1	1
136848	tr|M9PBU6|M9PBU6_DROME	Liquid facets, isoform I OS=Drosophila melanogaster GN=lqf PE=1 SV=1	false	true	46.2	2.35	1	1	1	1	1	1
136848	tr|M9PEM7|M9PEM7_DROME	Liquid facets, isoform G OS=Drosophila melanogaster GN=lqf PE=1 SV=1	false	true	46.2	2.38	1	1	1	1	1	1
136848	tr|Q9VS85|Q9VS85_DROME	FI19443p1 OS=Drosophila melanogaster GN=lqf PE=1 SV=3	false	true	46.2	1.81	1	1	1	1	1	1
136847	sp|P06607|VIT3_DROME	Vitellogenin-3 OS=Drosophila melanogaster GN=Yp3 PE=1 SV=1	true	true	630.6	27.14	11	11	11	11	11	11
136847	tr|X2JEX8|X2JEX8_DROME	Yolk protein 3, isoform B OS=Drosophila melanogaster GN=Yp3 PE=1 SV=1	false	true	630.6	27.14	11	11	11	11	11	11
136846	sp|P49866|HNF4_DROME	Transcription factor HNF-4 homolog OS=Drosophila melanogaster GN=Hnf4 PE=1 SV=3	true	true	52.5	2.84	1	1	2	2	2	2
136846	tr|X2J9X1|X2J9X1_DROME	Hepatocyte nuclear factor 4, isoform F OS=Drosophila melanogaster GN=Hnf4 PE=1 SV=1	false	true	52.5	3	1	1	2	2	2	2
136845	tr|M9PC85|M9PC85_DROME	X16, isoform B OS=Drosophila melanogaster GN=x16 PE=1 SV=1	true	true	48.6	5.06	1	1	1	1	1	1
136845	tr|Q9V3V0|Q9V3V0_DROME	DXl6 protein OS=Drosophila melanogaster GN=x16 PE=1 SV=1	false	true	48.6	5.04	1	1	1	1	1	1
136844	sp|Q03751|DNJC5_DROME	DnaJ homolog subfamily C member 5 homolog OS=Drosophila melanogaster GN=Csp PE=1 SV=1	true	true	251.3	0	2	2	6	6	6	6
136844	tr|M9PG83|M9PG83_DROME	Cysteine string protein, isoform D OS=Drosophila melanogaster GN=Csp PE=1 SV=1	false	true	251.3	6.97	2	2	6	6	6	6
136844	tr|D0IQJ8|D0IQJ8_DROME	Cysteine string protein, isoform F OS=Drosophila melanogaster GN=Csp PE=1 SV=1	false	true	251.3	6.83	2	2	6	6	6	6
136843	tr|A0A0B4K7G1|A0A0B4K7G1_DROME	CG5174, isoform N OS=Drosophila melanogaster GN=CG5174 PE=1 SV=1	true	true	210.9	0	1	1	5	5	5	5
136843	tr|A1ZB79|A1ZB79_DROME	CG5174, isoform M OS=Drosophila melanogaster GN=CG5174 PE=1 SV=2	false	true	210.9	14.36	1	1	5	5	5	5
136843	tr|A1ZB80|A1ZB80_DROME	CG5174, isoform A OS=Drosophila melanogaster GN=CG5174-RA PE=1 SV=1	false	true	210.9	13.94	1	1	5	5	5	5
136843	tr|Q7JRI6|Q7JRI6_DROME	CG5174, isoform H OS=Drosophila melanogaster GN=CG5174 PE=1 SV=1	false	true	210.9	15.43	1	1	5	5	5	5
136843	tr|E1JGL5|E1JGL5_DROME	CG5174, isoform L OS=Drosophila melanogaster GN=CG5174 PE=1 SV=1	false	true	210.9	13.88	1	1	5	5	5	5
136843	tr|A1ZB83|A1ZB83_DROME	CG5174, isoform B OS=Drosophila melanogaster GN=CG5174 PE=1 SV=1	false	true	210.9	8.17	1	1	5	5	5	5
136843	tr|A0A0B4LGX1|A0A0B4LGX1_DROME	CG5174, isoform P OS=Drosophila melanogaster GN=CG5174 PE=1 SV=1	false	true	210.9	0	1	1	5	5	5	5
136843	tr|A0A0B4K897|A0A0B4K897_DROME	CG5174, isoform O OS=Drosophila melanogaster GN=CG5174 PE=1 SV=1	false	true	210.9	0	1	1	5	5	5	5
136842	tr|Q8INK2|Q8INK2_DROME	Fatty acid bindin protein, isoform A OS=Drosophila melanogaster GN=fabp PE=1 SV=1	true	true	162.3	25.64	2	2	2	2	2	2
136842	tr|Q9VGM2|Q9VGM2_DROME	Fatty acid bindin protein, isoform B OS=Drosophila melanogaster GN=fabp PE=1 SV=1	false	true	162.3	23.08	2	2	2	2	2	2
136842	tr|Q8INK3|Q8INK3_DROME	Fatty acid bindin protein, isoform C OS=Drosophila melanogaster GN=fabp PE=1 SV=1	false	false	105.7	8.28	2	2	1	2	2	2
136841	tr|Q9VHI8|Q9VHI8_DROME	Uncharacterized protein, isoform A OS=Drosophila melanogaster GN=CG11980 PE=1 SV=2	true	true	99.5	6.38	2	2	2	2	2	2
136841	tr|Q8INP8|Q8INP8_DROME	Uncharacterized protein, isoform B OS=Drosophila melanogaster GN=CG11980 PE=1 SV=1	false	false	41	3.91	2	2	1	2	2	2
136841	tr|Q8INP9|Q8INP9_DROME	RE51612p OS=Drosophila melanogaster GN=CG11980 PE=1 SV=1	false	false	41	3.9	2	2	1	2	2	2
136840	tr|Q9VM72|Q9VM72_DROME	Uncharacterized protein OS=Drosophila melanogaster GN=CG13773 PE=1 SV=1	true	true	30.3	3.56	1	1	1	1	1	1
136839	tr|Q8IPG9|Q8IPG9_DROME	Basigin, isoform A OS=Drosophila melanogaster GN=Bsg PE=1 SV=1	true	true	170.8	5.66	1	1	3	3	3	3
136838	tr|M9PF14|M9PF14_DROME	Trailer hitch, isoform C OS=Drosophila melanogaster GN=tral PE=1 SV=1	true	true	691.5	11.89	4	4	12	12	12	12
136838	tr|M9PFG3|M9PFG3_DROME	Trailer hitch, isoform I OS=Drosophila melanogaster GN=tral PE=1 SV=1	false	true	691.5	12.06	4	4	12	12	12	12
136838	tr|M9PFF9|M9PFF9_DROME	Trailer hitch, isoform D OS=Drosophila melanogaster GN=tral PE=1 SV=1	false	true	691.5	12.07	4	4	12	12	12	12
136838	tr|M9PF20|M9PF20_DROME	Trailer hitch, isoform H OS=Drosophila melanogaster GN=tral PE=1 SV=1	false	true	691.5	11.87	4	4	12	12	12	12
136838	tr|M9PI44|M9PI44_DROME	Trailer hitch, isoform F OS=Drosophila melanogaster GN=tral PE=1 SV=1	false	false	608	9.8	4	4	10	12	12	12
136838	tr|M9PFB2|M9PFB2_DROME	Trailer hitch, isoform E OS=Drosophila melanogaster GN=tral PE=1 SV=1	false	false	608	9.97	4	4	10	12	12	12
136838	tr|M9PCB7|M9PCB7_DROME	Trailer hitch, isoform G OS=Drosophila melanogaster GN=tral PE=1 SV=1	false	false	608	9.95	4	4	10	12	12	12
136838	tr|Q9VTZ0|Q9VTZ0_DROME	GH08269p OS=Drosophila melanogaster GN=tral PE=1 SV=3	false	false	608	9.82	4	4	10	12	12	12
136837	sp|P48610|KARG_DROME	Arginine kinase OS=Drosophila melanogaster GN=Argk PE=2 SV=2	true	true	156.5	13.2	4	4	4	4	4	4
136837	tr|A8JNP1|A8JNP1_DROME	Arginine kinase, isoform G OS=Drosophila melanogaster GN=Argk PE=1 SV=2	false	true	156.5	13.2	4	4	4	4	4	4
136837	tr|A8JNP2|A8JNP2_DROME	Arginine kinase, isoform E OS=Drosophila melanogaster GN=Argk PE=1 SV=1	false	false	110.7	10.4	4	4	3	4	4	4
136836	tr|Q7JW66|Q7JW66_DROME	LD21545p OS=Drosophila melanogaster GN=CG12129 PE=1 SV=1	true	true	30.1	2.56	1	1	1	1	1	1
136835	sp|Q8T079|GLYR1_DROME	Putative oxidoreductase GLYR1 homolog OS=Drosophila melanogaster GN=CG4747 PE=1 SV=1	true	true	117.9	3.32	1	1	1	1	1	1
136835	tr|M9MRG2|M9MRG2_DROME	CG4747, isoform B OS=Drosophila melanogaster GN=CG4747 PE=4 SV=1	false	true	117.9	3.32	1	1	1	1	1	1
136835	tr|X2JDP6|X2JDP6_DROME	CG4747, isoform C OS=Drosophila melanogaster GN=CG4747 PE=4 SV=1	false	true	117.9	3.32	1	1	1	1	1	1
136834	tr|Q9VXK5|Q9VXK5_DROME	Putative rRNA methyltransferase OS=Drosophila melanogaster GN=CG8939 PE=1 SV=1	true	true	31	2.69	1	1	1	1	1	1
136833	tr|Q8SY39|Q8SY39_DROME	LD28101p OS=Drosophila melanogaster GN=CG6994 PE=1 SV=1	true	true	45.9	2.18	1	1	1	1	1	1
136832	tr|Q7K3B7|Q7K3B7_DROME	LD40177p OS=Drosophila melanogaster GN=CG11208 PE=1 SV=1	true	true	48.7	2.46	1	1	1	1	1	1
136831	tr|Q8I0J1|Q8I0J1_DROME	CG1910, isoform D OS=Drosophila melanogaster GN=CG1910 PE=1 SV=1	true	true	115.7	3.64	1	1	2	2	2	2
136831	tr|Q9V9U3|Q9V9U3_DROME	CG1910, isoform A OS=Drosophila melanogaster GN=CG1910 PE=1 SV=1	false	true	115.7	3.27	1	1	2	2	2	2
136831	tr|Q8IMG1|Q8IMG1_DROME	CG1910, isoform C OS=Drosophila melanogaster GN=CG1910 PE=1 SV=1	false	true	115.7	3.43	1	1	2	2	2	2
136830	sp|P13496|DCTN1_DROME	Dynactin subunit 1 OS=Drosophila melanogaster GN=Gl PE=1 SV=2	true	true	80.8	1.34	1	1	2	2	2	2
136829	sp|P11147|HSP7D_DROME	Heat shock 70 kDa protein cognate 4 OS=Drosophila melanogaster GN=Hsc70-4 PE=1 SV=3	true	true	187	7.07	4	3	4	3	4	3
136829	tr|C7LA75|C7LA75_DROME	Heat shock protein cognate 4, isoform G OS=Drosophila melanogaster GN=Hsc70-4 PE=1 SV=1	false	true	187	0	4	3	4	3	4	3
136829	sp|Q9BIR7|HSP75_DROME	Major heat shock 70 kDa protein Bc OS=Drosophila melanogaster GN=Hsp70Bc PE=2 SV=2	false	false	107.5	4.21	4	3	2	3	4	3
136829	sp|Q9VG58|HSP74_DROME	Major heat shock 70 kDa protein Bbb OS=Drosophila melanogaster GN=Hsp70Bbb PE=3 SV=2	false	false	107.5	4.21	4	3	2	3	4	3
136829	sp|P02825|HSP71_DROME	Major heat shock 70 kDa protein Ab OS=Drosophila melanogaster GN=Hsp70Ab PE=2 SV=3	false	false	107.5	4.21	4	3	2	3	4	3
136829	sp|P82910|HSP70_DROME	Major heat shock 70 kDa protein Aa OS=Drosophila melanogaster GN=Hsp70Aa PE=2 SV=2	false	false	107.5	4.21	4	3	2	3	4	3
136829	sp|Q9BIS2|HSP73_DROME	Major heat shock 70 kDa protein Bb OS=Drosophila melanogaster GN=Hsp70Bb PE=2 SV=2	false	false	107.5	4.21	4	3	2	3	4	3
136829	sp|Q8INI8|HSP72_DROME	Major heat shock 70 kDa protein Ba OS=Drosophila melanogaster GN=Hsp70Ba PE=2 SV=2	false	false	107.5	4.21	4	3	2	3	4	3
136829	sp|O97125|HSP68_DROME	Heat shock protein 68 OS=Drosophila melanogaster GN=Hsp68 PE=1 SV=1	false	false	107.5	4.25	4	3	2	3	4	3
136829	sp|P11146|HSP7B_DROME	Heat shock 70 kDa protein cognate 2 OS=Drosophila melanogaster GN=Hsc70-2 PE=1 SV=2	false	false	50.7	1.74	4	3	1	3	4	3
136829	sp|P29843|HSP7A_DROME	Heat shock 70 kDa protein cognate 1 OS=Drosophila melanogaster GN=Hsc70-1 PE=1 SV=1	false	false	50.7	1.72	4	3	1	3	4	3
136828	sp|P29844|HSP7C_DROME	Heat shock 70 kDa protein cognate 3 OS=Drosophila melanogaster GN=Hsc70-3 PE=2 SV=2	true	true	110	5.18	2	1	2	1	2	1
136828	tr|F3YDH0|F3YDH0_DROME	Heat shock 70-kDa protein cognate 3, isoform E OS=Drosophila melanogaster GN=Hsc70-3 PE=1 SV=1	false	true	110	5.18	2	1	2	1	2	1
136828	sp|P11146|HSP7B_DROME	Heat shock 70 kDa protein cognate 2 OS=Drosophila melanogaster GN=Hsc70-2 PE=1 SV=2	false	false	50.7	1.74	2	1	1	1	2	1
136828	sp|P29843|HSP7A_DROME	Heat shock 70 kDa protein cognate 1 OS=Drosophila melanogaster GN=Hsc70-1 PE=1 SV=1	false	false	50.7	1.72	2	1	1	1	2	1
136827	tr|Q9VW73|Q9VW73_DROME	FI16105p1 OS=Drosophila melanogaster GN=CG14184-RB PE=1 SV=1	true	true	110.9	8.89	1	1	2	2	2	2
136826	tr|A0A0B4KHZ9|A0A0B4KHZ9_DROME	CG5514, isoform E OS=Drosophila melanogaster GN=CG5514 PE=1 SV=1	true	true	32.7	0	1	1	1	1	1	1
136826	tr|Q8IMM6|Q8IMM6_DROME	CG5514, isoform B OS=Drosophila melanogaster GN=CG5514 PE=1 SV=1	false	true	32.7	1.65	1	1	1	1	1	1
136826	tr|Q9VAY4|Q9VAY4_DROME	CG5514, isoform A OS=Drosophila melanogaster GN=CG5514-RA PE=1 SV=2	false	true	32.7	1.71	1	1	1	1	1	1
136825	tr|Q9W3R9|Q9W3R9_DROME	CG1677, isoform A OS=Drosophila melanogaster GN=CG1677-RA PE=1 SV=2	true	true	143.6	5.3	4	4	4	4	4	4
136825	tr|X2JE07|X2JE07_DROME	CG1677, isoform D OS=Drosophila melanogaster GN=CG1677 PE=1 SV=1	false	true	143.6	5.31	4	4	4	4	4	4
136824	sp|Q94526|ORK1_DROME	Open rectifier potassium channel protein 1 OS=Drosophila melanogaster GN=Ork1 PE=1 SV=2	true	true	109.6	4.7	3	3	3	3	3	3
136824	tr|X2JD82|X2JD82_DROME	Open rectifier K[+] channel 1, isoform D OS=Drosophila melanogaster GN=Ork1 PE=3 SV=1	false	true	109.6	4.7	3	3	3	3	3	3
136824	tr|X2JJC8|X2JJC8_DROME	Open rectifier K[+] channel 1, isoform C OS=Drosophila melanogaster GN=Ork1 PE=3 SV=1	false	true	109.6	4.61	3	3	3	3	3	3
136823	tr|M9NE59|M9NE59_DROME	Uncharacterized protein, isoform G OS=Drosophila melanogaster GN=CG43078 PE=1 SV=1	true	true	480.8	3.71	7	7	11	11	11	11
136823	tr|M9ND64|M9ND64_DROME	Uncharacterized protein, isoform I OS=Drosophila melanogaster GN=CG43078 PE=1 SV=1	false	false	404.4	3.53	7	7	8	11	11	11
136823	tr|M9NF47|M9NF47_DROME	Uncharacterized protein, isoform J OS=Drosophila melanogaster GN=CG43078 PE=1 SV=1	false	false	404.4	2.75	7	7	8	11	11	11
136823	tr|M9NFP8|M9NFP8_DROME	Uncharacterized protein, isoform H OS=Drosophila melanogaster GN=CG43078 PE=1 SV=1	false	false	404.4	2.72	7	7	8	11	11	11
136823	tr|M9PHT9|M9PHT9_DROME	Uncharacterized protein, isoform L OS=Drosophila melanogaster GN=CG43078 PE=1 SV=1	false	false	404.4	2.74	7	7	8	11	11	11
136823	tr|M9PET1|M9PET1_DROME	Uncharacterized protein, isoform K OS=Drosophila melanogaster GN=CG43078 PE=1 SV=1	false	false	384.8	2.27	7	7	7	11	11	11
136823	tr|M9PBX1|M9PBX1_DROME	Uncharacterized protein, isoform M OS=Drosophila melanogaster GN=CG43078 PE=1 SV=1	false	false	384.8	2.31	7	7	7	11	11	11
136823	tr|Q9VSM2|Q9VSM2_DROME	Uncharacterized protein, isoform C OS=Drosophila melanogaster GN=CG43078 PE=1 SV=2	false	false	337.3	4.8	7	7	6	11	11	11
136823	tr|Q9VSM0|Q9VSM0_DROME	Uncharacterized protein, isoform B OS=Drosophila melanogaster GN=CG43078 PE=1 SV=2	false	false	337.3	3.16	7	7	6	11	11	11
136823	tr|E1JI71|E1JI71_DROME	Uncharacterized protein, isoform E OS=Drosophila melanogaster GN=CG43078 PE=1 SV=1	false	false	337.3	3.22	7	7	6	11	11	11
136823	tr|Q9VSM1|Q9VSM1_DROME	FI19449p1 OS=Drosophila melanogaster GN=CG43078-RA PE=1 SV=2	false	false	337.3	3.27	7	7	6	11	11	11
136822	tr|Q8T0Q2|Q8T0Q2_DROME	CG9775, isoform D OS=Drosophila melanogaster GN=CG9775 PE=1 SV=1	true	true	42	3.17	1	1	1	1	1	1
136822	tr|Q9VN39|Q9VN39_DROME	CG9775, isoform A OS=Drosophila melanogaster GN=CG9775 PE=1 SV=1	false	true	42	2.38	1	1	1	1	1	1
136821	tr|A0A0B4K6I1|A0A0B4K6I1_DROME	Scribbled, isoform N OS=Drosophila melanogaster GN=scrib PE=1 SV=1	true	true	56.1	0	2	2	4	4	4	4
136821	tr|A0A0B4KI37|A0A0B4KI37_DROME	Scribbled, isoform T OS=Drosophila melanogaster GN=scrib PE=1 SV=1	false	true	56.1	0	2	2	4	4	4	4
136820	tr|A0A0B4KEW6|A0A0B4KEW6_DROME	Amphiphysin, isoform B OS=Drosophila melanogaster GN=Amph PE=1 SV=1	true	true	49.8	0	1	1	1	1	1	1
136820	tr|A0A0B4KFR7|A0A0B4KFR7_DROME	Amphiphysin, isoform C OS=Drosophila melanogaster GN=Amph PE=1 SV=1	false	true	49.8	0	1	1	1	1	1	1
136820	tr|Q7KLE5|Q7KLE5_DROME	Amphiphysin OS=Drosophila melanogaster GN=Amph PE=1 SV=1	false	true	49.8	1.83	1	1	1	1	1	1
136819	sp|Q9VIF0|NOC2L_DROME	Nucleolar complex protein 2 homolog OS=Drosophila melanogaster GN=CG9246 PE=1 SV=1	true	true	32.1	3.66	1	1	1	1	1	1
136818	tr|A0A0B4LFP7|A0A0B4LFP7_DROME	Thin, isoform D OS=Drosophila melanogaster GN=tn PE=1 SV=1	true	true	38.4	0	1	1	1	1	1	1
136818	tr|B7YZK8|B7YZK8_DROME	Thin, isoform C OS=Drosophila melanogaster GN=tn PE=1 SV=1	false	true	38.4	0.59	1	1	1	1	1	1
136818	tr|Q7JUV6|Q7JUV6_DROME	GH06739p OS=Drosophila melanogaster GN=tn PE=1 SV=1	false	true	38.4	0.67	1	1	1	1	1	1
136818	tr|A0A0B4LFW8|A0A0B4LFW8_DROME	Thin, isoform E OS=Drosophila melanogaster GN=tn PE=1 SV=1	false	true	38.4	0	1	1	1	1	1	1
136817	sp|Q9VTE9|ULA1_DROME	Nedd8-activating enzyme E1 regulatory subunit OS=Drosophila melanogaster GN=APP-BP1 PE=1 SV=1	true	true	99.9	2.48	1	1	3	3	3	3
136817	tr|M9PEU5|M9PEU5_DROME	NEDD8-activating enzyme E1 regulatory subunit OS=Drosophila melanogaster GN=APP-BP1 PE=3 SV=1	false	true	99.9	2.48	1	1	3	3	3	3
136816	tr|A1Z784|A1Z784_DROME	Acetyl-CoA carboxylase, isoform A OS=Drosophila melanogaster GN=ACC PE=1 SV=1	true	true	73	0.6	1	1	4	4	4	4
136816	tr|Q7JV23|Q7JV23_DROME	Acetyl-CoA carboxylase, isoform B OS=Drosophila melanogaster GN=ACC PE=1 SV=1	false	true	73	0.65	1	1	4	4	4	4
136816	tr|A8DY67|A8DY67_DROME	Acetyl-CoA carboxylase, isoform E OS=Drosophila melanogaster GN=ACC PE=1 SV=2	false	true	73	0.58	1	1	4	4	4	4
136815	tr|Q8IMM7|Q8IMM7_DROME	Minotaur, isoform B OS=Drosophila melanogaster GN=mino PE=1 SV=1	true	true	25	2.11	1	1	1	1	1	1
136815	tr|Q8IMM8|Q8IMM8_DROME	MIP21506p OS=Drosophila melanogaster GN=mino PE=1 SV=1	false	true	25	2.04	1	1	1	1	1	1
136815	tr|Q9Y137|Q9Y137_DROME	BcDNA.GH07066 OS=Drosophila melanogaster GN=mino PE=1 SV=1	false	true	25	1.88	1	1	1	1	1	1
136814	tr|Q9W4Z1|Q9W4Z1_DROME	CG2841, isoform A OS=Drosophila melanogaster GN=ptr-RA PE=1 SV=2	true	true	108.4	4.38	3	3	5	5	5	5
136814	tr|X2JI50|X2JI50_DROME	CG2841, isoform F OS=Drosophila melanogaster GN=CG2841 PE=1 SV=1	false	true	108.4	4.36	3	3	5	5	5	5
136813	sp|Q9VS34|RL18_DROME	60S ribosomal protein L18 OS=Drosophila melanogaster GN=RpL18 PE=1 SV=1	true	true	57	10.64	1	1	1	1	1	1
136813	tr|M9PHM6|M9PHM6_DROME	Ribosomal protein L18, isoform B OS=Drosophila melanogaster GN=RpL18 PE=4 SV=1	false	true	57	10.64	1	1	1	1	1	1
136812	sp|P14199|REF2P_DROME	Protein ref(2)P OS=Drosophila melanogaster GN=ref(2)P PE=1 SV=2	true	true	23.3	3.17	1	1	1	1	1	1
136811	sp|Q9XZT6|DNK_DROME	Deoxynucleoside kinase OS=Drosophila melanogaster GN=dnk PE=1 SV=1	true	true	65.2	10	1	1	1	1	1	1
136811	tr|Q540Z9|Q540Z9_DROME	Deoxyribonucleoside kinase, isoform B OS=Drosophila melanogaster GN=dnk PE=2 SV=1	false	true	65.2	0	1	1	1	1	1	1
136810	tr|A0A0B4JCW7|A0A0B4JCW7_DROME	Uncharacterized protein, isoform A OS=Drosophila melanogaster GN=CG42795 PE=1 SV=1	true	true	53.5	0	1	1	1	1	1	1
136810	tr|A0A0B4LGZ2|A0A0B4LGZ2_DROME	Uncharacterized protein, isoform E OS=Drosophila melanogaster GN=CG42795 PE=1 SV=1	false	true	53.5	0	1	1	1	1	1	1
136810	tr|A0A0B4LH08|A0A0B4LH08_DROME	Uncharacterized protein, isoform G OS=Drosophila melanogaster GN=CG42795 PE=1 SV=1	false	true	53.5	0	1	1	1	1	1	1
136810	tr|A0A0B4LH38|A0A0B4LH38_DROME	Uncharacterized protein, isoform F OS=Drosophila melanogaster GN=CG42795 PE=1 SV=1	false	true	53.5	0	1	1	1	1	1	1
136810	tr|A0A0B4KG40|A0A0B4KG40_DROME	Uncharacterized protein, isoform C OS=Drosophila melanogaster GN=CG42795 PE=1 SV=1	false	true	53.5	0	1	1	1	1	1	1
136810	tr|Q9VH10|Q9VH10_DROME	Uncharacterized protein, isoform B OS=Drosophila melanogaster GN=CG42795 PE=1 SV=3	false	true	53.5	0.48	1	1	1	1	1	1
136809	tr|B7Z0Q4|B7Z0Q4_DROME	Uncharacterized protein, isoform B OS=Drosophila melanogaster GN=CG42235 PE=1 SV=1	true	true	73.4	1.87	1	1	1	1	1	1
136809	tr|B7Z0Q5|B7Z0Q5_DROME	Uncharacterized protein, isoform A OS=Drosophila melanogaster GN=CG42235 PE=1 SV=1	false	true	73.4	1.87	1	1	1	1	1	1
136809	tr|Q9VBK2|Q9VBK2_DROME	RE27406p OS=Drosophila melanogaster GN=CG8951 PE=1 SV=2	false	true	73.4	1.89	1	1	1	1	1	1
136809	tr|Q9VBK0|Q9VBK0_DROME	Uncharacterized protein, isoform E OS=Drosophila melanogaster GN=CG42235 PE=1 SV=2	false	true	73.4	1.88	1	1	1	1	1	1
136809	tr|Q9VBK1|Q9VBK1_DROME	LP24461p OS=Drosophila melanogaster GN=CG42235-RD PE=1 SV=3	false	true	73.4	1.86	1	1	1	1	1	1
136808	tr|Q7KVD1|Q7KVD1_DROME	Trio, isoform A OS=Drosophila melanogaster GN=trio PE=1 SV=1	true	true	32.3	0.49	1	1	1	1	1	1
136807	sp|Q9I7K6|NASP_DROME	Protein NASP homolog OS=Drosophila melanogaster GN=CG8223 PE=1 SV=1	true	true	520.9	19.11	5	5	10	10	10	10
136807	tr|A0A126BEE6|A0A126BEE6_DROME	CG8223, isoform B OS=Drosophila melanogaster GN=CG8223 PE=4 SV=1	false	true	520.9	0	5	5	10	10	10	10
136806	tr|A0A0B4KEP1|A0A0B4KEP1_DROME	Reduction in Cnn dots 1, isoform D OS=Drosophila melanogaster GN=Rcd1 PE=1 SV=1	true	true	19.6	0	1	1	5	5	5	5
136806	tr|A1Z9L2|A1Z9L2_DROME	Reduction in Cnn dots 1, isoform C OS=Drosophila melanogaster GN=Rcd1 PE=1 SV=1	false	true	19.6	2.89	1	1	5	5	5	5
136806	tr|A1Z9L0|A1Z9L0_DROME	LD05087p OS=Drosophila melanogaster GN=Rcd1 PE=1 SV=1	false	true	19.6	2.7	1	1	5	5	5	5
136806	tr|A0A0B4KFX4|A0A0B4KFX4_DROME	Reduction in Cnn dots 1, isoform F OS=Drosophila melanogaster GN=Rcd1 PE=1 SV=1	false	true	19.6	0	1	1	5	5	5	5
136806	tr|A0A0B4LFC1|A0A0B4LFC1_DROME	Reduction in Cnn dots 1, isoform H OS=Drosophila melanogaster GN=Rcd1 PE=1 SV=1	false	true	19.6	0	1	1	5	5	5	5
136806	tr|Q8T076|Q8T076_DROME	LD22513p OS=Drosophila melanogaster GN=Rcd1 PE=1 SV=1	false	true	19.6	2.53	1	1	5	5	5	5
136806	tr|A0A0B4KF25|A0A0B4KF25_DROME	Reduction in Cnn dots 1, isoform E OS=Drosophila melanogaster GN=Rcd1 PE=1 SV=1	false	true	19.6	0	1	1	5	5	5	5
136806	tr|A0A0B4KFM5|A0A0B4KFM5_DROME	Reduction in Cnn dots 1, isoform G OS=Drosophila melanogaster GN=Rcd1 PE=1 SV=1	false	true	19.6	0	1	1	5	5	5	5
136805	tr|Q7JXA2|Q7JXA2_DROME	LOBE OS=Drosophila melanogaster GN=PRAS40 PE=1 SV=1	true	true	68.3	2.49	1	1	1	1	1	1
136804	tr|A8DYZ8|A8DYZ8_DROME	POU domain protein OS=Drosophila melanogaster GN=nub PE=3 SV=1	true	true	20.2	1.14	1	1	2	2	2	2
136803	tr|A0A0B4KHB9|A0A0B4KHB9_DROME	PP2A-B', isoform Q OS=Drosophila melanogaster GN=PP2A-B' PE=1 SV=1	true	true	52.3	0	1	1	1	1	1	1
136803	tr|B7Z0L6|B7Z0L6_DROME	PP2A-B', isoform J OS=Drosophila melanogaster GN=PP2A-B' PE=1 SV=1	false	true	52.3	1.56	1	1	1	1	1	1
136803	tr|Q0KI58|Q0KI58_DROME	PP2A-B', isoform D OS=Drosophila melanogaster GN=PP2A-B' PE=1 SV=1	false	true	52.3	1.64	1	1	1	1	1	1
136803	tr|Q5BIJ2|Q5BIJ2_DROME	PP2A-B', isoform K OS=Drosophila melanogaster GN=PP2A-B' PE=1 SV=1	false	true	52.3	1.68	1	1	1	1	1	1
136803	tr|Q8IN90|Q8IN90_DROME	PP2A-B', isoform C OS=Drosophila melanogaster GN=PP2A-B' PE=1 SV=1	false	true	52.3	1.99	1	1	1	1	1	1
136803	tr|A0A0B4KHP7|A0A0B4KHP7_DROME	PP2A-B', isoform P OS=Drosophila melanogaster GN=PP2A-B' PE=1 SV=1	false	true	52.3	0	1	1	1	1	1	1
136802	tr|Q9VIF2|Q9VIF2_DROME	CG9248, isoform A OS=Drosophila melanogaster GN=CG9248 PE=1 SV=1	true	true	68.3	2.83	1	1	1	1	1	1
136801	tr|A0A0B4KEE1|A0A0B4KEE1_DROME	Aldehyde dehydrogenase OS=Drosophila melanogaster GN=Aldh-III PE=1 SV=1	true	true	21.6	0	1	1	1	1	1	1
136801	tr|A0A0C4FEI5|A0A0C4FEI5_DROME	Aldehyde dehydrogenase type III, isoform P OS=Drosophila melanogaster GN=Aldh-III PE=1 SV=1	false	true	21.6	0	1	1	1	1	1	1
136801	tr|A0A0B4KEL0|A0A0B4KEL0_DROME	Aldehyde dehydrogenase OS=Drosophila melanogaster GN=Aldh-III PE=1 SV=1	false	true	21.6	0	1	1	1	1	1	1
136801	tr|A0A0B4KF99|A0A0B4KF99_DROME	Aldehyde dehydrogenase OS=Drosophila melanogaster GN=Aldh-III PE=1 SV=1	false	true	21.6	0	1	1	1	1	1	1
136801	tr|A0A0C4DHC8|A0A0C4DHC8_DROME	Aldehyde dehydrogenase type III, isoform Q OS=Drosophila melanogaster GN=Aldh-III PE=1 SV=1	false	true	21.6	0	1	1	1	1	1	1
136801	tr|A1Z6Z4|A1Z6Z4_DROME	Aldehyde dehydrogenase type III, isoform O OS=Drosophila melanogaster GN=Aldh-III PE=1 SV=2	false	true	21.6	1.78	1	1	1	1	1	1
136801	tr|Q7JR61|Q7JR61_DROME	Aldehyde dehydrogenase OS=Drosophila melanogaster GN=Aldh-III PE=1 SV=1	false	true	21.6	2.01	1	1	1	1	1	1
136801	tr|A4UZ69|A4UZ69_DROME	Aldehyde dehydrogenase type III, isoform N OS=Drosophila melanogaster GN=Aldh-III PE=1 SV=1	false	true	21.6	1.78	1	1	1	1	1	1
136801	tr|A1Z6Z3|A1Z6Z3_DROME	Aldehyde dehydrogenase OS=Drosophila melanogaster GN=Aldh-III PE=1 SV=1	false	true	21.6	2.01	1	1	1	1	1	1
136800	tr|A0A0B4JCV4|A0A0B4JCV4_DROME	Transforming acidic coiled-coil protein, isoform J OS=Drosophila melanogaster GN=tacc PE=1 SV=1	true	true	297.9	0	5	5	9	9	9	9
136800	tr|A0A0B4K6I7|A0A0B4K6I7_DROME	Transforming acidic coiled-coil protein, isoform L OS=Drosophila melanogaster GN=tacc PE=1 SV=1	false	true	297.9	0	5	5	9	9	9	9
136800	tr|A0A0B4JD97|A0A0B4JD97_DROME	Transforming acidic coiled-coil protein, isoform K OS=Drosophila melanogaster GN=tacc PE=1 SV=1	false	true	297.9	0	5	5	9	9	9	9
136800	tr|Q9VN51|Q9VN51_DROME	LD14115p OS=Drosophila melanogaster GN=tacc PE=1 SV=3	false	true	297.9	8.82	5	5	9	9	9	9
136800	tr|Q95TU9|Q95TU9_DROME	LD15470p OS=Drosophila melanogaster GN=tacc PE=1 SV=1	false	true	297.9	8.03	5	5	9	9	9	9
136800	tr|Q86BB5|Q86BB5_DROME	Transforming acidic coiled-coil protein, isoform D OS=Drosophila melanogaster GN=tacc PE=1 SV=1	false	true	297.9	8.12	5	5	9	9	9	9
136800	tr|Q8IPN1|Q8IPN1_DROME	Transforming acidic coiled-coil protein, isoform A OS=Drosophila melanogaster GN=tacc PE=1 SV=1	false	true	297.9	8.56	5	5	9	9	9	9
136800	tr|A0A0B4KFK1|A0A0B4KFK1_DROME	Transforming acidic coiled-coil protein, isoform M OS=Drosophila melanogaster GN=tacc PE=1 SV=1	false	true	297.9	0	5	5	9	9	9	9
136799	sp|P98163|YL_DROME	Putative vitellogenin receptor OS=Drosophila melanogaster GN=yl PE=1 SV=2	true	true	61.9	0.76	1	1	1	1	1	1
136798	sp|P35415|MYSP1_DROME	Paramyosin, long form OS=Drosophila melanogaster GN=Prm PE=1 SV=1	true	true	854.9	20.48	14	5	18	8	18	8
136798	tr|A4V1N8|A4V1N8_DROME	FI03688p OS=Drosophila melanogaster GN=Prm PE=1 SV=1	false	true	854.9	20.48	14	5	18	8	18	8
136797	sp|P35416|MYSP2_DROME	Paramyosin, short form OS=Drosophila melanogaster GN=Prm PE=2 SV=2	true	true	1168.6	21.09	13	4	21	11	21	11
136797	tr|A4V1N9|A4V1N9_DROME	Paramyosin, isoform D OS=Drosophila melanogaster GN=Prm PE=1 SV=1	false	true	1168.6	21.09	13	4	21	11	21	11
136797	tr|M9NDM6|M9NDM6_DROME	Paramyosin, isoform E OS=Drosophila melanogaster GN=Prm PE=1 SV=1	false	false	660	9.45	13	4	11	11	21	11
136796	tr|A0A0B4LFU9|A0A0B4LFU9_DROME	Anastral spindle 2, isoform B OS=Drosophila melanogaster GN=ana2 PE=1 SV=1	true	true	62.7	0	1	1	1	1	1	1
136796	tr|Q9XZ31|Q9XZ31_DROME	Anastral spindle 2, isoform A OS=Drosophila melanogaster GN=ana2 PE=1 SV=1	false	true	62.7	3.33	1	1	1	1	1	1
136795	tr|Q9Y118|Q9Y118_DROME	BG:DS07295.3 OS=Drosophila melanogaster GN=Pol32 PE=1 SV=1	true	true	33.5	3.94	1	1	1	1	1	1
136794	tr|A1ZBJ2|A1ZBJ2_DROME	CG7461, isoform B OS=Drosophila melanogaster GN=CG7461 PE=1 SV=2	true	true	28.4	1.91	1	1	1	1	1	1
136793	tr|M9PGW8|M9PGW8_DROME	Bifocal, isoform D OS=Drosophila melanogaster GN=bif PE=1 SV=1	true	true	27.5	0.76	1	1	1	1	1	1
136793	tr|Q8IR86|Q8IR86_DROME	Bifocal, isoform B OS=Drosophila melanogaster GN=bif PE=1 SV=1	false	true	27.5	0.73	1	1	1	1	1	1
136793	tr|M9PHL6|M9PHL6_DROME	Bifocal, isoform E OS=Drosophila melanogaster GN=bif PE=1 SV=1	false	true	27.5	0.81	1	1	1	1	1	1
136793	tr|Q9VYV8|Q9VYV8_DROME	Bifocal, isoform C OS=Drosophila melanogaster GN=bif PE=1 SV=1	false	true	27.5	0.81	1	1	1	1	1	1
136793	tr|M9PHA0|M9PHA0_DROME	Bifocal, isoform F OS=Drosophila melanogaster GN=bif PE=1 SV=1	false	true	27.5	0.69	1	1	1	1	1	1
136792	tr|E1JJD6|E1JJD6_DROME	Twenty-four, isoform F OS=Drosophila melanogaster GN=tyf PE=1 SV=2	true	true	486.3	4.92	7	7	13	13	13	13
136792	tr|Q9W4M7|Q9W4M7_DROME	Twenty-four, isoform B OS=Drosophila melanogaster GN=tyf PE=1 SV=1	false	true	486.3	4.29	7	7	13	13	13	13
136791	sp|A1ZA47|ZASP_DROME	PDZ and LIM domain protein Zasp OS=Drosophila melanogaster GN=Zasp52 PE=1 SV=2	true	true	713.1	6.75	8	8	16	16	16	16
136791	tr|A0A126GUN6|A0A126GUN6_DROME	Z band alternatively spliced PDZ-motif protein 52, isoform X OS=Drosophila melanogaster GN=Zasp52 PE=1 SV=1	false	true	713.1	0	8	8	16	16	16	16
136791	tr|A0A0B4LGL0|A0A0B4LGL0_DROME	Z band alternatively spliced PDZ-motif protein 52, isoform W OS=Drosophila melanogaster GN=Zasp52 PE=1 SV=1	false	true	713.1	0	8	8	16	16	16	16
136791	tr|G3JX33|G3JX33_DROME	Z band alternatively spliced PDZ-motif protein 52, isoform Q OS=Drosophila melanogaster GN=Zasp52 PE=1 SV=1	false	true	713.1	0	8	8	16	16	16	16
136791	tr|A0A0B4KEW3|A0A0B4KEW3_DROME	Z band alternatively spliced PDZ-motif protein 52, isoform M OS=Drosophila melanogaster GN=Zasp52 PE=1 SV=1	false	false	177.4	0	8	8	6	16	16	16
136791	tr|A0A0B4KER6|A0A0B4KER6_DROME	Z band alternatively spliced PDZ-motif protein 52, isoform N OS=Drosophila melanogaster GN=Zasp52 PE=1 SV=1	false	false	152	0	8	8	5	16	16	16
136790	tr|M9PEE1|M9PEE1_DROME	Smallminded, isoform H OS=Drosophila melanogaster GN=smid PE=1 SV=1	true	true	50	2.91	1	1	1	1	1	1
136790	tr|Q9VS62|Q9VS62_DROME	Smallminded, isoform A OS=Drosophila melanogaster GN=smid PE=1 SV=1	false	true	50	2.86	1	1	1	1	1	1
136790	tr|Q7KU82|Q7KU82_DROME	MIP20544p OS=Drosophila melanogaster GN=smid PE=1 SV=2	false	true	50	2.97	1	1	1	1	1	1
136790	tr|P91638|P91638_DROME	Smallminded protein OS=Drosophila melanogaster GN=smid PE=1 SV=1	false	true	50	2.86	1	1	1	1	1	1
136789	tr|B7Z0I8|B7Z0I8_DROME	Uncharacterized protein OS=Drosophila melanogaster GN=CG42232 PE=1 SV=1	true	true	230.1	2.09	5	5	8	8	8	8
136788	tr|A0A0B4K6G6|A0A0B4K6G6_DROME	CG7518, isoform F OS=Drosophila melanogaster GN=CG7518 PE=1 SV=1	true	true	22.7	0	1	1	1	1	1	1
136788	tr|Q9VG05|Q9VG05_DROME	CG7518, isoform H OS=Drosophila melanogaster GN=CG7518 PE=1 SV=4	false	true	22.7	0.45	1	1	1	1	1	1
136788	tr|A0A0B4K6U2|A0A0B4K6U2_DROME	CG7518, isoform G OS=Drosophila melanogaster GN=CG7518 PE=1 SV=1	false	true	22.7	0	1	1	1	1	1	1
136788	tr|Q8INH9|Q8INH9_DROME	CG7518, isoform J OS=Drosophila melanogaster GN=CG7518 PE=1 SV=3	false	true	22.7	0.47	1	1	1	1	1	1
136788	tr|E1JIJ7|E1JIJ7_DROME	CG7518, isoform I OS=Drosophila melanogaster GN=CG7518 PE=1 SV=2	false	true	22.7	0.48	1	1	1	1	1	1
136787	sp|Q94511|NDUS1_DROME	NADH-ubiquinone oxidoreductase 75 kDa subunit, mitochondrial OS=Drosophila melanogaster GN=ND-75 PE=2 SV=3	true	true	117.4	4.38	2	2	2	2	2	2
136787	tr|A4V449|A4V449_DROME	NADH dehydrogenase (Ubiquinone) 75 kDa subunit, isoform B OS=Drosophila melanogaster GN=ND-75 PE=1 SV=1	false	true	117.4	4.38	2	2	2	2	2	2
136786	tr|Q8MMD2|Q8MMD2_DROME	Epidermal growth factor receptor pathway substrate clone 15, isoform B OS=Drosophila melanogaster GN=Eps-15 PE=1 SV=1	true	true	78.3	2.84	2	2	2	2	2	2
136786	tr|Q9W111|Q9W111_DROME	Epidermal growth factor receptor pathway substrate clone 15, isoform A OS=Drosophila melanogaster GN=Eps-15 PE=1 SV=2	false	true	78.3	2.79	2	2	2	2	2	2
136786	tr|Q8MMD3|Q8MMD3_DROME	Epidermal growth factor receptor pathway substrate clone 15, isoform C OS=Drosophila melanogaster GN=Eps-15 PE=1 SV=1	false	true	78.3	3.16	2	2	2	2	2	2
136786	tr|E3CTP7|E3CTP7_DROME	Epidermal growth factor receptor pathway substrate clone 15, isoform D OS=Drosophila melanogaster GN=Eps-15 PE=1 SV=1	false	false	27.1	0	2	2	1	2	2	2
136785	tr|Q9V3C8|Q9V3C8_DROME	DShc protein OS=Drosophila melanogaster GN=Shc PE=1 SV=1	true	true	26.5	3.91	1	1	1	1	1	1
136784	tr|A1Z7S3|A1Z7S3_DROME	Rab32, isoform B OS=Drosophila melanogaster GN=Rab32 PE=1 SV=1	true	true	56.6	7.14	2	2	2	2	2	2
136784	tr|A1Z7S2|A1Z7S2_DROME	Rab32, isoform I OS=Drosophila melanogaster GN=Rab32 PE=1 SV=2	false	false	22.7	5.19	2	2	1	2	2	2
136783	tr|Q9VFF0|Q9VFF0_DROME	GH01077p OS=Drosophila melanogaster GN=UQCR-C1 PE=1 SV=2	true	true	57.8	2.77	1	1	1	1	1	1
136782	tr|E1JGN0|E1JGN0_DROME	Par-1, isoform P OS=Drosophila melanogaster GN=par-1 PE=1 SV=1	true	true	78.4	3.59	2	2	3	3	3	3
136782	tr|Q7YU80|Q7YU80_DROME	Par-1, isoform R OS=Drosophila melanogaster GN=par-1 PE=1 SV=1	false	true	78.4	3.92	2	2	3	3	3	3
136782	tr|Q963E5|Q963E5_DROME	Par-1, isoform T OS=Drosophila melanogaster GN=par-1 PE=1 SV=1	false	true	78.4	3.88	2	2	3	3	3	3
136782	tr|A1ZBL5|A1ZBL5_DROME	Par-1, isoform V OS=Drosophila melanogaster GN=par-1 PE=1 SV=2	false	false	27.3	2.43	2	2	2	3	3	3
136782	tr|Q6NPA6|Q6NPA6_DROME	Par-1, isoform L OS=Drosophila melanogaster GN=par-1 PE=1 SV=1	false	false	27.3	2.64	2	2	2	3	3	3
136782	tr|A1ZBL9|A1ZBL9_DROME	Par-1, isoform X OS=Drosophila melanogaster GN=par-1 PE=1 SV=2	false	false	27.3	1.93	2	2	2	3	3	3
136782	tr|E1JGM9|E1JGM9_DROME	Par-1, isoform S OS=Drosophila melanogaster GN=par-1 PE=1 SV=1	false	false	27.3	2.66	2	2	2	3	3	3
136782	tr|A1ZBL7|A1ZBL7_DROME	Par-1, isoform H OS=Drosophila melanogaster GN=par-1 PE=1 SV=1	false	false	27.3	2.22	2	2	2	3	3	3
136782	tr|Q963E6|Q963E6_DROME	Par-1, isoform W OS=Drosophila melanogaster GN=par-1 PE=1 SV=1	false	false	27.3	0	2	2	2	3	3	3
136782	tr|Q9V8V8|Q9V8V8_DROME	PAR-1 OS=Drosophila melanogaster GN=par-1 PE=1 SV=2	false	false	27.3	2.35	2	2	2	3	3	3
136781	tr|Q8IPU3|Q8IPU3_DROME	CG4365, isoform C OS=Drosophila melanogaster GN=tzn PE=1 SV=1	true	true	28	2.87	1	1	1	1	1	1
136781	tr|Q9VPB3|Q9VPB3_DROME	CG4365, isoform A OS=Drosophila melanogaster GN=tzn PE=1 SV=2	false	true	28	3.28	1	1	1	1	1	1
136781	tr|Q9I7P8|Q9I7P8_DROME	CG4365, isoform B OS=Drosophila melanogaster GN=tzn PE=1 SV=1	false	true	28	3.69	1	1	1	1	1	1
136780	tr|M9PC73|M9PC73_DROME	Liprin-alpha, isoform C OS=Drosophila melanogaster GN=Liprin-alpha PE=1 SV=1	true	true	88.5	2.42	2	2	2	2	2	2
136780	tr|Q9VM93|Q9VM93_DROME	LD33094p OS=Drosophila melanogaster GN=Liprin-alpha PE=1 SV=2	false	true	88.5	2.33	2	2	2	2	2	2
136780	tr|M9PCD4|M9PCD4_DROME	Liprin-alpha, isoform E OS=Drosophila melanogaster GN=Liprin-alpha PE=1 SV=1	false	true	88.5	2.31	2	2	2	2	2	2
136780	tr|M9PCR7|M9PCR7_DROME	Liprin-alpha, isoform D OS=Drosophila melanogaster GN=Liprin-alpha PE=1 SV=1	false	true	88.5	2.32	2	2	2	2	2	2
136779	sp|Q9NFU0|FMR1_DROME	Synaptic functional regulator FMR1 OS=Drosophila melanogaster GN=Fmr1 PE=1 SV=1	true	true	84.8	1.46	1	1	2	2	2	2
136779	tr|B3LF78|B3LF78_DROME	Fmr1, isoform F OS=Drosophila melanogaster GN=Fmr1 PE=1 SV=1	false	true	84.8	1.55	1	1	2	2	2	2
136779	tr|A0A0B4KFN9|A0A0B4KFN9_DROME	Fmr1, isoform I OS=Drosophila melanogaster GN=Fmr1 PE=1 SV=1	false	true	84.8	0	1	1	2	2	2	2
136779	tr|A0A0B4K618|A0A0B4K618_DROME	Fmr1, isoform G OS=Drosophila melanogaster GN=Fmr1 PE=1 SV=1	false	true	84.8	0	1	1	2	2	2	2
136779	tr|A0A0B4KGP6|A0A0B4KGP6_DROME	Fmr1, isoform H OS=Drosophila melanogaster GN=Fmr1 PE=1 SV=1	false	true	84.8	0	1	1	2	2	2	2
136779	tr|A0A126GUS7|A0A126GUS7_DROME	Fmr1, isoform J OS=Drosophila melanogaster GN=Fmr1 PE=1 SV=1	false	true	84.8	0	1	1	2	2	2	2
136778	tr|A0A0B4KH28|A0A0B4KH28_DROME	Syndapin, isoform C OS=Drosophila melanogaster GN=Synd PE=1 SV=1	true	true	84	0	1	1	3	3	3	3
136778	tr|Q9VDI1|Q9VDI1_DROME	LD46328p OS=Drosophila melanogaster GN=Synd PE=1 SV=2	false	true	84	3.04	1	1	3	3	3	3
136777	tr|E1JIB9|E1JIB9_DROME	Uncharacterized protein, isoform E OS=Drosophila melanogaster GN=CG45186 PE=1 SV=1	true	true	95.9	3.17	3	3	4	4	4	4
136777	tr|X2J8M7|X2J8M7_DROME	Uncharacterized protein, isoform AD OS=Drosophila melanogaster GN=CG45186 PE=1 SV=1	false	true	95.9	1.55	3	3	4	4	4	4
136777	tr|E1JIC0|E1JIC0_DROME	Uncharacterized protein, isoform F OS=Drosophila melanogaster GN=CG45186 PE=1 SV=1	false	true	95.9	3.86	3	3	4	4	4	4
136777	tr|X2JAL9|X2JAL9_DROME	Uncharacterized protein, isoform V OS=Drosophila melanogaster GN=CG45186 PE=1 SV=1	false	true	95.9	3.43	3	3	4	4	4	4
136777	tr|X2JC02|X2JC02_DROME	Uncharacterized protein, isoform AB OS=Drosophila melanogaster GN=CG45186 PE=1 SV=1	false	true	95.9	1.61	3	3	4	4	4	4
136777	tr|Q7KV98|Q7KV98_DROME	Uncharacterized protein, isoform L OS=Drosophila melanogaster GN=CG45186 PE=1 SV=2	false	true	95.9	2.88	3	3	4	4	4	4
136777	tr|Q9W016|Q9W016_DROME	Uncharacterized protein, isoform K OS=Drosophila melanogaster GN=CG45186 PE=1 SV=3	false	true	95.9	2.43	3	3	4	4	4	4
136777	tr|M9MRN5|M9MRN5_DROME	Uncharacterized protein, isoform G OS=Drosophila melanogaster GN=CG45186 PE=1 SV=1	false	false	68.8	2.08	3	3	2	4	4	4
136777	tr|M9NFH6|M9NFH6_DROME	Uncharacterized protein, isoform S OS=Drosophila melanogaster GN=CG45186 PE=1 SV=1	false	false	68.8	2.53	3	3	2	4	4	4
136777	tr|X2JAM4|X2JAM4_DROME	Uncharacterized protein, isoform AE OS=Drosophila melanogaster GN=CG45186 PE=1 SV=1	false	false	68.8	0.91	3	3	2	4	4	4
136777	tr|M9MRZ4|M9MRZ4_DROME	Uncharacterized protein, isoform H OS=Drosophila melanogaster GN=CG45186 PE=1 SV=1	false	false	68.8	2.02	3	3	2	4	4	4
136777	tr|M9MRP8|M9MRP8_DROME	Uncharacterized protein, isoform N OS=Drosophila melanogaster GN=CG45186 PE=1 SV=1	false	false	68.8	2.84	3	3	2	4	4	4
136777	tr|X2JG79|X2JG79_DROME	Uncharacterized protein, isoform W OS=Drosophila melanogaster GN=CG45186 PE=1 SV=1	false	false	68.8	1.35	3	3	2	4	4	4
136777	tr|M9PDU5|M9PDU5_DROME	Uncharacterized protein, isoform U OS=Drosophila melanogaster GN=CG45186 PE=1 SV=1	false	false	54.8	2.7	3	3	3	4	4	4
136777	tr|X2JCG0|X2JCG0_DROME	Uncharacterized protein, isoform AC OS=Drosophila melanogaster GN=CG45186 PE=1 SV=1	false	false	54.8	1.32	3	3	3	4	4	4
136777	tr|M9MRU6|M9MRU6_DROME	Uncharacterized protein, isoform P OS=Drosophila melanogaster GN=CG45186 PE=1 SV=1	false	false	27.1	1.96	3	3	2	4	4	4
136777	tr|Q9W013|Q9W013_DROME	AT15596p OS=Drosophila melanogaster GN=CG32306-RA PE=1 SV=2	false	false	27.1	2.74	3	3	2	4	4	4
136777	tr|Q8IRF0|Q8IRF0_DROME	SD10644p OS=Drosophila melanogaster GN=CG32306-RC PE=1 SV=1	false	false	27.1	3.12	3	3	2	4	4	4
136776	tr|Q7KMJ6|Q7KMJ6_DROME	BcDNA.GH11110 OS=Drosophila melanogaster GN=nito PE=1 SV=1	true	true	66.5	3.78	2	2	4	4	4	4
136775	tr|M9PBF6|M9PBF6_DROME	Dynamin associated protein 160, isoform G OS=Drosophila melanogaster GN=Dap160 PE=1 SV=1	true	true	143.7	5.79	3	3	4	4	4	4
136775	tr|Q1WWC9|Q1WWC9_DROME	Dynamin associated protein 160, isoform C OS=Drosophila melanogaster GN=Dap160 PE=1 SV=1	false	true	143.7	5.75	3	3	4	4	4	4
136775	tr|M9PDC7|M9PDC7_DROME	Dynamin associated protein 160, isoform H OS=Drosophila melanogaster GN=Dap160 PE=1 SV=1	false	true	143.7	6.27	3	3	4	4	4	4
136775	tr|Q9VIF7|Q9VIF7_DROME	Dynamin associated protein 160, isoform A OS=Drosophila melanogaster GN=Dap160 PE=1 SV=1	false	true	143.7	5.74	3	3	4	4	4	4
136775	tr|Q8INU2|Q8INU2_DROME	Dynamin associated protein 160, isoform B OS=Drosophila melanogaster GN=Dap160 PE=1 SV=1	false	true	143.7	6.21	3	3	4	4	4	4
136775	tr|M9ND00|M9ND00_DROME	Dynamin associated protein 160, isoform D OS=Drosophila melanogaster GN=Dap160 PE=1 SV=1	false	false	106.7	2.77	3	3	3	4	4	4
136774	tr|A1ZAS3|A1ZAS3_DROME	Uridine kinase OS=Drosophila melanogaster GN=l(2)k01209 PE=1 SV=1	true	true	33.6	1.6	1	1	1	1	1	1
136774	tr|Q8MQK4|Q8MQK4_DROME	Uridine kinase OS=Drosophila melanogaster GN=l(2)k01209 PE=1 SV=1	false	true	33.6	1.44	1	1	1	1	1	1
136773	sp|Q86B79|UNK_DROME	RING finger protein unkempt OS=Drosophila melanogaster GN=unk PE=1 SV=1	true	true	25.8	2.84	1	1	1	1	1	1
136773	tr|A0A126GV12|A0A126GV12_DROME	Unkempt, isoform G OS=Drosophila melanogaster GN=unk PE=4 SV=1	false	true	25.8	0	1	1	1	1	1	1
136773	tr|A0A0B4K7D1|A0A0B4K7D1_DROME	Unkempt, isoform D OS=Drosophila melanogaster GN=unk PE=4 SV=1	false	true	25.8	0	1	1	1	1	1	1
136773	tr|A0A0B4K6Y4|A0A0B4K6Y4_DROME	Unkempt, isoform C OS=Drosophila melanogaster GN=unk PE=4 SV=1	false	true	25.8	0	1	1	1	1	1	1
136773	tr|A0A0B4KGS7|A0A0B4KGS7_DROME	Unkempt, isoform F OS=Drosophila melanogaster GN=unk PE=4 SV=1	false	true	25.8	0	1	1	1	1	1	1
136772	tr|M9NFC0|M9NFC0_DROME	Wings up A, isoform I OS=Drosophila melanogaster GN=wupA PE=1 SV=1	true	true	149.2	13.07	3	1	3	1	3	1
136771	tr|M9NH88|M9NH88_DROME	Wings up A, isoform J OS=Drosophila melanogaster GN=wupA PE=1 SV=1	true	true	144.1	18.59	4	2	4	2	4	2
136771	tr|M9PJQ5|M9PJQ5_DROME	Wings up A, isoform K OS=Drosophila melanogaster GN=wupA PE=1 SV=1	false	true	144.1	20.11	4	2	4	2	4	2
136770	sp|P36188|TNNI_DROME	Troponin I OS=Drosophila melanogaster GN=wupA PE=2 SV=3	true	true	120.4	11.52	3	1	3	1	3	1
136770	tr|E4NKJ3|E4NKJ3_DROME	GH04081p OS=Drosophila melanogaster GN=wupA PE=1 SV=1	false	true	120.4	11.92	3	1	3	1	3	1
136770	tr|A4V4Q6|A4V4Q6_DROME	GH08696p OS=Drosophila melanogaster GN=wupA PE=1 SV=1	false	true	120.4	14.9	3	1	3	1	3	1
136769	sp|Q45VV3|YAP1_DROME	Transcriptional coactivator yorkie OS=Drosophila melanogaster GN=yki PE=1 SV=2	true	true	38.8	0	1	1	2	2	2	2
136769	tr|A0A0C4DHD4|A0A0C4DHD4_DROME	Yorkie, isoform G OS=Drosophila melanogaster GN=yki PE=1 SV=1	false	true	38.8	0	1	1	2	2	2	2
136768	tr|Q9VTC1|Q9VTC1_DROME	CG6418 OS=Drosophila melanogaster GN=CG6418 PE=1 SV=1	true	true	29.6	2.65	1	1	1	1	1	1
136767	tr|M9NDM3|M9NDM3_DROME	Rhea, isoform C OS=Drosophila melanogaster GN=rhea PE=1 SV=1	true	true	25.1	0.69	1	1	2	2	2	2
136767	tr|M9PEJ8|M9PEJ8_DROME	Rhea, isoform H OS=Drosophila melanogaster GN=rhea PE=1 SV=1	false	true	25.1	0.56	1	1	2	2	2	2
136767	tr|Q9VSL8|Q9VSL8_DROME	Rhea, isoform B OS=Drosophila melanogaster GN=rhea PE=1 SV=1	false	true	25.1	0.53	1	1	2	2	2	2
136767	tr|M9PBW9|M9PBW9_DROME	Rhea, isoform G OS=Drosophila melanogaster GN=rhea PE=1 SV=1	false	true	25.1	0.53	1	1	2	2	2	2
136766	tr|M9NCQ1|M9NCQ1_DROME	Uncharacterized protein, isoform B OS=Drosophila melanogaster GN=CG31663 PE=1 SV=1	true	true	19.9	1.08	1	1	1	1	1	1
136766	tr|Q9VQ52|Q9VQ52_DROME	GH27779p OS=Drosophila melanogaster GN=CG31663 PE=1 SV=2	false	true	19.9	1.04	1	1	1	1	1	1
136765	tr|Q3YMU0|Q3YMU0_DROME	Protein disulfide-isomerase (Fragment) OS=Drosophila melanogaster GN=ERp60 PE=1 SV=1	true	true	83.1	4.29	2	2	2	2	2	2
136764	tr|A0A0B4LF29|A0A0B4LF29_DROME	Combgap, isoform K OS=Drosophila melanogaster GN=cg PE=1 SV=1	true	true	30.7	0	1	1	1	1	1	1
136764	tr|A0A0B4LFC7|A0A0B4LFC7_DROME	Combgap, isoform M OS=Drosophila melanogaster GN=cg PE=1 SV=1	false	true	30.7	0	1	1	1	1	1	1
136764	tr|B7YZE6|B7YZE6_DROME	Combgap, isoform I OS=Drosophila melanogaster GN=cg PE=1 SV=1	false	true	30.7	2.46	1	1	1	1	1	1
136764	tr|A0A126GUP1|A0A126GUP1_DROME	Combgap, isoform N OS=Drosophila melanogaster GN=cg PE=1 SV=1	false	true	30.7	0	1	1	1	1	1	1
136764	tr|A8DYD3|A8DYD3_DROME	Combgap, isoform F OS=Drosophila melanogaster GN=cg PE=1 SV=1	false	true	30.7	2.47	1	1	1	1	1	1
136764	tr|A1Z9M4|A1Z9M4_DROME	Combgap, isoform C OS=Drosophila melanogaster GN=cg PE=1 SV=1	false	true	30.7	3.02	1	1	1	1	1	1
136764	tr|A1Z9M3|A1Z9M3_DROME	Combgap, isoform B OS=Drosophila melanogaster GN=cg PE=1 SV=1	false	true	30.7	2.46	1	1	1	1	1	1
136764	tr|A8DYD2|A8DYD2_DROME	Combgap, isoform J OS=Drosophila melanogaster GN=cg PE=1 SV=2	false	true	30.7	2.3	1	1	1	1	1	1
136764	tr|Q7KHK4|Q7KHK4_DROME	Comb gap OS=Drosophila melanogaster GN=cg PE=1 SV=1	false	true	30.7	2.83	1	1	1	1	1	1
136764	tr|A8DYD1|A8DYD1_DROME	Combgap, isoform L OS=Drosophila melanogaster GN=cg PE=1 SV=2	false	true	30.7	2.39	1	1	1	1	1	1
136763	tr|A0A0B4JD23|A0A0B4JD23_DROME	CG2246, isoform J OS=Drosophila melanogaster GN=CG2246 PE=1 SV=1	true	true	101.4	0	1	1	2	2	2	2
136763	tr|Q8IMI0|Q8IMI0_DROME	CG2246, isoform B OS=Drosophila melanogaster GN=CG2246-RB PE=1 SV=1	false	true	101.4	4.39	1	1	2	2	2	2
136763	tr|Q961V3|Q961V3_DROME	CG2246, isoform D OS=Drosophila melanogaster GN=CG2246 PE=1 SV=1	false	true	101.4	4.63	1	1	2	2	2	2
136762	tr|A0A0B4KH64|A0A0B4KH64_DROME	Barentsz, isoform D OS=Drosophila melanogaster GN=btz PE=1 SV=1	true	true	26.1	0	1	1	1	1	1	1
136762	tr|Q7KRX5|Q7KRX5_DROME	Barentsz, isoform B OS=Drosophila melanogaster GN=btz PE=1 SV=1	false	true	26.1	2.05	1	1	1	1	1	1
136762	tr|Q9VB04|Q9VB04_DROME	Barentsz, isoform A OS=Drosophila melanogaster GN=btz PE=1 SV=1	false	true	26.1	2.1	1	1	1	1	1	1
136761	tr|A0A0B4K7C1|A0A0B4K7C1_DROME	Aspartyl beta-hydroxylase, isoform H OS=Drosophila melanogaster GN=Asph PE=1 SV=1	true	true	131	0	3	3	3	3	3	3
136761	tr|D1Z397|D1Z397_DROME	Aspartyl beta-hydroxylase, isoform J OS=Drosophila melanogaster GN=Asph PE=1 SV=1	false	true	131	0	3	3	3	3	3	3
136761	tr|A0A0B4K884|A0A0B4K884_DROME	Aspartyl beta-hydroxylase, isoform I OS=Drosophila melanogaster GN=Asph PE=1 SV=1	false	false	101.4	0	3	3	2	3	3	3
136761	tr|Q7KHE2|Q7KHE2_DROME	Aspartyl beta-hydroxylase variant 2 OS=Drosophila melanogaster GN=Asph PE=1 SV=1	false	false	29.6	8.38	3	3	1	3	3	3
136761	tr|Q9GQ82|Q9GQ82_DROME	Aspartyl beta-hydroxylase variant 1 OS=Drosophila melanogaster GN=Asph PE=1 SV=1	false	false	29.6	4.08	3	3	1	3	3	3
136760	sp|Q9VUM0|MSH6_DROME	Probable DNA mismatch repair protein Msh6 OS=Drosophila melanogaster GN=Msh6 PE=1 SV=2	true	true	59.8	1.6	1	1	1	1	1	1
136759	sp|Q9VNX8|EIF2A_DROME	Eukaryotic translation initiation factor 2A OS=Drosophila melanogaster GN=CG7414 PE=1 SV=1	true	true	48.1	2.98	2	2	2	2	2	2
136759	tr|B7Z098|B7Z098_DROME	CG7414, isoform D OS=Drosophila melanogaster GN=CG7414 PE=1 SV=2	false	true	48.1	2.98	2	2	2	2	2	2
136759	tr|M9MS45|M9MS45_DROME	CG7414, isoform C OS=Drosophila melanogaster GN=CG7414 PE=1 SV=1	false	false	21.6	1.44	2	2	1	2	2	2
136758	tr|M9PD81|M9PD81_DROME	Wnk kinase, isoform L OS=Drosophila melanogaster GN=Wnk PE=1 SV=2	true	true	60.9	0.54	1	1	1	1	1	1
136758	tr|M9PIH3|M9PIH3_DROME	Wnk kinase, isoform O OS=Drosophila melanogaster GN=Wnk PE=1 SV=1	false	true	60.9	0	1	1	1	1	1	1
136758	tr|M9PGC5|M9PGC5_DROME	Wnk kinase, isoform M OS=Drosophila melanogaster GN=Wnk PE=1 SV=2	false	true	60.9	0.53	1	1	1	1	1	1
136757	sp|P49762|DOA_DROME	Serine/threonine-protein kinase Doa OS=Drosophila melanogaster GN=Doa PE=1 SV=2	true	true	20.9	2.04	1	1	4	4	4	4
136757	tr|Q86B73|Q86B73_DROME	Darkener of apricot, isoform P OS=Drosophila melanogaster GN=Doa PE=1 SV=2	false	true	20.9	0.83	1	1	4	4	4	4
136757	tr|Q0KI03|Q0KI03_DROME	Darkener of apricot, isoform M OS=Drosophila melanogaster GN=Doa PE=1 SV=2	false	true	20.9	2.93	1	1	4	4	4	4
136757	tr|Q86B72|Q86B72_DROME	Darkener of apricot, isoform R OS=Drosophila melanogaster GN=Doa PE=1 SV=3	false	true	20.9	1.38	1	1	4	4	4	4
136757	tr|Q8IML9|Q8IML9_DROME	105 kDa Doa protein kinase OS=Drosophila melanogaster GN=Doa PE=1 SV=2	false	true	20.9	1.73	1	1	4	4	4	4
136757	tr|A4V3J9|A4V3J9_DROME	Darkener of apricot, isoform N OS=Drosophila melanogaster GN=Doa PE=1 SV=1	false	true	20.9	2.93	1	1	4	4	4	4
136757	tr|B7Z0R6|B7Z0R6_DROME	Darkener of apricot, isoform V OS=Drosophila melanogaster GN=Doa PE=1 SV=1	false	true	20.9	3.33	1	1	4	4	4	4
136757	tr|A0A0C4DHG9|A0A0C4DHG9_DROME	Darkener of apricot, isoform Y OS=Drosophila melanogaster GN=Doa PE=1 SV=1	false	true	20.9	0	1	1	4	4	4	4
136757	tr|A0A0B4K7Z3|A0A0B4K7Z3_DROME	Darkener of apricot, isoform Z OS=Drosophila melanogaster GN=Doa PE=1 SV=1	false	true	20.9	0	1	1	4	4	4	4
136757	tr|A8JRF7|A8JRF7_DROME	Darkener of apricot, isoform AA OS=Drosophila melanogaster GN=Doa PE=1 SV=2	false	true	20.9	2.84	1	1	4	4	4	4
136757	tr|A0A0B4K6R9|A0A0B4K6R9_DROME	Darkener of apricot, isoform X OS=Drosophila melanogaster GN=Doa PE=1 SV=1	false	true	20.9	0	1	1	4	4	4	4
136756	sp|Q9W596|FUTSC_DROME	Microtubule-associated protein futsch OS=Drosophila melanogaster GN=futsch PE=1 SV=4	true	true	1975	15.25	30	30	54	54	54	54
136756	tr|M9NGG5|M9NGG5_DROME	Futsch, isoform F OS=Drosophila melanogaster GN=futsch PE=1 SV=1	false	true	1975	15.25	30	30	54	54	54	54
136755	tr|A1ZBW0|A1ZBW0_DROME	Heterogeneous nuclear ribonucleoprotein K, isoform C OS=Drosophila melanogaster GN=HnRNP-K PE=1 SV=1	true	true	40.9	1.79	1	1	2	2	2	2
136755	tr|A1ZBW4|A1ZBW4_DROME	Heterogeneous nuclear ribonucleoprotein K, isoform D OS=Drosophila melanogaster GN=HnRNP-K PE=1 SV=1	false	true	40.9	2.86	1	1	2	2	2	2
136755	tr|E1JGN7|E1JGN7_DROME	Heterogeneous nuclear ribonucleoprotein K, isoform E OS=Drosophila melanogaster GN=HnRNP-K PE=1 SV=1	false	true	40.9	1.83	1	1	2	2	2	2
136755	tr|A1ZBW1|A1ZBW1_DROME	Heterogeneous nuclear ribonucleoprotein K, isoform A OS=Drosophila melanogaster GN=HnRNP-K PE=1 SV=1	false	true	40.9	1.81	1	1	2	2	2	2
136755	tr|A1ZBW3|A1ZBW3_DROME	Heterogeneous nuclear ribonucleoprotein K, isoform B OS=Drosophila melanogaster GN=HnRNP-K PE=1 SV=1	false	true	40.9	2.18	1	1	2	2	2	2
136754	tr|A1ZAK7|A1ZAK7_DROME	LD35640p OS=Drosophila melanogaster GN=Psi PE=1 SV=1	true	true	61.7	1.63	1	1	2	2	2	2
136754	tr|A1ZAK8|A1ZAK8_DROME	P-element somatic inhibitor, isoform C OS=Drosophila melanogaster GN=Psi PE=1 SV=1	false	true	61.7	1.63	1	1	2	2	2	2
136753	tr|A8JUU1|A8JUU1_DROME	Sec16 ortholog, isoform E OS=Drosophila melanogaster GN=Sec16 PE=1 SV=1	true	true	82.4	1.34	2	2	2	2	2	2
136753	tr|X2JEY9|X2JEY9_DROME	Sec16 ortholog, isoform J OS=Drosophila melanogaster GN=Sec16 PE=1 SV=1	false	true	82.4	1.2	2	2	2	2	2	2
136753	tr|X2JJP5|X2JJP5_DROME	Sec16 ortholog, isoform H OS=Drosophila melanogaster GN=Sec16 PE=1 SV=1	false	true	82.4	1.26	2	2	2	2	2	2
136753	tr|M9PHF1|M9PHF1_DROME	Sec16 ortholog, isoform F OS=Drosophila melanogaster GN=Sec16 PE=1 SV=1	false	true	82.4	1.2	2	2	2	2	2	2
136753	tr|A8JUU3|A8JUU3_DROME	Sec16 ortholog, isoform D OS=Drosophila melanogaster GN=Sec16 PE=1 SV=1	false	true	82.4	1.22	2	2	2	2	2	2
136753	tr|X2JEM2|X2JEM2_DROME	Sec16 ortholog, isoform I OS=Drosophila melanogaster GN=Sec16 PE=1 SV=1	false	true	82.4	1.16	2	2	2	2	2	2
136752	tr|M9MRX4|M9MRX4_DROME	Ankyrin 2, isoform U OS=Drosophila melanogaster GN=Ank2 PE=1 SV=1	true	true	86.2	3.4	2	2	2	2	2	2
136752	tr|X2JCM1|X2JCM1_DROME	Ankyrin 2, isoform AA OS=Drosophila melanogaster GN=Ank2 PE=1 SV=1	false	true	86.2	3.96	2	2	2	2	2	2
136752	tr|M9MRS5|M9MRS5_DROME	Ankyrin 2, isoform R OS=Drosophila melanogaster GN=Ank2 PE=1 SV=1	false	false	42.5	0.22	2	2	1	2	2	2
136752	tr|A8JNM6|A8JNM6_DROME	Ankyrin 2, isoform J OS=Drosophila melanogaster GN=Ank2 PE=1 SV=1	false	false	42.5	0.24	2	2	1	2	2	2
136752	tr|A8JNM5|A8JNM5_DROME	Ankyrin 2, isoform K OS=Drosophila melanogaster GN=Ank2 PE=1 SV=1	false	false	42.5	0.23	2	2	1	2	2	2
136752	tr|M9PEN3|M9PEN3_DROME	Ankyrin 2, isoform V OS=Drosophila melanogaster GN=Ank2 PE=1 SV=1	false	false	42.5	0.23	2	2	1	2	2	2
136752	tr|M9MSK6|M9MSK6_DROME	Ankyrin 2, isoform Q OS=Drosophila melanogaster GN=Ank2 PE=1 SV=1	false	false	42.5	0.23	2	2	1	2	2	2
136752	tr|A8JNM7|A8JNM7_DROME	Ankyrin 2, isoform F OS=Drosophila melanogaster GN=Ank2 PE=1 SV=1	false	false	42.5	0.24	2	2	1	2	2	2
136752	tr|X2JGD3|X2JGD3_DROME	Ankyrin 2, isoform Y OS=Drosophila melanogaster GN=Ank2 PE=1 SV=1	false	false	42.5	0.39	2	2	1	2	2	2
136752	tr|X2JC49|X2JC49_DROME	Ankyrin 2, isoform Z OS=Drosophila melanogaster GN=Ank2 PE=1 SV=1	false	false	42.5	0.24	2	2	1	2	2	2
136752	tr|M9MS19|M9MS19_DROME	Ankyrin 2, isoform P OS=Drosophila melanogaster GN=Ank2 PE=1 SV=1	false	false	42.5	0.24	2	2	1	2	2	2
136752	tr|M9MRR4|M9MRR4_DROME	Ankyrin 2, isoform T OS=Drosophila melanogaster GN=Ank2 PE=1 SV=1	false	false	42.5	0.24	2	2	1	2	2	2
136752	tr|A8JNM4|A8JNM4_DROME	Ankyrin 2, isoform G OS=Drosophila melanogaster GN=Ank2 PE=1 SV=1	false	false	42.5	0.39	2	2	1	2	2	2
136752	tr|M9MRX1|M9MRX1_DROME	Ankyrin 2, isoform S OS=Drosophila melanogaster GN=Ank2 PE=1 SV=1	false	false	42.5	0.23	2	2	1	2	2	2
136752	tr|Q7KU92|Q7KU92_DROME	Ankyrin 2, isoform L OS=Drosophila melanogaster GN=Ank2 PE=1 SV=2	false	false	42.5	0.24	2	2	1	2	2	2
136752	tr|Q7KU95|Q7KU95_DROME	Ankyrin 2, isoform M OS=Drosophila melanogaster GN=Ank2 PE=1 SV=1	false	false	42.5	0.42	2	2	1	2	2	2
136751	tr|A8DYT1|A8DYT1_DROME	CG7337, isoform D OS=Drosophila melanogaster GN=Wdr62 PE=1 SV=1	true	true	27.3	1.17	1	1	3	3	3	3
136751	tr|Q9VQ54|Q9VQ54_DROME	CG7337, isoform A OS=Drosophila melanogaster GN=Wdr62 PE=1 SV=2	false	true	27.3	1.19	1	1	3	3	3	3
136751	tr|M9NE65|M9NE65_DROME	CG7337, isoform F OS=Drosophila melanogaster GN=Wdr62 PE=1 SV=1	false	true	27.3	1.16	1	1	3	3	3	3
136751	tr|M9PBP2|M9PBP2_DROME	CG7337, isoform H OS=Drosophila melanogaster GN=Wdr62 PE=1 SV=1	false	true	27.3	1.22	1	1	3	3	3	3
136751	tr|Q0E8U7|Q0E8U7_DROME	CG7337, isoform C OS=Drosophila melanogaster GN=Wdr62 PE=1 SV=1	false	true	27.3	0.77	1	1	3	3	3	3
136751	tr|M9PB01|M9PB01_DROME	CG7337, isoform G OS=Drosophila melanogaster GN=Wdr62 PE=1 SV=1	false	true	27.3	0.75	1	1	3	3	3	3
136751	tr|Q0E8U6|Q0E8U6_DROME	CG7337, isoform B OS=Drosophila melanogaster GN=Wdr62 PE=1 SV=1	false	true	27.3	1.2	1	1	3	3	3	3
136750	sp|P07190|MAL1_DROME	Maltase A1 OS=Drosophila melanogaster GN=Mal-A1 PE=2 SV=2	true	true	53.2	5.72	2	2	2	2	2	2
136749	sp|Q9XYP7|GCP2_DROME	Gamma-tubulin complex component 2 homolog OS=Drosophila melanogaster GN=Grip84 PE=1 SV=2	true	true	61.9	1.53	1	1	1	1	1	1
136749	tr|X2JG40|X2JG40_DROME	Gamma-tubulin complex component OS=Drosophila melanogaster GN=Grip84 PE=1 SV=1	false	true	61.9	1.59	1	1	1	1	1	1
136749	tr|E1JJQ4|E1JJQ4_DROME	Gamma-tubulin complex component OS=Drosophila melanogaster GN=Grip84 PE=1 SV=1	false	true	61.9	1.56	1	1	1	1	1	1
136749	tr|Q8IQW7|Q8IQW7_DROME	Gamma-tubulin complex component OS=Drosophila melanogaster GN=Grip84 PE=1 SV=1	false	true	61.9	1.4	1	1	1	1	1	1
136749	tr|E1JJQ3|E1JJQ3_DROME	Gamma-tubulin complex component OS=Drosophila melanogaster GN=Grip84 PE=1 SV=1	false	true	61.9	1.46	1	1	1	1	1	1
136748	tr|Q9VSL4|Q9VSL4_DROME	Glutathione S transferase O2, isoform B OS=Drosophila melanogaster GN=GstO2 PE=1 SV=2	true	true	31.6	6	1	1	1	1	1	1
136747	tr|A0A0B4LH29|A0A0B4LH29_DROME	Uncharacterized protein, isoform B OS=Drosophila melanogaster GN=CG44245 PE=1 SV=1	true	true	159.7	0	2	2	4	4	4	4
136747	tr|Q9W2J5|Q9W2J5_DROME	Uncharacterized protein, isoform A OS=Drosophila melanogaster GN=CG44245 PE=1 SV=3	false	true	159.7	9.17	2	2	4	4	4	4
136746	sp|P02255|H1_DROME	Histone H1 OS=Drosophila melanogaster GN=His1 PE=1 SV=1	true	true	1098.9	8.59	2	2	20	20	20	20
136746	tr|Q4AB94|Q4AB94_DROME	Histone H1 OS=Drosophila melanogaster GN=His1:CG33834 PE=3 SV=1	false	true	1098.9	8.59	2	2	20	20	20	20
136746	tr|Q4AB54|Q4AB54_DROME	Histone H1 OS=Drosophila melanogaster GN=His1:CG33861 PE=3 SV=1	false	true	1098.9	8.59	2	2	20	20	20	20
136746	tr|Q4ABD8|Q4ABD8_DROME	Histone H1 OS=Drosophila melanogaster GN=His1:CG33807 PE=3 SV=1	false	true	1098.9	8.59	2	2	20	20	20	20
136746	tr|Q4ABE3|Q4ABE3_DROME	Histone H1 OS=Drosophila melanogaster GN=His1:CG33801 PE=3 SV=1	false	true	1098.9	8.59	2	2	20	20	20	20
136745	tr|Q8SWS2|Q8SWS2_DROME	RE29468p OS=Drosophila melanogaster GN=CG42258 PE=1 SV=1	true	true	37.9	6.51	1	1	1	1	1	1
136745	tr|X2JEY3|X2JEY3_DROME	Uncharacterized protein, isoform E OS=Drosophila melanogaster GN=CG42258 PE=1 SV=1	false	true	37.9	6.29	1	1	1	1	1	1
136745	tr|Q9VYM7|Q9VYM7_DROME	Uncharacterized protein, isoform C OS=Drosophila melanogaster GN=CG42258 PE=1 SV=2	false	true	37.9	2.37	1	1	1	1	1	1
136744	sp|Q9VMJ7|KDM5_DROME	Lysine-specific demethylase lid OS=Drosophila melanogaster GN=lid PE=1 SV=1	true	true	33.2	0.76	1	1	1	1	1	1
136744	tr|M9NEV0|M9NEV0_DROME	Little imaginal discs, isoform C OS=Drosophila melanogaster GN=lid PE=4 SV=1	false	true	33.2	0.76	1	1	1	1	1	1
136743	tr|A8JNU6|A8JNU6_DROME	Neural conserved at 73EF, isoform I OS=Drosophila melanogaster GN=Nc73EF PE=1 SV=1	true	true	53.1	1.36	1	1	1	1	1	1
136743	tr|Q9VVC5|Q9VVC5_DROME	Neural conserved at 73EF, isoform A OS=Drosophila melanogaster GN=Nc73EF PE=1 SV=2	false	true	53.1	1.49	1	1	1	1	1	1
136743	tr|Q8IQQ0|Q8IQQ0_DROME	Neural conserved at 73EF, isoform F OS=Drosophila melanogaster GN=Nc73EF PE=1 SV=1	false	true	53.1	1.47	1	1	1	1	1	1
136742	tr|A0A0U1RVK6|A0A0U1RVK6_DROME	Fructose-1,6-bisphosphatase, isoform F OS=Drosophila melanogaster GN=fbp PE=1 SV=1	true	true	29.9	0	1	1	1	1	1	1
136742	tr|Q9VIS3|Q9VIS3_DROME	Fructose-1,6-bisphosphatase OS=Drosophila melanogaster GN=fbp PE=1 SV=1	false	true	29.9	3.29	1	1	1	1	1	1
136742	tr|X2JES1|X2JES1_DROME	Fructose-1,6-bisphosphatase, isoform C OS=Drosophila melanogaster GN=fbp PE=1 SV=1	false	true	29.9	3.42	1	1	1	1	1	1
136741	tr|A0A0B4LFV9|A0A0B4LFV9_DROME	Misexpression suppressor of ras 4, isoform C OS=Drosophila melanogaster GN=MESR4 PE=1 SV=1	true	true	22.5	0	1	1	1	1	1	1
136741	tr|A1ZAV3|A1ZAV3_DROME	Misexpression suppressor of ras 4, isoform A OS=Drosophila melanogaster GN=MESR4 PE=1 SV=1	false	true	22.5	0.55	1	1	1	1	1	1
136741	tr|A0A0B4LGV3|A0A0B4LGV3_DROME	Misexpression suppressor of ras 4, isoform D OS=Drosophila melanogaster GN=MESR4 PE=1 SV=1	false	true	22.5	0	1	1	1	1	1	1
136740	sp|P18431|SGG_DROME	Protein kinase shaggy OS=Drosophila melanogaster GN=sgg PE=1 SV=3	true	true	32.2	3.89	1	1	1	1	1	1
136740	tr|A4V3W1|A4V3W1_DROME	Shaggy, isoform J OS=Drosophila melanogaster GN=sgg PE=1 SV=1	false	true	32.2	3.48	1	1	1	1	1	1
136740	tr|A4V3W2|A4V3W2_DROME	Shaggy, isoform C OS=Drosophila melanogaster GN=sgg PE=1 SV=1	false	true	32.2	3.89	1	1	1	1	1	1
136739	tr|M9NEP1|M9NEP1_DROME	Myosin heavy chain, isoform T OS=Drosophila melanogaster GN=Mhc PE=1 SV=1	true	true	4383	34.81	70	70	72	72	72	72
136739	tr|A0A0S0WIH4|A0A0S0WIH4_DROME	Myosin heavy chain, isoform V OS=Drosophila melanogaster GN=Mhc PE=1 SV=1	false	false	4359.1	0	70	70	71	72	72	72
136739	tr|E1JHJ3|E1JHJ3_DROME	Myosin heavy chain, isoform O OS=Drosophila melanogaster GN=Mhc PE=1 SV=1	false	false	4359.1	34.15	70	70	71	72	72	72
136739	sp|P05661|MYSA_DROME	Myosin heavy chain, muscle OS=Drosophila melanogaster GN=Mhc PE=1 SV=4	false	false	4359.1	34.15	70	70	71	72	72	72
136739	tr|M9NF46|M9NF46_DROME	Myosin heavy chain, isoform R OS=Drosophila melanogaster GN=Mhc PE=1 SV=1	false	false	4359.1	34.15	70	70	71	72	72	72
136739	tr|M9NCU7|M9NCU7_DROME	Myosin heavy chain, isoform S OS=Drosophila melanogaster GN=Mhc PE=1 SV=1	false	false	4359.1	34.15	70	70	71	72	72	72
136739	tr|E1JHJ4|E1JHJ4_DROME	Myosin heavy chain, isoform N OS=Drosophila melanogaster GN=Mhc PE=1 SV=1	false	false	4268.2	33.76	70	70	69	72	72	72
136739	tr|E1JHJ5|E1JHJ5_DROME	Myosin heavy chain, isoform P OS=Drosophila melanogaster GN=Mhc PE=1 SV=1	false	false	4268.2	33.76	70	70	69	72	72	72
136739	tr|M9ND95|M9ND95_DROME	Myosin heavy chain, isoform U OS=Drosophila melanogaster GN=Mhc PE=1 SV=1	false	false	4268.2	33.76	70	70	69	72	72	72
136738	tr|A0A0B4KHQ8|A0A0B4KHQ8_DROME	Microtubule-associated protein OS=Drosophila melanogaster GN=tau PE=1 SV=1	true	true	65.8	0	2	2	2	2	2	2
136738	tr|A0A0B4KI45|A0A0B4KI45_DROME	Microtubule-associated protein OS=Drosophila melanogaster GN=tau PE=1 SV=1	false	true	65.8	0	2	2	2	2	2	2
136738	tr|Q9VB15|Q9VB15_DROME	Microtubule-associated protein OS=Drosophila melanogaster GN=tau PE=1 SV=3	false	true	65.8	0	2	2	2	2	2	2
136738	tr|A0A126GV16|A0A126GV16_DROME	Microtubule-associated protein OS=Drosophila melanogaster GN=tau PE=1 SV=1	false	true	65.8	0	2	2	2	2	2	2
136738	tr|Q9VB13|Q9VB13_DROME	Microtubule-associated protein OS=Drosophila melanogaster GN=tau PE=1 SV=2	false	true	65.8	9.42	2	2	2	2	2	2
136738	tr|A0A0B4LHV0|A0A0B4LHV0_DROME	Microtubule-associated protein OS=Drosophila melanogaster GN=tau PE=1 SV=1	false	true	65.8	0	2	2	2	2	2	2
136738	tr|A0A0B4LHS3|A0A0B4LHS3_DROME	Microtubule-associated protein OS=Drosophila melanogaster GN=tau PE=1 SV=1	false	true	65.8	0	2	2	2	2	2	2
136738	tr|A0A0B4LHR7|A0A0B4LHR7_DROME	Tau, isoform H OS=Drosophila melanogaster GN=tau PE=1 SV=1	false	true	65.8	0	2	2	2	2	2	2
136738	tr|A0A0B4LIT4|A0A0B4LIT4_DROME	Microtubule-associated protein OS=Drosophila melanogaster GN=tau PE=1 SV=1	false	true	65.8	0	2	2	2	2	2	2
136738	tr|A0A0B4LIS6|A0A0B4LIS6_DROME	Microtubule-associated protein OS=Drosophila melanogaster GN=tau PE=1 SV=1	false	true	65.8	0	2	2	2	2	2	2
136737	sp|Q9I7U4|TITIN_DROME	Titin OS=Drosophila melanogaster GN=sls PE=1 SV=3	true	true	190.1	0.47	6	6	7	7	7	7
136737	tr|M9PBJ0|M9PBJ0_DROME	Sallimus, isoform X OS=Drosophila melanogaster GN=sls PE=4 SV=1	false	true	190.1	0.47	6	6	7	7	7	7
136737	tr|M9PDZ9|M9PDZ9_DROME	Sallimus, isoform V OS=Drosophila melanogaster GN=sls PE=4 SV=1	false	true	190.1	0.53	6	6	7	7	7	7
136737	tr|M9PBI9|M9PBI9_DROME	Sallimus, isoform S OS=Drosophila melanogaster GN=sls PE=4 SV=1	false	true	190.1	0.55	6	6	7	7	7	7
136737	tr|M9PDZ6|M9PDZ6_DROME	Sallimus, isoform Q OS=Drosophila melanogaster GN=sls PE=4 SV=1	false	true	190.1	0.46	6	6	7	7	7	7
136737	tr|M9PEA0|M9PEA0_DROME	Sallimus, isoform P OS=Drosophila melanogaster GN=sls PE=4 SV=1	false	true	190.1	0.46	6	6	7	7	7	7
136737	tr|M9PGZ0|M9PGZ0_DROME	Sallimus, isoform W OS=Drosophila melanogaster GN=sls PE=4 SV=1	false	true	190.1	0.55	6	6	7	7	7	7
136737	tr|M9PDS3|M9PDS3_DROME	Sallimus, isoform T OS=Drosophila melanogaster GN=sls PE=4 SV=1	false	true	190.1	0.47	6	6	7	7	7	7
136737	tr|M9PEA9|M9PEA9_DROME	Sallimus, isoform Z OS=Drosophila melanogaster GN=sls PE=4 SV=1	false	false	155.9	0.45	6	6	5	7	7	7
136737	tr|M9PGY4|M9PGY4_DROME	Sallimus, isoform R OS=Drosophila melanogaster GN=sls PE=4 SV=1	false	false	155.9	0.38	6	6	5	7	7	7
136737	tr|M9PDS8|M9PDS8_DROME	Sallimus, isoform Y OS=Drosophila melanogaster GN=sls PE=4 SV=1	false	false	136.2	0.61	6	6	5	7	7	7
136737	tr|M9PEA5|M9PEA5_DROME	Sallimus, isoform U OS=Drosophila melanogaster GN=sls PE=4 SV=1	false	false	136.2	0.41	6	6	5	7	7	7
136737	tr|M9NDX0|M9NDX0_DROME	Sallimus, isoform D OS=Drosophila melanogaster GN=sls PE=4 SV=1	false	false	50.8	0.39	6	6	1	7	7	7
136736	tr|A0A0B4K6M4|A0A0B4K6M4_DROME	Scribbled, isoform O OS=Drosophila melanogaster GN=scrib PE=1 SV=1	true	true	87.2	0	1	1	1	1	1	1
136736	tr|A0A0B4K7W1|A0A0B4K7W1_DROME	Scribbled, isoform Q OS=Drosophila melanogaster GN=scrib PE=1 SV=1	false	true	87.2	0	1	1	1	1	1	1
136736	tr|E1JIZ2|E1JIZ2_DROME	Scribbled, isoform M OS=Drosophila melanogaster GN=scrib PE=1 SV=1	false	true	87.2	0.72	1	1	1	1	1	1
136736	tr|E1JIZ1|E1JIZ1_DROME	Scribbled, isoform J OS=Drosophila melanogaster GN=scrib PE=1 SV=1	false	true	87.2	0.74	1	1	1	1	1	1
136736	tr|E1JIZ0|E1JIZ0_DROME	Scribbled, isoform L OS=Drosophila melanogaster GN=scrib PE=1 SV=1	false	true	87.2	0.7	1	1	1	1	1	1
136736	tr|A0A0B4K7L2|A0A0B4K7L2_DROME	Scribbled, isoform K OS=Drosophila melanogaster GN=scrib PE=1 SV=1	false	true	87.2	0	1	1	1	1	1	1
136736	tr|A0A0B4KHN3|A0A0B4KHN3_DROME	Scribbled, isoform S OS=Drosophila melanogaster GN=scrib PE=1 SV=1	false	true	87.2	0	1	1	1	1	1	1
136735	tr|A0A0B4K6D8|A0A0B4K6D8_DROME	Uncharacterized protein, isoform G OS=Drosophila melanogaster GN=CG43143 PE=1 SV=1	true	true	21	0	1	1	1	1	1	1
136735	tr|A0A0B4KFP5|A0A0B4KFP5_DROME	Uncharacterized protein, isoform I OS=Drosophila melanogaster GN=CG43143 PE=1 SV=1	false	true	21	0	1	1	1	1	1	1
136735	tr|Q0KI87|Q0KI87_DROME	Uncharacterized protein, isoform A OS=Drosophila melanogaster GN=CG43143 PE=1 SV=1	false	true	21	1.12	1	1	1	1	1	1
136735	tr|Q9VH03|Q9VH03_DROME	Uncharacterized protein, isoform E OS=Drosophila melanogaster GN=CG43143 PE=1 SV=2	false	true	21	1.11	1	1	1	1	1	1
136735	tr|A0A0B4K707|A0A0B4K707_DROME	Uncharacterized protein, isoform F OS=Drosophila melanogaster GN=CG43143 PE=1 SV=1	false	true	21	0	1	1	1	1	1	1
136735	tr|Q7KSS0|Q7KSS0_DROME	FI03914p OS=Drosophila melanogaster GN=CG11870-RD PE=1 SV=1	false	true	21	1.36	1	1	1	1	1	1
136735	tr|A0A0B4KGR1|A0A0B4KGR1_DROME	Uncharacterized protein, isoform H OS=Drosophila melanogaster GN=CG43143 PE=1 SV=1	false	true	21	0	1	1	1	1	1	1
136734	tr|Q960Y8|Q960Y8_DROME	Aluminum tubes, isoform G OS=Drosophila melanogaster GN=alt PE=1 SV=1	true	true	58.7	5.84	2	2	2	2	2	2
136734	tr|Q9VEH0|Q9VEH0_DROME	Aluminum tubes, isoform A OS=Drosophila melanogaster GN=alt PE=1 SV=1	false	true	58.7	6.06	2	2	2	2	2	2
136733	sp|P02574|ACT4_DROME	Actin, larval muscle OS=Drosophila melanogaster GN=Act79B PE=1 SV=2	true	true	506.2	23.4	8	2	8	2	8	2
136733	tr|M9PFZ6|M9PFZ6_DROME	Actin 79B, isoform B OS=Drosophila melanogaster GN=Act79B PE=3 SV=1	false	true	506.2	23.4	8	2	8	2	8	2
136733	sp|P45891|ACTY_DROME	Actin-like protein 53D OS=Drosophila melanogaster GN=Arp53D PE=2 SV=2	false	false	48.8	2.93	8	2	1	2	8	2
136732	sp|P53501|ACT3_DROME	Actin-57B OS=Drosophila melanogaster GN=Act57B PE=1 SV=1	true	true	510	23.4	8	1	8	1	8	1
136732	tr|X2JCP8|X2JCP8_DROME	Actin 5C, isoform E OS=Drosophila melanogaster GN=Act5C PE=3 SV=1	false	false	479.8	20.48	8	1	7	1	8	1
136732	sp|P10987|ACT1_DROME	Actin-5C OS=Drosophila melanogaster GN=Act5C PE=1 SV=4	false	false	479.8	20.48	8	1	7	1	8	1
136732	sp|P02572|ACT2_DROME	Actin-42A OS=Drosophila melanogaster GN=Act42A PE=1 SV=3	false	false	479.8	20.48	8	1	7	1	8	1
136732	sp|P45891|ACTY_DROME	Actin-like protein 53D OS=Drosophila melanogaster GN=Arp53D PE=2 SV=2	false	false	48.8	2.93	8	1	1	1	8	1
136731	sp|P10981|ACT5_DROME	Actin-87E OS=Drosophila melanogaster GN=Act87E PE=1 SV=1	true	true	527.7	23.4	8	0	8	0	8	0
136731	tr|A0A0B4LH50|A0A0B4LH50_DROME	Actin 87E, isoform C OS=Drosophila melanogaster GN=Act87E PE=3 SV=1	false	true	527.7	0	8	0	8	0	8	0
136731	sp|P83967|ACT6_DROME	Actin, indirect flight muscle OS=Drosophila melanogaster GN=Act88F PE=1 SV=1	false	true	527.7	23.4	8	0	8	0	8	0
136731	tr|X2JCP8|X2JCP8_DROME	Actin 5C, isoform E OS=Drosophila melanogaster GN=Act5C PE=3 SV=1	false	false	479.8	20.48	8	0	7	0	8	0
136731	sp|P10987|ACT1_DROME	Actin-5C OS=Drosophila melanogaster GN=Act5C PE=1 SV=4	false	false	479.8	20.48	8	0	7	0	8	0
136731	sp|P02572|ACT2_DROME	Actin-42A OS=Drosophila melanogaster GN=Act42A PE=1 SV=3	false	false	479.8	20.48	8	0	7	0	8	0
136731	sp|P45891|ACTY_DROME	Actin-like protein 53D OS=Drosophila melanogaster GN=Arp53D PE=2 SV=2	false	false	48.8	2.93	8	0	1	0	8	0
136730	tr|E1JHT6|E1JHT6_DROME	Reticulon-like protein OS=Drosophila melanogaster GN=Rtnl1 PE=1 SV=1	true	true	178.6	3.29	1	1	2	2	2	2
136730	tr|Q9VMV9|Q9VMV9_DROME	Reticulon-like protein OS=Drosophila melanogaster GN=Rtnl1 PE=1 SV=2	false	true	178.6	3.36	1	1	2	2	2	2
136729	tr|Q9VNH5|Q9VNH5_DROME	CG2091 OS=Drosophila melanogaster GN=CG2091 PE=1 SV=1	true	true	150	7.22	2	2	4	4	4	4
136728	tr|Q7KTW4|Q7KTW4_DROME	RE38102p OS=Drosophila melanogaster GN=CG12974 PE=1 SV=1	true	true	32.5	2.75	1	1	1	1	1	1
136728	tr|Q9VP58|Q9VP58_DROME	Uncharacterized protein, isoform A OS=Drosophila melanogaster GN=CG12974 PE=1 SV=1	false	true	32.5	3.03	1	1	1	1	1	1
136727	tr|M9PEQ4|M9PEQ4_DROME	Anion exchange protein OS=Drosophila melanogaster GN=CG8177 PE=1 SV=1	true	true	27.4	0.83	1	1	1	1	1	1
136727	tr|Q8IQD6|Q8IQD6_DROME	Anion exchange protein OS=Drosophila melanogaster GN=CG8177 PE=1 SV=1	false	true	27.4	0.83	1	1	1	1	1	1
136727	tr|Q9VT48|Q9VT48_DROME	Anion exchange protein OS=Drosophila melanogaster GN=CG8177 PE=1 SV=2	false	true	27.4	0.79	1	1	1	1	1	1
136727	tr|Q7KUD6|Q7KUD6_DROME	Anion exchange protein OS=Drosophila melanogaster GN=CG8177 PE=1 SV=1	false	true	27.4	0.86	1	1	1	1	1	1
136727	tr|Q7KUD7|Q7KUD7_DROME	Anion exchange protein OS=Drosophila melanogaster GN=CG8177 PE=1 SV=1	false	true	27.4	0.81	1	1	1	1	1	1
136726	sp|P49455|TPM4_DROME	Tropomyosin-1, isoforms 33/34 OS=Drosophila melanogaster GN=Tm1 PE=2 SV=2	true	true	200.1	13.32	5	5	5	5	5	5
136726	tr|A0A0B4KG06|A0A0B4KG06_DROME	Tropomyosin 1, isoform S OS=Drosophila melanogaster GN=Tm1 PE=1 SV=1	false	false	164.5	0	5	5	4	5	5	5
136726	tr|Q6NN28|Q6NN28_DROME	RE21974p OS=Drosophila melanogaster GN=Tm1 PE=1 SV=1	false	false	164.5	18.6	5	5	4	5	5	5
136726	sp|P06754|TPM1_DROME	Tropomyosin-1, isoforms 9A/A/B OS=Drosophila melanogaster GN=Tm1 PE=2 SV=2	false	false	164.5	15.63	5	5	4	5	5	5
136726	tr|Q8IGY1|Q8IGY1_DROME	RE08101p OS=Drosophila melanogaster GN=Tm1 PE=1 SV=1	false	false	164.5	7.45	5	5	4	5	5	5
136726	tr|A0A0B4K6Y8|A0A0B4K6Y8_DROME	Tropomyosin 1, isoform P OS=Drosophila melanogaster GN=Tm1 PE=1 SV=1	false	false	112.1	0	5	5	3	5	5	5
136726	tr|A0A0B4K661|A0A0B4K661_DROME	Tropomyosin 1, isoform Q OS=Drosophila melanogaster GN=Tm1 PE=1 SV=1	false	false	110	0	5	5	3	5	5	5
136726	tr|A0A0B4KG68|A0A0B4KG68_DROME	Tropomyosin 1, isoform R OS=Drosophila melanogaster GN=Tm1 PE=1 SV=1	false	false	110	0	5	5	3	5	5	5
136726	tr|Q8IG84|Q8IG84_DROME	SD21996p OS=Drosophila melanogaster GN=Tm1 PE=1 SV=1	false	false	57.7	3.39	5	5	2	5	5	5
136726	tr|Q95TA3|Q95TA3_DROME	GH09289p OS=Drosophila melanogaster GN=Tm1 PE=1 SV=1	false	false	57.7	5.22	5	5	2	5	5	5
136725	sp|Q9VJ87|CWC22_DROME	Pre-mRNA-splicing factor CWC22 homolog OS=Drosophila melanogaster GN=ncm PE=1 SV=3	true	true	24.1	1.13	1	1	1	1	1	1
136724	sp|P13607|ATNA_DROME	Sodium/potassium-transporting ATPase subunit alpha OS=Drosophila melanogaster GN=Atpalpha PE=1 SV=3	true	true	160.9	2.4	2	2	2	2	2	2
136724	tr|A0A0B4KGG8|A0A0B4KGG8_DROME	Sodium/potassium-transporting ATPase subunit alpha OS=Drosophila melanogaster GN=Atpalpha PE=1 SV=1	false	true	160.9	0	2	2	2	2	2	2
136724	tr|E1JIR4|E1JIR4_DROME	Sodium/potassium-transporting ATPase subunit alpha OS=Drosophila melanogaster GN=Atpalpha PE=1 SV=1	false	true	160.9	2.5	2	2	2	2	2	2
136723	sp|Q9VZZ9|DOS_DROME	Protein daughter of sevenless OS=Drosophila melanogaster GN=dos PE=1 SV=1	true	true	33.7	2.05	1	1	1	1	1	1
136722	tr|M9PDB4|M9PDB4_DROME	Cytoplasmic linker protein 190, isoform Q OS=Drosophila melanogaster GN=CLIP-190 PE=1 SV=1	true	true	433.4	15.43	3	3	10	10	10	10
136722	tr|M9PBC9|M9PBC9_DROME	Cytoplasmic linker protein 190, isoform T OS=Drosophila melanogaster GN=CLIP-190 PE=1 SV=1	false	false	190.5	8.82	3	3	5	10	10	10
136722	sp|Q9VJE5|CL190_DROME	Restin homolog OS=Drosophila melanogaster GN=CLIP-190 PE=1 SV=1	false	false	190.5	1.6	3	3	5	10	10	10
136722	tr|B7YZW8|B7YZW8_DROME	Cytoplasmic linker protein 190, isoform S OS=Drosophila melanogaster GN=CLIP-190 PE=1 SV=2	false	false	190.5	1.63	3	3	5	10	10	10
136722	tr|E1JHK0|E1JHK0_DROME	Cytoplasmic linker protein 190, isoform N OS=Drosophila melanogaster GN=CLIP-190 PE=1 SV=1	false	false	190.5	1.69	3	3	5	10	10	10
136722	tr|Q0E8Q0|Q0E8Q0_DROME	Cytoplasmic linker protein 190, isoform J OS=Drosophila melanogaster GN=CLIP-190 PE=1 SV=2	false	false	190.5	8.23	3	3	5	10	10	10
136722	tr|Q0E8Q1|Q0E8Q1_DROME	Cytoplasmic linker protein 190, isoform I OS=Drosophila melanogaster GN=CLIP-190 PE=1 SV=2	false	false	190.5	7.4	3	3	5	10	10	10
136722	tr|B7YZW7|B7YZW7_DROME	Cytoplasmic linker protein 190, isoform O OS=Drosophila melanogaster GN=CLIP-190 PE=1 SV=2	false	false	190.5	5.92	3	3	5	10	10	10
136722	tr|M9PG37|M9PG37_DROME	Cytoplasmic linker protein 190, isoform R OS=Drosophila melanogaster GN=CLIP-190 PE=1 SV=1	false	false	190.5	1.69	3	3	5	10	10	10
136722	tr|X2JAQ4|X2JAQ4_DROME	Cytoplasmic linker protein 190, isoform V OS=Drosophila melanogaster GN=CLIP-190 PE=1 SV=1	false	false	190.5	8.26	3	3	5	10	10	10
136722	tr|E1JHJ9|E1JHJ9_DROME	Cytoplasmic linker protein 190, isoform M OS=Drosophila melanogaster GN=CLIP-190 PE=1 SV=2	false	false	190.5	1.62	3	3	5	10	10	10
136722	tr|Q7KT48|Q7KT48_DROME	Cytoplasmic linker protein 190, isoform P OS=Drosophila melanogaster GN=CLIP-190 PE=1 SV=3	false	false	190.5	1.66	3	3	5	10	10	10
136721	sp|Q01604|PGK_DROME	Phosphoglycerate kinase OS=Drosophila melanogaster GN=Pgk PE=2 SV=2	true	true	40.4	2.89	1	1	1	1	1	1
136721	tr|M9PCE0|M9PCE0_DROME	Phosphoglycerate kinase OS=Drosophila melanogaster GN=Pgk PE=3 SV=1	false	true	40.4	2.89	1	1	1	1	1	1
136720	tr|Q9W095|Q9W095_DROME	FI03690p OS=Drosophila melanogaster GN=Gk2 PE=1 SV=2	true	true	132.1	3.3	1	1	2	2	2	2
136719	tr|E1JI73|E1JI73_DROME	FI20184p1 OS=Drosophila melanogaster GN=Zasp66 PE=1 SV=1	true	true	112.6	7.39	2	2	2	2	2	2
136719	tr|E1JI74|E1JI74_DROME	Z band alternatively spliced PDZ-motif protein 66, isoform O OS=Drosophila melanogaster GN=Zasp66 PE=1 SV=1	false	true	112.6	9.2	2	2	2	2	2	2
136719	tr|Q058U1|Q058U1_DROME	IP16036p OS=Drosophila melanogaster GN=Zasp66 PE=1 SV=1	false	true	112.6	7.94	2	2	2	2	2	2
136719	tr|Q8IQB4|Q8IQB4_DROME	Z band alternatively spliced PDZ-motif protein 66, isoform E OS=Drosophila melanogaster GN=Zasp66 PE=1 SV=2	false	true	112.6	6.98	2	2	2	2	2	2
136719	tr|Q95TZ7|Q95TZ7_DROME	GH19182p OS=Drosophila melanogaster GN=Zasp66 PE=1 SV=1	false	true	112.6	7.46	2	2	2	2	2	2
136719	tr|E1JI76|E1JI76_DROME	Z band alternatively spliced PDZ-motif protein 66, isoform M OS=Drosophila melanogaster GN=Zasp66 PE=1 SV=1	false	true	112.6	9.32	2	2	2	2	2	2
136719	tr|Q7KUB5|Q7KUB5_DROME	Z band alternatively spliced PDZ-motif protein 66, isoform B OS=Drosophila melanogaster GN=Zasp66 PE=1 SV=1	false	true	112.6	10.07	2	2	2	2	2	2
136718	tr|Q9VX36|Q9VX36_DROME	NADH dehydrogenase (Ubiquinone) 24 kDa subunit, isoform A OS=Drosophila melanogaster GN=ND-24 PE=1 SV=1	true	true	28.9	7.44	1	1	1	1	1	1
136717	sp|A1Z7T0|PKN_DROME	Serine/threonine-protein kinase N OS=Drosophila melanogaster GN=Pkn PE=1 SV=1	true	true	20.4	0.84	1	1	1	1	1	1
136717	tr|A1Z7T4|A1Z7T4_DROME	FI18952p1 OS=Drosophila melanogaster GN=Pkn PE=1 SV=1	false	true	20.4	1.69	1	1	1	1	1	1
136717	tr|E1JH15|E1JH15_DROME	Protein kinase N, isoform H OS=Drosophila melanogaster GN=Pkn PE=1 SV=1	false	true	20.4	0.78	1	1	1	1	1	1
136717	tr|A8DY76|A8DY76_DROME	Protein kinase N, isoform G OS=Drosophila melanogaster GN=Pkn PE=1 SV=1	false	true	20.4	0.67	1	1	1	1	1	1
136717	tr|A0A0B4LEI8|A0A0B4LEI8_DROME	Protein kinase N, isoform P OS=Drosophila melanogaster GN=Pkn PE=1 SV=1	false	true	20.4	0	1	1	1	1	1	1
136717	tr|A0A0B4K6U3|A0A0B4K6U3_DROME	Protein kinase N, isoform M OS=Drosophila melanogaster GN=Pkn PE=1 SV=1	false	true	20.4	0	1	1	1	1	1	1
136717	tr|A0A0B4LEY5|A0A0B4LEY5_DROME	Protein kinase N, isoform O OS=Drosophila melanogaster GN=Pkn PE=1 SV=1	false	true	20.4	0	1	1	1	1	1	1
136717	tr|A1Z7T1|A1Z7T1_DROME	FI17849p1 OS=Drosophila melanogaster GN=Pkn PE=1 SV=1	false	true	20.4	0.71	1	1	1	1	1	1
136717	tr|A0A0B4JD07|A0A0B4JD07_DROME	Protein kinase N, isoform K OS=Drosophila melanogaster GN=Pkn PE=1 SV=2	false	true	20.4	0	1	1	1	1	1	1
136717	tr|A1Z7T3|A1Z7T3_DROME	Protein kinase N, isoform D OS=Drosophila melanogaster GN=Pkn PE=1 SV=2	false	true	20.4	0.7	1	1	1	1	1	1
136717	tr|A0A0B4LFX2|A0A0B4LFX2_DROME	Protein kinase N, isoform N OS=Drosophila melanogaster GN=Pkn PE=1 SV=1	false	true	20.4	0	1	1	1	1	1	1
136717	tr|A0A0B4K727|A0A0B4K727_DROME	Protein kinase N, isoform J OS=Drosophila melanogaster GN=Pkn PE=1 SV=1	false	true	20.4	0	1	1	1	1	1	1
136717	tr|A1Z7T2|A1Z7T2_DROME	Protein kinase N, isoform F OS=Drosophila melanogaster GN=Pkn PE=1 SV=1	false	true	20.4	0.83	1	1	1	1	1	1
136717	tr|A0A0B4LF03|A0A0B4LF03_DROME	Protein kinase N, isoform Q OS=Drosophila melanogaster GN=Pkn PE=1 SV=1	false	true	20.4	0	1	1	1	1	1	1
136716	tr|A0A0B4K6W0|A0A0B4K6W0_DROME	CAP, isoform V OS=Drosophila melanogaster GN=CAP PE=1 SV=1	true	true	109.6	0	2	2	3	3	3	3
136716	tr|A1Z867|A1Z867_DROME	CAP, isoform A OS=Drosophila melanogaster GN=CAP PE=1 SV=1	false	true	109.6	1.3	2	2	3	3	3	3
136716	tr|B7YZD8|B7YZD8_DROME	CAP, isoform Q OS=Drosophila melanogaster GN=CAP PE=1 SV=2	false	true	109.6	1.29	2	2	3	3	3	3
136716	tr|B7YZD9|B7YZD9_DROME	CAP, isoform L OS=Drosophila melanogaster GN=CAP PE=1 SV=1	false	true	109.6	1.31	2	2	3	3	3	3
136716	tr|A0A0B4KEH7|A0A0B4KEH7_DROME	CAP, isoform Y OS=Drosophila melanogaster GN=CAP PE=1 SV=1	false	true	109.6	0	2	2	3	3	3	3
136716	tr|A0A0B4KEJ6|A0A0B4KEJ6_DROME	CAP, isoform W OS=Drosophila melanogaster GN=CAP PE=1 SV=1	false	true	109.6	0	2	2	3	3	3	3
136716	tr|A0A0B4K7L3|A0A0B4K7L3_DROME	CAP, isoform X OS=Drosophila melanogaster GN=CAP PE=1 SV=1	false	true	109.6	0	2	2	3	3	3	3
136716	tr|Q7JR75|Q7JR75_DROME	CAP, isoform C OS=Drosophila melanogaster GN=CAP PE=1 SV=1	false	false	75.4	1.7	2	2	2	3	3	3
136716	tr|Q966V0|Q966V0_DROME	CAP, isoform R OS=Drosophila melanogaster GN=CAP PE=1 SV=1	false	false	75.4	0.8	2	2	2	3	3	3
136716	tr|A1Z870|A1Z870_DROME	CAP, isoform J OS=Drosophila melanogaster GN=CAP PE=1 SV=1	false	false	75.4	2.48	2	2	2	3	3	3
136716	tr|Q86P80|Q86P80_DROME	CAP, isoform K OS=Drosophila melanogaster GN=CAP PE=1 SV=1	false	false	75.4	2.22	2	2	2	3	3	3
136716	tr|A1Z866|A1Z866_DROME	CAP, isoform I OS=Drosophila melanogaster GN=CAP PE=1 SV=1	false	false	75.4	2.19	2	2	2	3	3	3
136716	tr|D3DMM3|D3DMM3_DROME	CAP, isoform S OS=Drosophila melanogaster GN=CAP PE=1 SV=1	false	false	75.4	0	2	2	2	3	3	3
136716	tr|Q7K1M7|Q7K1M7_DROME	CAP, isoform G OS=Drosophila melanogaster GN=CAP PE=1 SV=1	false	false	75.4	2.8	2	2	2	3	3	3
136716	tr|A1Z871|A1Z871_DROME	CAP, isoform B OS=Drosophila melanogaster GN=CAP PE=1 SV=1	false	false	75.4	0.81	2	2	2	3	3	3
136716	tr|A0A0B4K7W2|A0A0B4K7W2_DROME	CAP, isoform U OS=Drosophila melanogaster GN=CAP PE=1 SV=1	false	false	75.4	0	2	2	2	3	3	3
136716	tr|A1Z869|A1Z869_DROME	CAP, isoform F OS=Drosophila melanogaster GN=CAP PE=1 SV=1	false	false	75.4	1.73	2	2	2	3	3	3
136716	tr|B7YZE0|B7YZE0_DROME	CAP, isoform P OS=Drosophila melanogaster GN=CAP PE=4 SV=1	false	false	34.2	0.9	2	2	1	3	3	3
136715	sp|P08928|LAM0_DROME	Lamin Dm0 OS=Drosophila melanogaster GN=Lam PE=1 SV=4	true	true	227.3	12.7	3	3	6	6	6	6
136715	tr|M9NE89|M9NE89_DROME	Lamin, isoform B OS=Drosophila melanogaster GN=Lam PE=4 SV=1	false	true	227.3	12.7	3	3	6	6	6	6
136714	sp|Q8T3U2|RS23_DROME	40S ribosomal protein S23 OS=Drosophila melanogaster GN=RpS23 PE=1 SV=1	true	true	51.5	13.99	1	1	1	1	1	1
136714	tr|A0A0B4LFD9|A0A0B4LFD9_DROME	Ribosomal protein S23, isoform B OS=Drosophila melanogaster GN=RpS23 PE=3 SV=1	false	true	51.5	0	1	1	1	1	1	1
136713	tr|Q5U191|Q5U191_DROME	CG1882, isoform A OS=Drosophila melanogaster GN=CG1882 PE=1 SV=1	true	true	38.5	3.74	1	1	2	2	2	2
136713	tr|Q7JQU9|Q7JQU9_DROME	AT25873p OS=Drosophila melanogaster GN=CG1882 PE=1 SV=1	false	true	38.5	4.39	1	1	2	2	2	2
136712	sp|P26019|DPOLA_DROME	DNA polymerase alpha catalytic subunit OS=Drosophila melanogaster GN=DNApol-alpha180 PE=1 SV=2	true	true	86.3	0.67	1	1	2	2	2	2
136711	tr|M9PF57|M9PF57_DROME	Uncharacterized protein, isoform M OS=Drosophila melanogaster GN=CG43897 PE=1 SV=1	true	true	192.7	1.52	3	3	4	4	4	4
136711	tr|Q9VT55|Q9VT55_DROME	Uncharacterized protein, isoform N OS=Drosophila melanogaster GN=CG43897 PE=1 SV=3	false	true	192.7	1.57	3	3	4	4	4	4
136711	tr|Q86BH9|Q86BH9_DROME	Uncharacterized protein, isoform A OS=Drosophila melanogaster GN=CG43897 PE=1 SV=2	false	false	144.5	2.38	3	3	2	4	4	4
136711	tr|M9PC30|M9PC30_DROME	Uncharacterized protein, isoform Q OS=Drosophila melanogaster GN=CG43897 PE=1 SV=1	false	false	144.5	3.68	3	3	2	4	4	4
136711	tr|Q86LF6|Q86LF6_DROME	RH24480p OS=Drosophila melanogaster GN=CG43897 PE=1 SV=1	false	false	144.5	5.34	3	3	2	4	4	4
136711	tr|Q8IGH4|Q8IGH4_DROME	RH19933p OS=Drosophila melanogaster GN=CG8154 PE=1 SV=1	false	false	144.5	3.49	3	3	2	4	4	4
136711	tr|Q867T3|Q867T3_DROME	RE23893p OS=Drosophila melanogaster GN=CG8154 PE=1 SV=1	false	false	144.5	3.1	3	3	2	4	4	4
136711	tr|M9PER0|M9PER0_DROME	Uncharacterized protein, isoform L OS=Drosophila melanogaster GN=CG43897 PE=1 SV=1	false	false	144.5	2.2	3	3	2	4	4	4
136711	tr|M9PC24|M9PC24_DROME	Uncharacterized protein, isoform K OS=Drosophila melanogaster GN=CG43897 PE=1 SV=1	false	false	144.5	2.19	3	3	2	4	4	4
136711	tr|Q7KUD8|Q7KUD8_DROME	Uncharacterized protein, isoform F OS=Drosophila melanogaster GN=CG43897 PE=1 SV=1	false	false	144.5	3.11	3	3	2	4	4	4
136711	tr|Q8IGP1|Q8IGP1_DROME	RE55923p OS=Drosophila melanogaster GN=CG8154 PE=1 SV=1	false	false	144.5	2.2	3	3	2	4	4	4
136711	tr|M9PER6|M9PER6_DROME	Uncharacterized protein, isoform R OS=Drosophila melanogaster GN=CG43897 PE=1 SV=1	false	false	144.5	2.47	3	3	2	4	4	4
136710	tr|A8JNK1|A8JNK1_DROME	Ensconsin, isoform F OS=Drosophila melanogaster GN=ens PE=1 SV=1	true	true	169.6	2.26	2	2	5	5	5	5
136710	tr|M9PBN6|M9PBN6_DROME	Ensconsin, isoform J OS=Drosophila melanogaster GN=ens PE=1 SV=1	false	true	169.6	2.89	2	2	5	5	5	5
136710	tr|Q8IRC0|Q8IRC0_DROME	Ensconsin, isoform E OS=Drosophila melanogaster GN=ens PE=1 SV=2	false	true	169.6	3.12	2	2	5	5	5	5
136710	tr|M9PEK8|M9PEK8_DROME	Ensconsin, isoform I OS=Drosophila melanogaster GN=ens PE=1 SV=1	false	true	169.6	3	2	2	5	5	5	5
136710	tr|F2FB68|F2FB68_DROME	Ensconsin, isoform H OS=Drosophila melanogaster GN=ens PE=1 SV=1	false	true	169.6	3.3	2	2	5	5	5	5
136710	tr|M9PE93|M9PE93_DROME	Ensconsin, isoform K OS=Drosophila melanogaster GN=ens PE=1 SV=1	false	true	169.6	2.76	2	2	5	5	5	5
136710	tr|Q9VZI0|Q9VZI0_DROME	Ensconsin, isoform B OS=Drosophila melanogaster GN=ens PE=1 SV=3	false	true	169.6	3.29	2	2	5	5	5	5
136710	tr|Q9I7T2|Q9I7T2_DROME	Ensconsin, isoform A OS=Drosophila melanogaster GN=ens PE=1 SV=2	false	true	169.6	3.16	2	2	5	5	5	5
136710	tr|Q8IRC1|Q8IRC1_DROME	Ensconsin, isoform C OS=Drosophila melanogaster GN=ens PE=1 SV=2	false	true	169.6	3.36	2	2	5	5	5	5
136710	tr|Q8IRB9|Q8IRB9_DROME	Ensconsin, isoform D OS=Drosophila melanogaster GN=ens PE=1 SV=2	false	true	169.6	2.85	2	2	5	5	5	5
136710	tr|M9PHB1|M9PHB1_DROME	Ensconsin, isoform G OS=Drosophila melanogaster GN=ens PE=1 SV=1	false	true	169.6	2.55	2	2	5	5	5	5
136709	tr|A0A0B4JCQ5|A0A0B4JCQ5_DROME	Lipin, isoform D OS=Drosophila melanogaster GN=Lpin PE=1 SV=1	true	true	36.6	0	1	1	1	1	1	1
136709	tr|E5DK16|E5DK16_DROME	Lipin isoform J OS=Drosophila melanogaster GN=Lpin PE=1 SV=1	false	true	36.6	0	1	1	1	1	1	1
136709	tr|A0A0B4JD00|A0A0B4JD00_DROME	Lipin, isoform C OS=Drosophila melanogaster GN=Lpin PE=1 SV=1	false	true	36.6	0	1	1	1	1	1	1
136709	tr|A0A0B4JCS1|A0A0B4JCS1_DROME	Lipin, isoform G OS=Drosophila melanogaster GN=Lpin PE=1 SV=1	false	true	36.6	0	1	1	1	1	1	1
136709	tr|A0A0B4JD31|A0A0B4JD31_DROME	Lipin, isoform L OS=Drosophila melanogaster GN=Lpin PE=1 SV=1	false	true	36.6	0	1	1	1	1	1	1
136709	tr|I0E2I4|I0E2I4_DROME	FI19829p1 OS=Drosophila melanogaster GN=Lpin PE=1 SV=1	false	true	36.6	0	1	1	1	1	1	1
136709	tr|A8DY69|A8DY69_DROME	Lipin isoform K OS=Drosophila melanogaster GN=Lpin PE=1 SV=1	false	true	36.6	1.84	1	1	1	1	1	1
136709	tr|Q8SXP0|Q8SXP0_DROME	GH19076p OS=Drosophila melanogaster GN=Lpin PE=1 SV=1	false	true	36.6	1.74	1	1	1	1	1	1
136709	tr|A0A0B4JD27|A0A0B4JD27_DROME	Lipin, isoform E OS=Drosophila melanogaster GN=Lpin PE=1 SV=1	false	true	36.6	0	1	1	1	1	1	1
136708	tr|M9MS42|M9MS42_DROME	Protein tyrosine phosphatase Meg2, isoform G OS=Drosophila melanogaster GN=Ptpmeg2 PE=1 SV=1	true	true	24.1	1.01	1	1	1	1	1	1
136708	tr|Q8IRM6|Q8IRM6_DROME	Protein tyrosine phosphatase Meg2, isoform D OS=Drosophila melanogaster GN=Ptpmeg2 PE=1 SV=1	false	true	24.1	1.61	1	1	1	1	1	1
136708	tr|Q9W324|Q9W324_DROME	LP18470p OS=Drosophila melanogaster GN=Ptpmeg2 PE=1 SV=2	false	true	24.1	1	1	1	1	1	1	1
136708	tr|Q59E68|Q59E68_DROME	Protein tyrosine phosphatase Meg2, isoform F OS=Drosophila melanogaster GN=Ptpmeg2 PE=1 SV=1	false	true	24.1	1.34	1	1	1	1	1	1
136708	tr|Q8IRM7|Q8IRM7_DROME	LD30065p OS=Drosophila melanogaster GN=Ptpmeg2 PE=1 SV=1	false	true	24.1	1	1	1	1	1	1	1
136708	tr|Q9W323|Q9W323_DROME	LD27988p OS=Drosophila melanogaster GN=Ptpmeg2 PE=1 SV=2	false	true	24.1	0.97	1	1	1	1	1	1
136707	tr|B8A421|B8A421_DROME	Nucleoporin 98-96kD, isoform C OS=Drosophila melanogaster GN=Nup98-96 PE=1 SV=1	true	true	172.1	0	2	2	4	4	4	4
136707	tr|Q9VCH5|Q9VCH5_DROME	Nucleoporin 98-96kD, isoform A OS=Drosophila melanogaster GN=Nup98-96 PE=1 SV=3	false	true	172.1	1.79	2	2	4	4	4	4
136706	sp|Q9V8R9|41_DROME	Protein 4.1 homolog OS=Drosophila melanogaster GN=cora PE=1 SV=1	true	true	175.7	2.24	4	4	4	4	4	4
136706	tr|A0A0B4LFX4|A0A0B4LFX4_DROME	Coracle, isoform F OS=Drosophila melanogaster GN=cora PE=1 SV=1	false	true	175.7	0	4	4	4	4	4	4
136706	tr|A0A0B4LG23|A0A0B4LG23_DROME	Coracle, isoform G OS=Drosophila melanogaster GN=cora PE=1 SV=1	false	true	175.7	0	4	4	4	4	4	4
136705	tr|A0A0B4LGI5|A0A0B4LGI5_DROME	Unc-89, isoform E OS=Drosophila melanogaster GN=Unc-89 PE=1 SV=1	true	true	382.3	0	7	7	9	9	9	9
136705	tr|A8DYP0|A8DYP0_DROME	Unc-89, isoform C OS=Drosophila melanogaster GN=Unc-89 PE=1 SV=1	false	true	382.3	2.11	7	7	9	9	9	9
136705	tr|Q59E65|Q59E65_DROME	Unc-89, isoform D OS=Drosophila melanogaster GN=Unc-89 PE=1 SV=3	false	true	382.3	2.14	7	7	9	9	9	9
136705	tr|A0A0B4LHF2|A0A0B4LHF2_DROME	Unc-89, isoform F OS=Drosophila melanogaster GN=Unc-89 PE=1 SV=1	false	true	382.3	0	7	7	9	9	9	9
136705	tr|A0A0B4LGC9|A0A0B4LGC9_DROME	Unc-89, isoform H OS=Drosophila melanogaster GN=Unc-89 PE=1 SV=1	false	false	215.6	0	7	7	5	9	9	9
136705	tr|A0A0B4LGE3|A0A0B4LGE3_DROME	Unc-89, isoform G OS=Drosophila melanogaster GN=Unc-89 PE=1 SV=1	false	false	156.1	0	7	7	3	9	9	9
136704	tr|Q9VU34|Q9VU34_DROME	LD45758p OS=Drosophila melanogaster GN=MICAL-like PE=1 SV=2	true	true	26.5	1.58	1	1	1	1	1	1
136703	tr|A1A703|A1A703_DROME	IP17340p OS=Drosophila melanogaster GN=SNF4Agamma PE=1 SV=1	true	true	63	4.72	1	1	2	2	2	2
136703	tr|Q8I0A1|Q8I0A1_DROME	LD30628p OS=Drosophila melanogaster GN=SNF4Agamma PE=1 SV=1	false	true	63	3.56	1	1	2	2	2	2
136703	tr|Q7JQX9|Q7JQX9_DROME	FI14001p1 OS=Drosophila melanogaster GN=SNF4Agamma PE=1 SV=1	false	true	63	3.06	1	1	2	2	2	2
136703	tr|Q9VDD2|Q9VDD2_DROME	LD22662p OS=Drosophila melanogaster GN=SNF4Agamma PE=1 SV=2	false	true	63	2.07	1	1	2	2	2	2
136703	tr|Q0KI34|Q0KI34_DROME	SNF4/AMP-activated protein kinase gamma subunit, isoform I OS=Drosophila melanogaster GN=SNF4Agamma PE=1 SV=1	false	true	63	5.39	1	1	2	2	2	2
136703	tr|Q8SXT8|Q8SXT8_DROME	RE22690p OS=Drosophila melanogaster GN=SNF4Agamma PE=1 SV=1	false	true	63	3.2	1	1	2	2	2	2
136702	sp|Q24498|RYR_DROME	Ryanodine receptor OS=Drosophila melanogaster GN=RyR PE=1 SV=3	true	true	46.7	0	1	1	2	2	2	2
136702	tr|A0A0B4K7K0|A0A0B4K7K0_DROME	Ryanodine receptor, isoform F OS=Drosophila melanogaster GN=RyR PE=1 SV=1	false	true	46.7	0	1	1	2	2	2	2
136702	tr|A0A0B4K7U9|A0A0B4K7U9_DROME	Ryanodine receptor, isoform G OS=Drosophila melanogaster GN=RyR PE=1 SV=1	false	true	46.7	0	1	1	2	2	2	2
136702	tr|A0A0B4K6T5|A0A0B4K6T5_DROME	Ryanodine receptor, isoform H OS=Drosophila melanogaster GN=RyR PE=1 SV=1	false	true	46.7	0	1	1	2	2	2	2
136702	tr|A0A0B4K837|A0A0B4K837_DROME	Ryanodine receptor, isoform E OS=Drosophila melanogaster GN=RyR PE=1 SV=1	false	true	46.7	0	1	1	2	2	2	2
136702	tr|A0A0B4K715|A0A0B4K715_DROME	Ryanodine receptor, isoform J OS=Drosophila melanogaster GN=RyR PE=1 SV=1	false	true	46.7	0	1	1	2	2	2	2
136702	tr|A0A0B4K719|A0A0B4K719_DROME	Ryanodine receptor, isoform I OS=Drosophila melanogaster GN=RyR PE=1 SV=1	false	true	46.7	0	1	1	2	2	2	2
136701	sp|P18432|MLR_DROME	Myosin regulatory light chain 2 OS=Drosophila melanogaster GN=Mlc2 PE=1 SV=2	true	true	1596.3	37.39	8	8	36	36	36	36
136700	tr|B9EQV5|B9EQV5_DROME	MIP03205p OS=Drosophila melanogaster GN=up PE=1 SV=1	true	true	271.7	7.51	3	3	3	3	3	3
136700	tr|E1JJP0|E1JJP0_DROME	Upheld, isoform H OS=Drosophila melanogaster GN=up PE=1 SV=1	false	true	271.7	7.49	3	3	3	3	3	3
136700	tr|M9PHR2|M9PHR2_DROME	Upheld, isoform O OS=Drosophila melanogaster GN=up PE=1 SV=1	false	false	80.2	2.77	3	3	1	3	3	3
136700	tr|M9PHJ0|M9PHJ0_DROME	Upheld, isoform P OS=Drosophila melanogaster GN=up PE=1 SV=1	false	false	80.2	2.78	3	3	1	3	3	3
136700	tr|M9PJM6|M9PJM6_DROME	Upheld, isoform Q OS=Drosophila melanogaster GN=up PE=1 SV=1	false	false	80.2	2.84	3	3	1	3	3	3
136700	tr|X2JBP9|X2JBP9_DROME	Upheld, isoform T OS=Drosophila melanogaster GN=up PE=1 SV=1	false	false	80.2	3.59	3	3	1	3	3	3
136700	tr|M9NH07|M9NH07_DROME	Upheld, isoform N OS=Drosophila melanogaster GN=up PE=1 SV=1	false	false	80.2	2.79	3	3	1	3	3	3
136700	sp|P19351|TNNT_DROME	Troponin T, skeletal muscle OS=Drosophila melanogaster GN=up PE=1 SV=3	false	false	80.2	2.77	3	3	1	3	3	3
136699	tr|A0A0B4K869|A0A0B4K869_DROME	Short stop, isoform AD OS=Drosophila melanogaster GN=shot PE=1 SV=1	true	true	149.5	0	4	1	4	1	4	1
136698	tr|A1Z9J3|A1Z9J3_DROME	Short stop, isoform H OS=Drosophila melanogaster GN=shot PE=1 SV=1	true	true	159.2	0.78	5	2	5	2	5	2
136698	tr|E1JH62|E1JH62_DROME	Short stop, isoform N OS=Drosophila melanogaster GN=shot PE=1 SV=1	false	false	132.1	0.89	5	2	4	2	5	2
136698	tr|E1JH64|E1JH64_DROME	Short stop, isoform Q OS=Drosophila melanogaster GN=shot PE=1 SV=1	false	false	132.1	0.93	5	2	4	2	5	2
136698	tr|B7YZG5|B7YZG5_DROME	Short stop, isoform L OS=Drosophila melanogaster GN=shot PE=1 SV=1	false	false	132.1	0.87	5	2	4	2	5	2
136698	tr|E1JH65|E1JH65_DROME	Short stop, isoform P OS=Drosophila melanogaster GN=shot PE=1 SV=1	false	false	132.1	0.88	5	2	4	2	5	2
136698	tr|E1JH63|E1JH63_DROME	Short stop, isoform O OS=Drosophila melanogaster GN=shot PE=1 SV=1	false	false	132.1	0.87	5	2	4	2	5	2
136698	tr|A0A0B4K867|A0A0B4K867_DROME	Short stop, isoform Y OS=Drosophila melanogaster GN=shot PE=1 SV=1	false	false	132.1	0	5	2	4	2	5	2
136698	tr|A1Z9I9|A1Z9I9_DROME	Short stop, isoform B OS=Drosophila melanogaster GN=shot PE=1 SV=1	false	false	132.1	0.89	5	2	4	2	5	2
136698	tr|A1Z9I8|A1Z9I8_DROME	Short stop, isoform G OS=Drosophila melanogaster GN=shot PE=1 SV=1	false	false	132.1	0.89	5	2	4	2	5	2
136698	tr|A1Z9J2|A1Z9J2_DROME	Short stop, isoform C OS=Drosophila melanogaster GN=shot PE=1 SV=1	false	false	132.1	0.93	5	2	4	2	5	2
136698	tr|B7YZG4|B7YZG4_DROME	Short stop, isoform J OS=Drosophila melanogaster GN=shot PE=1 SV=1	false	false	132.1	0.89	5	2	4	2	5	2
136698	tr|A0A0B4K718|A0A0B4K718_DROME	Short stop, isoform AB OS=Drosophila melanogaster GN=shot PE=1 SV=1	false	false	132.1	0	5	2	4	2	5	2
136698	tr|B7YZG2|B7YZG2_DROME	Short stop, isoform K OS=Drosophila melanogaster GN=shot PE=1 SV=1	false	false	132.1	0.89	5	2	4	2	5	2
136698	tr|A0A0B4K7P8|A0A0B4K7P8_DROME	Short stop, isoform Z OS=Drosophila melanogaster GN=shot PE=1 SV=1	false	false	132.1	0	5	2	4	2	5	2
136698	tr|A1Z9J0|A1Z9J0_DROME	Short stop, isoform E OS=Drosophila melanogaster GN=shot PE=1 SV=1	false	false	132.1	0.92	5	2	4	2	5	2
136698	tr|B7YZG6|B7YZG6_DROME	Short stop, isoform M OS=Drosophila melanogaster GN=shot PE=1 SV=1	false	false	132.1	0.88	5	2	4	2	5	2
136698	tr|A0A0B4K7Y9|A0A0B4K7Y9_DROME	Short stop, isoform AA OS=Drosophila melanogaster GN=shot PE=1 SV=1	false	false	132.1	0	5	2	4	2	5	2
136698	tr|A1Z9J1|A1Z9J1_DROME	Short stop, isoform A OS=Drosophila melanogaster GN=shot PE=1 SV=1	false	false	132.1	0.87	5	2	4	2	5	2
136698	tr|A0A0B4K788|A0A0B4K788_DROME	Short stop, isoform AC OS=Drosophila melanogaster GN=shot PE=1 SV=1	false	false	132.1	0	5	2	4	2	5	2
136698	tr|B7YZG3|B7YZG3_DROME	Short stop, isoform I OS=Drosophila melanogaster GN=shot PE=1 SV=1	false	false	132.1	0.89	5	2	4	2	5	2
136697	sp|P06603|TBA1_DROME	Tubulin alpha-1 chain OS=Drosophila melanogaster GN=alphaTub84B PE=1 SV=1	true	true	99.3	5.33	2	2	2	2	2	2
136697	sp|P06605|TBA3_DROME	Tubulin alpha-3 chain OS=Drosophila melanogaster GN=alphaTub84D PE=2 SV=1	false	true	99.3	5.33	2	2	2	2	2	2
136697	sp|P06604|TBA2_DROME	Tubulin alpha-2 chain OS=Drosophila melanogaster GN=alphaTub85E PE=1 SV=1	false	false	40.3	3.34	2	2	1	2	2	2
136696	sp|Q9W401|CISY_DROME	Probable citrate synthase, mitochondrial OS=Drosophila melanogaster GN=kdn PE=2 SV=1	true	true	81.4	3.45	1	1	1	1	1	1
136695	tr|A0A0B4K620|A0A0B4K620_DROME	Mustard, isoform V OS=Drosophila melanogaster GN=mtd PE=1 SV=1	true	true	22.8	0	1	1	1	1	1	1
136695	tr|Q8MSQ5|Q8MSQ5_DROME	Mustard, isoform G OS=Drosophila melanogaster GN=mtd PE=1 SV=1	false	true	22.8	1.06	1	1	1	1	1	1
136695	tr|Q9VNA1|Q9VNA1_DROME	L82A OS=Drosophila melanogaster GN=mtd PE=1 SV=2	false	true	22.8	0.87	1	1	1	1	1	1
136695	tr|Q7KNC5|Q7KNC5_DROME	L82B OS=Drosophila melanogaster GN=mtd PE=1 SV=1	false	true	22.8	1.07	1	1	1	1	1	1
136695	tr|Q0KIB9|Q0KIB9_DROME	Mustard, isoform P OS=Drosophila melanogaster GN=mtd PE=1 SV=1	false	true	22.8	0.84	1	1	1	1	1	1
136695	tr|Q8IPN9|Q8IPN9_DROME	Mustard, isoform K OS=Drosophila melanogaster GN=mtd PE=1 SV=1	false	true	22.8	1.04	1	1	1	1	1	1
136694	tr|E1JJ55|E1JJ55_DROME	CG2082, isoform H OS=Drosophila melanogaster GN=CG2082 PE=1 SV=1	true	true	257	6.89	2	2	4	4	4	4
136694	tr|Q95T61|Q95T61_DROME	CG2082, isoform B OS=Drosophila melanogaster GN=BcDNA:GH02439 PE=1 SV=1	false	true	257	6.87	2	2	4	4	4	4
136694	tr|Q59E07|Q59E07_DROME	CG2082, isoform C OS=Drosophila melanogaster GN=CG2082 PE=1 SV=1	false	true	257	6.93	2	2	4	4	4	4
136694	tr|Q9VNH7|Q9VNH7_DROME	CG2082, isoform A OS=Drosophila melanogaster GN=CG2082 PE=1 SV=1	false	false	222.6	4.66	2	2	3	4	4	4
136694	tr|A0A0B4K6A1|A0A0B4K6A1_DROME	CG2082, isoform O OS=Drosophila melanogaster GN=CG2082 PE=1 SV=1	false	false	222.6	0	2	2	3	4	4	4
136694	tr|Q9Y164|Q9Y164_DROME	BcDNA.GH02439 OS=Drosophila melanogaster GN=BcDNA.GH02439 PE=1 SV=1	false	false	222.6	4.62	2	2	3	4	4	4
136694	tr|E1JJ60|E1JJ60_DROME	CG2082, isoform M OS=Drosophila melanogaster GN=CG2082 PE=1 SV=1	false	false	34.4	3.79	2	2	1	4	4	4
136694	tr|E1JJ59|E1JJ59_DROME	CG2082, isoform N OS=Drosophila melanogaster GN=CG2082 PE=1 SV=1	false	false	34.4	4.06	2	2	1	4	4	4
136693	sp|Q9VCA8|ANKHM_DROME	Ankyrin repeat and KH domain-containing protein mask OS=Drosophila melanogaster GN=mask PE=1 SV=2	true	true	46.8	0.32	1	1	1	1	1	1
136693	tr|A0A0B4K725|A0A0B4K725_DROME	Multiple ankyrin repeats single KH domain, isoform C OS=Drosophila melanogaster GN=mask PE=4 SV=1	false	true	46.8	0	1	1	1	1	1	1
136693	tr|A0A0B4LHK4|A0A0B4LHK4_DROME	Multiple ankyrin repeats single KH domain, isoform F OS=Drosophila melanogaster GN=mask PE=4 SV=1	false	true	46.8	0	1	1	1	1	1	1
136693	tr|A0A0B4KHR8|A0A0B4KHR8_DROME	Multiple ankyrin repeats single KH domain, isoform E OS=Drosophila melanogaster GN=mask PE=4 SV=1	false	true	46.8	0	1	1	1	1	1	1
136693	tr|A0A0B4KHZ8|A0A0B4KHZ8_DROME	Multiple ankyrin repeats single KH domain, isoform D OS=Drosophila melanogaster GN=mask PE=4 SV=1	false	true	46.8	0	1	1	1	1	1	1
136692	tr|Q7KN94|Q7KN94_DROME	Walrus, isoform A OS=Drosophila melanogaster GN=wal PE=1 SV=1	true	true	51.7	3.94	1	1	1	1	1	1
136691	tr|Q9VTC3|Q9VTC3_DROME	CG6409, isoform A OS=Drosophila melanogaster GN=CG6409 PE=1 SV=2	true	true	111.6	7.22	1	1	5	5	5	5
136690	sp|Q94517|HDAC1_DROME	Histone deacetylase Rpd3 OS=Drosophila melanogaster GN=Rpd3 PE=1 SV=2	true	true	173.6	3.65	2	2	5	5	5	5
136689	sp|P16371|GROU_DROME	Protein groucho OS=Drosophila melanogaster GN=gro PE=1 SV=3	true	true	50	2.33	1	1	1	1	1	1
136689	tr|A0A0B4JDF1|A0A0B4JDF1_DROME	Groucho, isoform G OS=Drosophila melanogaster GN=gro PE=1 SV=1	false	true	50	0	1	1	1	1	1	1
136689	tr|A0A0B4JD02|A0A0B4JD02_DROME	Groucho, isoform F OS=Drosophila melanogaster GN=gro PE=1 SV=1	false	true	50	0	1	1	1	1	1	1
136689	tr|A0A0B4K6L6|A0A0B4K6L6_DROME	Groucho, isoform H OS=Drosophila melanogaster GN=gro PE=1 SV=1	false	true	50	0	1	1	1	1	1	1
136689	tr|A0A0B4KH09|A0A0B4KH09_DROME	Groucho, isoform I OS=Drosophila melanogaster GN=gro PE=1 SV=1	false	true	50	0	1	1	1	1	1	1
136689	tr|A0A0B4LHP1|A0A0B4LHP1_DROME	Groucho, isoform J OS=Drosophila melanogaster GN=gro PE=1 SV=1	false	true	50	0	1	1	1	1	1	1
136688	sp|P07909|ROA1_DROME	Heterogeneous nuclear ribonucleoprotein A1 OS=Drosophila melanogaster GN=Hrb98DE PE=2 SV=1	true	true	19.2	6.3	1	1	1	1	1	1
136688	tr|A4V3J5|A4V3J5_DROME	Heterogeneous nuclear ribonucleoprotein at 98DE, isoform C OS=Drosophila melanogaster GN=Hrb98DE PE=1 SV=1	false	true	19.2	6.3	1	1	1	1	1	1
136688	tr|A4V3J6|A4V3J6_DROME	Heterogeneous nuclear ribonucleoprotein at 98DE, isoform F OS=Drosophila melanogaster GN=Hrb98DE PE=1 SV=1	false	true	19.2	6.37	1	1	1	1	1	1
136687	tr|A8JV00|A8JV00_DROME	Uncharacterized protein, isoform H OS=Drosophila melanogaster GN=CG34417 PE=1 SV=1	true	true	307.7	1.31	5	5	9	9	9	9
136687	tr|M9MSA5|M9MSA5_DROME	Uncharacterized protein, isoform L OS=Drosophila melanogaster GN=CG34417 PE=1 SV=1	false	true	307.7	1.34	5	5	9	9	9	9
136687	tr|X2JIN0|X2JIN0_DROME	Uncharacterized protein, isoform W OS=Drosophila melanogaster GN=CG34417 PE=1 SV=1	false	true	307.7	1.35	5	5	9	9	9	9
136687	tr|X2JDY1|X2JDY1_DROME	Uncharacterized protein, isoform X OS=Drosophila melanogaster GN=CG34417 PE=1 SV=1	false	true	307.7	1.32	5	5	9	9	9	9
136687	tr|M9PDW8|M9PDW8_DROME	Uncharacterized protein, isoform T OS=Drosophila melanogaster GN=CG34417 PE=1 SV=1	false	true	307.7	1.25	5	5	9	9	9	9
136687	tr|M9PGT0|M9PGT0_DROME	Uncharacterized protein, isoform R OS=Drosophila melanogaster GN=CG34417 PE=1 SV=1	false	true	307.7	1.27	5	5	9	9	9	9
136687	tr|A8JUZ8|A8JUZ8_DROME	Uncharacterized protein, isoform D OS=Drosophila melanogaster GN=CG34417 PE=1 SV=1	false	false	262	1.6	5	5	8	9	9	9
136687	tr|M9PH75|M9PH75_DROME	Uncharacterized protein, isoform Q OS=Drosophila melanogaster GN=CG34417 PE=1 SV=1	false	false	262	1.7	5	5	8	9	9	9
136687	tr|M9PH82|M9PH82_DROME	Uncharacterized protein, isoform V OS=Drosophila melanogaster GN=CG34417 PE=1 SV=1	false	false	262	1.6	5	5	8	9	9	9
136687	tr|M9PDW3|M9PDW3_DROME	Uncharacterized protein, isoform O OS=Drosophila melanogaster GN=CG34417 PE=1 SV=1	false	false	262	3.16	5	5	8	9	9	9
136687	tr|A8JUZ9|A8JUZ9_DROME	Uncharacterized protein, isoform F OS=Drosophila melanogaster GN=CG34417 PE=1 SV=1	false	false	262	1.66	5	5	8	9	9	9
136687	tr|X2JEC4|X2JEC4_DROME	Uncharacterized protein, isoform Y OS=Drosophila melanogaster GN=CG34417 PE=1 SV=1	false	false	262	1.68	5	5	8	9	9	9
136687	tr|E2QD99|E2QD99_DROME	Uncharacterized protein, isoform I OS=Drosophila melanogaster GN=CG34417 PE=1 SV=1	false	false	262	1.52	5	5	8	9	9	9
136687	tr|M9MS17|M9MS17_DROME	Uncharacterized protein, isoform K OS=Drosophila melanogaster GN=CG34417 PE=1 SV=1	false	false	262	1.62	5	5	8	9	9	9
136687	tr|M9PJ79|M9PJ79_DROME	Uncharacterized protein, isoform M OS=Drosophila melanogaster GN=CG34417 PE=1 SV=1	false	false	262	2.96	5	5	8	9	9	9
136687	tr|M9PJ82|M9PJ82_DROME	Uncharacterized protein, isoform S OS=Drosophila melanogaster GN=CG34417 PE=1 SV=1	false	false	262	1.54	5	5	8	9	9	9
136687	tr|A8JV02|A8JV02_DROME	Uncharacterized protein, isoform C OS=Drosophila melanogaster GN=CG34417 PE=1 SV=1	false	false	235.5	4.99	5	5	7	9	9	9
136687	tr|M9PGI5|M9PGI5_DROME	Uncharacterized protein, isoform P OS=Drosophila melanogaster GN=CG34417 PE=1 SV=1	false	false	120.2	2.11	5	5	4	9	9	9
136686	sp|P18091|ACTN_DROME	Alpha-actinin, sarcomeric OS=Drosophila melanogaster GN=Actn PE=1 SV=2	true	true	208.9	3.46	2	2	2	2	2	2
136686	tr|M9PGA7|M9PGA7_DROME	Alpha actinin, isoform G OS=Drosophila melanogaster GN=Actn PE=1 SV=1	false	true	208.9	3.49	2	2	2	2	2	2
136686	tr|F0JAG6|F0JAG6_DROME	Alpha actinin, isoform F OS=Drosophila melanogaster GN=Actn PE=1 SV=1	false	true	208.9	3.57	2	2	2	2	2	2
136686	tr|M9MS06|M9MS06_DROME	Alpha actinin, isoform D OS=Drosophila melanogaster GN=Actn PE=1 SV=1	false	true	208.9	3.58	2	2	2	2	2	2
136685	sp|P20240|OTE_DROME	Otefin OS=Drosophila melanogaster GN=Ote PE=1 SV=2	true	true	259.9	13.68	5	5	6	6	6	6
136684	sp|P08736|EF1A1_DROME	Elongation factor 1-alpha 1 OS=Drosophila melanogaster GN=Ef1alpha48D PE=1 SV=2	true	true	165.3	7.99	3	3	3	3	3	3
136684	tr|C6TP87|C6TP87_DROME	Elongation factor 1-alpha OS=Drosophila melanogaster GN=Ef1alpha48D PE=1 SV=1	false	true	165.3	0	3	3	3	3	3	3
136684	sp|P05303|EF1A2_DROME	Elongation factor 1-alpha 2 OS=Drosophila melanogaster GN=Ef1alpha100E PE=2 SV=2	false	false	98.1	4.11	3	3	2	3	3	3
136684	tr|A4V3Q6|A4V3Q6_DROME	Elongation factor 1-alpha OS=Drosophila melanogaster GN=Ef1alpha100E PE=1 SV=1	false	false	98.1	4.11	3	3	2	3	3	3
136683	sp|Q8MMC4|CDV3_DROME	Protein CDV3 homolog OS=Drosophila melanogaster GN=CG3760 PE=1 SV=1	true	true	40.4	2.95	1	1	1	1	1	1
136683	tr|A0A0B4LGI9|A0A0B4LGI9_DROME	CG3760, isoform D OS=Drosophila melanogaster GN=CG3760 PE=1 SV=1	false	true	40.4	0	1	1	1	1	1	1
136683	tr|H0RNI8|H0RNI8_DROME	CG3760, isoform C OS=Drosophila melanogaster GN=CG3760-RB PE=1 SV=1	false	true	40.4	0	1	1	1	1	1	1
136682	sp|Q9VSH4|CPSF6_DROME	Cleavage and polyadenylation specificity factor subunit CG7185 OS=Drosophila melanogaster GN=CG7185 PE=1 SV=2	true	true	102.5	2.61	1	1	1	1	1	1
136682	tr|M9NF33|M9NF33_DROME	CG7185, isoform B OS=Drosophila melanogaster GN=CG7185 PE=4 SV=1	false	true	102.5	2.81	1	1	1	1	1	1
136681	tr|Q86BS3|Q86BS3_DROME	Chromator, isoform A OS=Drosophila melanogaster GN=Chro PE=1 SV=1	true	true	63.4	1.94	1	1	1	1	1	1
136680	sp|Q9VFC8|GYS_DROME	Glycogen [starch] synthase OS=Drosophila melanogaster GN=GlyS PE=1 SV=2	true	true	301.3	6.77	2	2	10	10	10	10
136680	tr|A0A0B4KHJ5|A0A0B4KHJ5_DROME	Glycogen synthase, isoform D OS=Drosophila melanogaster GN=GlyS PE=1 SV=1	false	true	301.3	0	2	2	10	10	10	10
136679	tr|M9NEH6|M9NEH6_DROME	Histone deacetylase 6, isoform F OS=Drosophila melanogaster GN=HDAC6 PE=1 SV=1	true	true	161.5	2.05	1	1	4	4	4	4
136679	tr|Q8IR37|Q8IR37_DROME	Histone deacetylase 6 isoform C OS=Drosophila melanogaster GN=HDAC6 PE=1 SV=1	false	true	161.5	1.85	1	1	4	4	4	4
136679	tr|Q8IR38|Q8IR38_DROME	Histone deacetylase 6 isoform B OS=Drosophila melanogaster GN=HDAC6 PE=1 SV=1	false	true	161.5	1.85	1	1	4	4	4	4
136679	tr|Q86NK9|Q86NK9_DROME	Histone deacetylase 6 isoform A OS=Drosophila melanogaster GN=HDAC6 PE=1 SV=1	false	true	161.5	1.86	1	1	4	4	4	4
136679	tr|Q9XYX1|Q9XYX1_DROME	HDAC6 OS=Drosophila melanogaster GN=HDAC6 PE=1 SV=1	false	true	161.5	2.38	1	1	4	4	4	4
136679	tr|M9NGF7|M9NGF7_DROME	Histone deacetylase 6, isoform E OS=Drosophila melanogaster GN=HDAC6 PE=1 SV=1	false	true	161.5	1.9	1	1	4	4	4	4
136679	tr|M9PJN5|M9PJN5_DROME	Histone deacetylase 6, isoform G OS=Drosophila melanogaster GN=HDAC6 PE=1 SV=1	false	true	161.5	1.78	1	1	4	4	4	4
136678	sp|P02828|HSP83_DROME	Heat shock protein 83 OS=Drosophila melanogaster GN=Hsp83 PE=1 SV=1	true	true	174	4.74	4	4	4	4	4	4
136678	tr|M9PBL3|M9PBL3_DROME	Heat shock protein 83, isoform B OS=Drosophila melanogaster GN=Hsp83 PE=3 SV=1	false	true	174	4.74	4	4	4	4	4	4
136677	tr|A0A0B4J401|A0A0B4J401_DROME	Uncharacterized protein, isoform V OS=Drosophila melanogaster GN=CG10737 PE=1 SV=1	true	true	38	0	1	1	1	1	1	1
136677	tr|B7YZL3|B7YZL3_DROME	Uncharacterized protein, isoform T OS=Drosophila melanogaster GN=CG10737 PE=1 SV=1	false	true	38	1.78	1	1	1	1	1	1
136677	tr|B7YZL5|B7YZL5_DROME	Uncharacterized protein, isoform N OS=Drosophila melanogaster GN=CG10737 PE=1 SV=1	false	true	38	1.84	1	1	1	1	1	1
136677	tr|Q7YTZ4|Q7YTZ4_DROME	GH22187p OS=Drosophila melanogaster GN=CG10737 PE=1 SV=1	false	true	38	1.88	1	1	1	1	1	1
136677	tr|Q0E919|Q0E919_DROME	FI07659p OS=Drosophila melanogaster GN=CG10737-RC PE=1 SV=1	false	true	38	1.8	1	1	1	1	1	1
136677	tr|B7YZL6|B7YZL6_DROME	Uncharacterized protein, isoform R OS=Drosophila melanogaster GN=CG10737 PE=1 SV=1	false	true	38	1.9	1	1	1	1	1	1
136677	tr|A0A0B4LG19|A0A0B4LG19_DROME	Uncharacterized protein, isoform W OS=Drosophila melanogaster GN=CG10737 PE=1 SV=1	false	true	38	0	1	1	1	1	1	1
136677	tr|B7YZL2|B7YZL2_DROME	Uncharacterized protein, isoform S OS=Drosophila melanogaster GN=CG10737 PE=1 SV=1	false	true	38	1.95	1	1	1	1	1	1
136677	tr|B7YZL1|B7YZL1_DROME	Uncharacterized protein, isoform O OS=Drosophila melanogaster GN=CG10737 PE=1 SV=1	false	true	38	1.8	1	1	1	1	1	1
136677	tr|B7YZL7|B7YZL7_DROME	Uncharacterized protein, isoform X OS=Drosophila melanogaster GN=CG10737 PE=1 SV=2	false	true	38	1.9	1	1	1	1	1	1
136677	tr|Q1RKY1|Q1RKY1_DROME	IP14914p OS=Drosophila melanogaster GN=CG10737 PE=1 SV=1	false	true	38	2.09	1	1	1	1	1	1
136677	tr|B7YZL8|B7YZL8_DROME	Uncharacterized protein, isoform P OS=Drosophila melanogaster GN=CG10737 PE=1 SV=1	false	true	38	1.82	1	1	1	1	1	1
136677	tr|A1ZBH5|A1ZBH5_DROME	Uncharacterized protein, isoform A OS=Drosophila melanogaster GN=CG10737 PE=1 SV=1	false	true	38	1.95	1	1	1	1	1	1
136676	tr|M9NCS3|M9NCS3_DROME	Uncharacterized protein, isoform B OS=Drosophila melanogaster GN=CG18304 PE=1 SV=1	true	true	81.7	1.04	1	1	2	2	2	2
136676	tr|M9PCE3|M9PCE3_DROME	Uncharacterized protein, isoform D OS=Drosophila melanogaster GN=CG18304 PE=1 SV=1	false	true	81.7	1	1	1	2	2	2	2
136676	tr|Q9VM67|Q9VM67_DROME	Uncharacterized protein, isoform A OS=Drosophila melanogaster GN=CG18304 PE=1 SV=3	false	true	81.7	1	1	1	2	2	2	2
136676	tr|M9PCS5|M9PCS5_DROME	Uncharacterized protein, isoform C OS=Drosophila melanogaster GN=CG18304 PE=1 SV=1	false	true	81.7	1.05	1	1	2	2	2	2

## Sheet: CO all PSMs
Table S1 CO all PSMs: List of all the validated peptides spectrum matches of the CO samples. For each PSM (each line), the following parameters are reported: the peptide Proline identifier; the sequence of the peptide; the modifications identified; the Mascot score of the PSM; the peptide charge, the experimental m/z of the peptide (experimental_moz); the m/z diference between the experimental m/…
peptide_id	sequence	modifications	psm_score	charge	experimental_moz	delta_moz	missed_cleavages	#protein_sets	#protein_matches	protein_set_id	accession	protein_set_score	#sameset_protein_matches	#subset_protein_matches	ptm_score	ptm_sites_confidence
15713	IGPLGLSPK	Phospho (S/T7)	51.57	2	481.26	0.000776	0	1	1	137301	tr|Q9W1B9|Q9W1B9_DROME	51.57	1	0	1	Phospho (S7) = 1.0
156177	LISEDSPDVVVR	Phospho (S/T3)	48.07	2	704.842	0.002188	0	1	1	137300	tr|B7Z031|B7Z031_DROME	48.07	1	0	1	Phospho (S3) = 1.0
18201778	YISATEGADSHPASGGGTPTGDEGQIGQVTTK	Phospho (S/T10); Phospho (S/T14); Phospho (S/T18)	46.5	3	1110.45	0.002055	0	1	1	137299	tr|A0A0B4LH71|A0A0B4LH71_DROME	179.18	1	0	0.98	Phospho (S10) = 0.99,Phospho (S14) = 1.0,Phospho (S/T18) = 0.98
18211494	YISATEGADSHPASGGGTPTGDEGQIGQVTTK	Phospho (S/T14); Phospho (S/T18)	34.95	3	1083.79	0.001116	0	1	1	137299	tr|A0A0B4LH71|A0A0B4LH71_DROME	179.18	1	0	0.9	Phospho (S14) = 0.95,Phospho (S/T18) = 0.93
18211559	YISATEGADSHPASGGGTPTGDEGQIGQVTTK	Phospho (S/T10); Phospho (S/T14)	34.39	3	1083.79	0.002216	0	1	1	137299	tr|A0A0B4LH71|A0A0B4LH71_DROME	179.18	1	0	0.57	Phospho (S10) = 0.6,Phospho (S14) = 0.92
18211485	YISATEGADSHPASGGGTPTGDEGQIGQVTTK	Phospho (S/T5); Phospho (S/T10)	35.1	3	1083.79	0.000636	0	1	1	137299	tr|A0A0B4LH71|A0A0B4LH71_DROME	179.18	1	0	0.5	Phospho (S/T5) = 0.55,Phospho (S10) = 0.58
18201812	YISATEGADSHPASGGGTPTGDEGQIGQVTTK	Phospho (Y1); Phospho (S/T3); Phospho (S/T5)	28.24	3	1110.45	0.000585	0	1	1	137299	tr|A0A0B4LH71|A0A0B4LH71_DROME	179.18	1	0	0.38	Phospho (Y1) = 0.73,Phospho (S3) = 0.53,Phospho (S/T5) = 0.81
15229	RSSPSPPPATGSK	Phospho (S/T3); Phospho (S/T5)	22.15	2	714.798	-0.001467	1	1	1	137298	tr|Q9VL71|Q9VL71_DROME	22.15	1	0	0.83	Phospho (S3) = 0.86,Phospho (S5) = 0.97
18023	ASSPPKAATTFTFGKPSAPIGASVSPLAK	Phospho (S/T2); Phospho (S/T25)	21.56	3	982.82	0.000948	1	1	1	137297	tr|Q7K0D8|Q7K0D8_DROME	21.56	1	0	1	Phospho (S2) = 1.0,Phospho (S25) = 1.0
37255	AQSPSAVEEERR	Phospho (S/T3)	20.72	2	719.822	0.001928	1	1	1	137296	sp|Q9VTU0|KRI1_DROME	49.6	1	0	0.96	Phospho (S3) = 0.96
172527	AQSPSAVEEER	Phospho (S/T3)	28.88	2	641.775	0.00567	0	1	1	137296	sp|Q9VTU0|KRI1_DROME	49.6	1	0	0.98	Phospho (S3) = 0.98
120915	ESKSPAPLTSAAQNNALVNNSHSK	Phospho (S/T9)	20.02	3	849.076	0.002651	1	1	1	137295	sp|P91926|AP2A_DROME	49.26	1	0	0.41	Phospho (S/T9) = 0.41
118624	ESKSPAPLTSAAQNNALVNNSHSK	Phospho (S/T4)	29.24	3	849.076	0.003511	1	1	1	137295	sp|P91926|AP2A_DROME	49.26	1	0	0.61	Phospho (S4) = 0.61
19474	GAALFSPASYTPQSAK	Phospho (S/T6); Phospho (Y10); Phospho (S/T14)	29.33	2	918.358	0.002147	0	1	1	137294	sp|Q9VB62|DPOA2_DROME	29.33	1	0	0.36	Phospho (S6) = 1.0,Phospho (Y10) = 0.41,Phospho (S14) = 0.93
13473	GAALFSPASYTPQSAK	Phospho (S/T6); Phospho (S/T9); Phospho (S/T14)	29.33	2	918.358	0.002147	0	1	1	137294	sp|Q9VB62|DPOA2_DROME	29.33	1	0	0.36	Phospho (S6) = 1.0,Phospho (S9) = 0.41,Phospho (S14) = 0.93
153856	LIDAGSNELAATSSPVK	Phospho (S/T14)	96.69	2	876.927	0.002979	0	1	1	137293	tr|Q9W4K1|Q9W4K1_DROME	96.69	1	0	0.98	Phospho (S14) = 0.98
19149	SISTSRPSSR	Phospho (S/T1); Phospho (S/T3)	23.48	2	619.252	-0.000169	0	1	1	137292	tr|Q9VW40|Q9VW40_DROME	23.48	1	0	0.51	Phospho (S1) = 0.8,Phospho (S3) = 0.72
40602	LKQSQGSGDDVSTSSAVEK	Phospho (S/T4)	32.13	3	668.305	0.001432	1	1	1	137291	tr|Q8T0L3|Q8T0L3_DROME	89.99	1	0	0.53	Phospho (S4) = 0.53
37104	LKQSQGSGDDVSTSSAVEK	Phospho (S/T7)	57.86	2	1001.95	0.002891	1	1	1	137291	tr|Q8T0L3|Q8T0L3_DROME	89.99	1	0	0.99	Phospho (S7) = 0.99
54587	SICHEVLPLPHR	Phospho (S/T1); Carbamidomethyl (C3)	34.62	3	513.25	0.000688	0	1	1	137290	tr|M9PEG1|M9PEG1_DROME	139.92	1	0	1	Phospho (S1) = 1.0
40372	SVCVDLDQAVGDQGR	Phospho (S/T1); Carbamidomethyl (C3)	78.29	2	849.865	0.003635	0	1	1	137290	tr|M9PEG1|M9PEG1_DROME	139.92	1	0	1	Phospho (S1) = 1.0
14162	NGGGGVTDVEDFDSQLEILKPSSR	Phospho (S/T7); Phospho (S/T14)	27.01	3	894.059	0.003295	0	1	1	137290	tr|M9PEG1|M9PEG1_DROME	139.92	1	0	1	Phospho (S/T7) = 1.0,Phospho (S14) = 1.0
122915	RVSENQEIEDR	Phospho (S/T3)	37.77	2	727.819	0.001608	1	1	2	137289	sp|Q7K4N3|NCBP1_DROME	37.77	2	0	1	Phospho (S3) = 1.0
18209752	AASDASEALGSGSADEADSAGISGAQR	Phospho (S/T13)	69.21	2	1266.04	0.005072	0	1	1	137288	tr|A0A0B4LFH8|A0A0B4LFH8_DROME	69.21	1	0	0.92	Phospho (S13) = 0.92
19591	RGTPTYSPVR	Phospho (S/T3); Phospho (Y6)	28.19	2	647.274	0.001296	1	1	1	137287	tr|Q9V3W7|Q9V3W7_DROME	28.19	1	0	0.91	Phospho (S/T3) = 0.93,Phospho (Y6) = 0.98
35144	ALHDLSPVR	Phospho (S/T6)	28.51	2	544.269	0.000987	0	1	1	137286	tr|A1Z9L3|A1Z9L3_DROME	28.51	1	0	1	Phospho (S6) = 1.0
40284	LNSPKQETPSSSSR	Phospho (S/T3)	43.46	2	799.367	0.002381	1	1	1	137285	tr|Q7K0S5|Q7K0S5_DROME	43.46	1	0	1	Phospho (S3) = 1.0
37782	SAEPAASSSLQELLANSPGALNK	Phospho (S/T17)	24.7	3	779.046	0.001645	0	1	1	137284	tr|Q9VTH1|Q9VTH1_DROME	24.7	1	0	0.73	Phospho (S17) = 0.73
32464	LLGLEANSPNLSAVLLEAK	Phospho (S/T8)	21.76	2	1016.54	0.004033	0	1	1	137283	tr|Q9VF39|Q9VF39_DROME	21.76	1	0	0.98	Phospho (S8) = 0.98
35086	AAAADAAGDAADNGTSKDGEDAADAAAAAPAK	Phospho (S/T16)	64.4	3	961.079	0.003737	1	1	1	137282	tr|Q9VQF7|Q9VQF7_DROME	121.27	1	0	0.5	Phospho (S16) = 0.5
39976	AAAADAAGDAADNGTSKDGEDAADAAAAAPAK	Phospho (S/T15)	64.4	3	961.079	0.003737	1	1	1	137282	tr|Q9VQF7|Q9VQF7_DROME	121.27	1	0	0.5	Phospho (S/T15) = 0.5
40780	AAAADAAGDAADNGTSKDGEDAADAAAAAPAK		56.87	3	934.423	0.002748	1	1	1	137282	tr|Q9VQF7|Q9VQF7_DROME	121.27	1	0
84511	LDQPVSDPTTPR	Phospho (S/T10)	32.9	2	703.324	0.002378	0	1	1	137281	tr|Q9VVC8|Q9VVC8_DROME	32.9	1	0	0.58	Phospho (S/T10) = 0.58
36202	LKEEAAATTAAAAAATTTSA	Phospho (S/T19)	95.3	2	950.952	0.003567	1	1	1	137280	sp|O16797|RL3_DROME	197.4	1	0	0.87	Phospho (S19) = 0.87
41044	LKEEAAATTAAAAAATTTSA	Phospho (S/T18)	76.62	2	950.951	0.002287	1	1	1	137280	sp|O16797|RL3_DROME	197.4	1	0	0.49	Phospho (S/T18) = 0.49
184774	NNASTEYDLTDK		25.48	2	685.809	0.001938	0	1	1	137280	sp|O16797|RL3_DROME	197.4	1	0
154307	KSFVFNAGGSPR	Phospho (S/T10)	37.92	2	673.819	0.002576	1	1	1	137279	sp|Q9V4C8|HCF_DROME	37.92	1	0	1	Phospho (S10) = 1.0
337354	TPGSSSQFNLTPK	Phospho (S/T1); Phospho (S/T4); Phospho (S/T11)	29.33	2	802.296	4.4e-05	0	1	1	137278	tr|A1Z898|A1Z898_DROME	29.33	1	0	0.72	Phospho (S/T1) = 0.98,Phospho (S4) = 0.74,Phospho (S/T11) = 1.0
119405	ADQVDENLKK	Acetyl (Protein N-term)	28.17	2	601.308	0.001773	1	1	1	137277	tr|Q7JZW2|Q7JZW2_DROME	98.51	1	0	1	Acetyl (Protein N-term) = 1.0
53346	ADQVDENLK	Acetyl (Protein N-term)	70.34	2	537.26	0.001091	0	1	1	137277	tr|Q7JZW2|Q7JZW2_DROME	98.51	1	0	1	Acetyl (Protein N-term) = 1.0
12290	IGEGTYGVVYK	Phospho (S/T5); Phospho (Y6)	43.72	2	673.278	0.000419	0	1	1	137276	sp|P23572|CDK1_DROME	43.72	1	0	1	Phospho (S/T5) = 1.0,Phospho (Y6) = 1.0
55007	TGSGGGAESISIESTPGASK	Phospho (S/T15)	46.96	2	936.918	0.002838	0	1	1	137275	tr|Q9VPR5|Q9VPR5_DROME	46.96	1	0	0.8	Phospho (S/T15) = 0.8
55354	SDAEEASPESVNQR	Phospho (S/T7)	42.78	2	799.823	0.00257	0	1	1	137274	tr|Q7K533|Q7K533_DROME	143.87	1	0	0.6	Phospho (S7) = 0.6
41797	APGHQQSGSHEELPTYPR	Phospho (S/T7)	45.68	2	1035.96	0.003417	0	1	1	137274	tr|Q7K533|Q7K533_DROME	143.87	1	0	0.83	Phospho (S7) = 0.83
32489	APGHQQSGSHEELPTYPR	Phospho (S/T9)	55.41	3	690.974	0.001029	0	1	1	137274	tr|Q7K533|Q7K533_DROME	143.87	1	0	0.95	Phospho (S9) = 0.95
414547	IQTTPGFAK		24.16	2	481.77	0.001072	0	1	1	137273	tr|Q7JUS9|Q7JUS9_DROME	24.16	1	0
34238	SINGCPCASPICPSSPAGQVLALRR	Carbamidomethyl (C5); Carbamidomethyl (C7); Carbamidomethyl (C12); Phospho (S/T14)	45.6	3	916.767	0.003047	1	1	2	137272	sp|P02517|HSP26_DROME	746.94	2	0	0.5	Phospho (S14) = 0.5
35891	RSINGCPCASPICPSSPAGQVLALR	Carbamidomethyl (C6); Carbamidomethyl (C8); Phospho (S/T10); Carbamidomethyl (C13); Phospho (S/T16)	40.73	3	943.424	0.004036	1	1	2	137272	sp|P02517|HSP26_DROME	746.94	2	0	0.8	Phospho (S10) = 0.99,Phospho (S16) = 0.81
34024	SINGCPCASPICPSSPAGQVLALR	Carbamidomethyl (C5); Carbamidomethyl (C7); Carbamidomethyl (C12); Phospho (S/T15)	69.36	2	1296.6	0.004506	0	1	2	137272	sp|P02517|HSP26_DROME	746.94	2	0	0.5	Phospho (S15) = 0.5
41723	SINGCPCASPICPSSPAGQVLALR	Carbamidomethyl (C5); Carbamidomethyl (C7); Carbamidomethyl (C12); Phospho (S/T14)	82.17	2	1296.6	0.003526	0	1	2	137272	sp|P02517|HSP26_DROME	746.94	2	0	0.64	Phospho (S14) = 0.64
33379	SINGCPCASPICPSSPAGQVLALR	Carbamidomethyl (C5); Carbamidomethyl (C7); Phospho (S/T9); Carbamidomethyl (C12); Phospho (S/T14)	56.53	2	1336.58	0.003884	0	1	2	137272	sp|P02517|HSP26_DROME	746.94	2	0	0.49	Phospho (S9) = 0.99,Phospho (S14) = 0.5
38789	SINGCPCASPICPSSPAGQVLALRR	Carbamidomethyl (C5); Carbamidomethyl (C7); Carbamidomethyl (C12); Phospho (S/T15)	82.34	3	916.768	0.004087	1	1	2	137272	sp|P02517|HSP26_DROME	746.94	2	0	0.98	Phospho (S15) = 0.98
41602	SINGCPCASPICPSSPAGQVLALR	Phospho (S/T1); Carbamidomethyl (C5); Carbamidomethyl (C7); Carbamidomethyl (C12); Phospho (S/T15)	41.19	2	1336.58	0.005104	0	1	2	137272	sp|P02517|HSP26_DROME	746.94	2	0	0.46	Phospho (S1) = 0.91,Phospho (S15) = 0.52
39840	SINGCPCASPICPSSPAGQVLALR	Phospho (S/T1); Carbamidomethyl (C5); Carbamidomethyl (C7); Carbamidomethyl (C12); Phospho (S/T14)	41.12	2	1336.58	0.005104	0	1	2	137272	sp|P02517|HSP26_DROME	746.94	2	0	0.45	Phospho (S1) = 0.91,Phospho (S14) = 0.48
37079	SINGCPCASPICPSSPAGQVLALRR	Carbamidomethyl (C5); Carbamidomethyl (C7); Phospho (S/T9); Carbamidomethyl (C12); Phospho (S/T14)	78.87	3	943.425	0.005016	1	1	2	137272	sp|P02517|HSP26_DROME	746.94	2	0	0.62	Phospho (S9) = 1.0,Phospho (S14) = 0.62
38799	SINGCPCASPICPSSPAGQVLALR	Carbamidomethyl (C5); Carbamidomethyl (C7); Phospho (S/T9); Carbamidomethyl (C12); Phospho (S/T15)	56.53	2	1336.58	0.003884	0	1	2	137272	sp|P02517|HSP26_DROME	746.94	2	0	0.49	Phospho (S9) = 0.99,Phospho (S15) = 0.5
34021	RSINGCPCASPICPSSPAGQVLALR	Carbamidomethyl (C6); Carbamidomethyl (C8); Phospho (S/T10); Carbamidomethyl (C13); Phospho (S/T15)	24.77	2	1414.63	0.007902	1	1	2	137272	sp|P02517|HSP26_DROME	746.94	2	0	0.43	Phospho (S10) = 0.87,Phospho (S15) = 0.53
33869	SINGCPCASPICPSSPAGQVLALRR	Carbamidomethyl (C5); Carbamidomethyl (C7); Phospho (S/T9); Carbamidomethyl (C12); Phospho (S/T15)	89.37	3	943.422	0.002206	1	1	2	137272	sp|P02517|HSP26_DROME	746.94	2	0	0.96	Phospho (S9) = 1.0,Phospho (S15) = 0.96
34236	SINGCPCASPICPSSPAGQVLALR	Carbamidomethyl (C5); Carbamidomethyl (C7); Carbamidomethyl (C12); Phospho (S/T14); Phospho (S/T15)	29.77	3	891.388	0.002217	0	1	2	137272	sp|P02517|HSP26_DROME	746.94	2	0	0.65	Phospho (S14) = 0.84,Phospho (S15) = 0.81
13013	SPIYELGLGLHPHSR	Phospho (S/T1)	72.03	2	878.434	0.001007	0	1	2	137272	sp|P02517|HSP26_DROME	746.94	2	0	1	Phospho (S1) = 1.0
38960	SINGCPCASPICPSSPAGQVLALR	Carbamidomethyl (C5); Carbamidomethyl (C7); Phospho (S/T9); Carbamidomethyl (C12)	34.21	3	864.734	0.003729	0	1	2	137272	sp|P02517|HSP26_DROME	746.94	2	0	0.96	Phospho (S9) = 0.96
12385	SLTPTPRPK	Phospho (S/T1); Phospho (S/T3)	31.59	2	578.762	0.000545	0	1	1	137271	tr|A1ZAI8|A1ZAI8_DROME	31.59	1	0	0.85	Phospho (S1) = 1.0,Phospho (S/T3) = 0.85
80555	QATPVSTPTR	Phospho (S/T3); Phospho (S/T7)	34.88	2	609.253	0.0012	0	1	1	137270	tr|Q5U0V7|Q5U0V7_DROME	34.88	1	0	0.92	Phospho (S/T3) = 1.0,Phospho (S/T7) = 0.92
39829	IYSSSSPEVQK	Phospho (S/T6)	30.42	2	652.794	0.002371	0	1	1	137269	tr|Q9VHT3|Q9VHT3_DROME	30.42	1	0	0.87	Phospho (S6) = 0.87
524755	ANDDDLSDEGVQSQLTEQLAK	Phospho (S/T7)	35.17	2	1178.52	0.005529	0	1	1	137268	sp|Q9V719|SIN1_DROME	35.17	1	0	0.99	Phospho (S7) = 0.99
82950	SISAVDTAAAQR	Phospho (S/T3)	44.33	2	635.298	0.002488	0	1	1	137267	sp|Q9NBD7|CLASP_DROME	44.33	1	0	0.93	Phospho (S3) = 0.93
18397	NSPPQLPK	Phospho (S/T2)	25.5	2	480.732	0.001073	0	1	2	137266	sp|Q9VYQ8|UBP7_DROME	25.5	2	0	1	Phospho (S2) = 1.0
35779	ASGVTVSDVCK	Acetyl (Protein N-term); Phospho (S/T2); Carbamidomethyl (C10)	60.89	2	622.767	0.001595	0	1	1	137265	sp|P45594|CADF_DROME	60.89	1	0	0.99	Acetyl (Protein N-term) = 1.0,Phospho (S2) = 0.99
57580	HTSLQDIDR	Phospho (S/T3)	32.66	2	582.757	0.00071	0	1	2	137264	tr|M9PCK1|M9PCK1_DROME	32.66	2	0	0.91	Phospho (S3) = 0.91
39127	NELAALTGTPVAGGQGK	Phospho (S/T9)	75.08	2	832.41	0.003491	0	1	1	137263	tr|A1ZBE9|A1ZBE9_DROME	199.97	1	0	0.9	Phospho (S/T9) = 0.9
34269	AAPAANAAPAASPAATADAAK	Phospho (S/T12)	89.66	2	929.941	0.002455	0	1	1	137263	tr|A1ZBE9|A1ZBE9_DROME	199.97	1	0	1	Phospho (S12) = 1.0
122670	RLSLADASK	Phospho (S/T3)	35.23	2	520.761	0.000811	1	1	1	137263	tr|A1ZBE9|A1ZBE9_DROME	199.97	1	0	1	Phospho (S3) = 1.0
41031	VVALPTSTSSPSDPTRLPSGDLLR	Phospho (S/T9)	52.93	3	849.437	0.003074	1	1	1	137262	tr|Q9VJ14|Q9VJ14_DROME	52.93	1	0	0.31	Phospho (S9) = 0.31
38578	VVALPTSTSSPSDPTRLPSGDLLR	Phospho (S/T10)	52.93	3	849.437	0.003074	1	1	1	137262	tr|Q9VJ14|Q9VJ14_DROME	52.93	1	0	0.31	Phospho (S10) = 0.31
38901	VVALPTSTSSPSDPTRLPSGDLLR	Phospho (S/T8)	52.93	3	849.437	0.003074	1	1	1	137262	tr|Q9VJ14|Q9VJ14_DROME	52.93	1	0	0.31	Phospho (S/T8) = 0.31
16251	TAPTPLTQDTGLPSPPLATSPTPSVQK	Phospho (S/T14); Phospho (S/T19); Phospho (S/T20)	34	3	981.446	-0.000583	0	1	1	137261	sp|Q0KHY3|MESH_DROME	170.73	1	0	0.97	Phospho (S14) = 0.97,Phospho (S/T19) = 0.98,Phospho (S20) = 1.0
34862	TLNYDDDSDTDASTLKK	Phospho (S/T8)	79.51	2	991.419	0.001487	1	1	1	137261	sp|Q0KHY3|MESH_DROME	170.73	1	0	0.94	Phospho (S8) = 0.94
41096	TLNYDDDSDTDASTLKK	Phospho (S/T10)	57.22	2	991.421	0.003257	1	1	1	137261	sp|Q0KHY3|MESH_DROME	170.73	1	0	0.5	Phospho (S/T10) = 0.5
35502	VTPLDGGLPAGASPK	Phospho (S/T13)	55.64	2	730.364	0.000454	0	1	1	137260	tr|Q24050|Q24050_DROME	90.35	1	0	1	Phospho (S13) = 1.0
13925	VTPLDGGLPAGASPKQPSPEAEQTTEPASSTFK	Phospho (S/T13); Phospho (S/T18)	34.71	3	1152.53	0.003095	1	1	1	137260	tr|Q24050|Q24050_DROME	90.35	1	0	0.84	Phospho (S13) = 0.84,Phospho (S18) = 0.96
122102	VSDLGQVGEVVITKDDTLLLK		29.55	3	748.09	0.000849	1	1	1	137259	sp|O02649|CH60_DROME	29.55	1	0
522117	RSETVSTQTQGLGSPAASSSTTR	Phospho (S/T14)	23.29	3	797.04	0.002215	1	1	1	137258	tr|Q9VV52|Q9VV52_DROME	23.29	1	0	0.82	Phospho (S14) = 0.82
40259	SGGLDILSLKEDDITK	Acetyl (Protein N-term)	77.35	2	873.462	0.000345	1	1	1	137257	tr|X2JC80|X2JC80_DROME	77.35	1	0	1	Acetyl (Protein N-term) = 1.0
133336	ASSPPATATDILENQYPK	Phospho (S/T2)	28.14	2	991.961	0.001551	0	1	2	137256	tr|Q8IRD5|Q8IRD5_DROME	80.86	2	0	0.48	Phospho (S2) = 0.48
129961	ASSPPATATDILENQYPK	Phospho (S/T3)	52.72	2	991.96	0.001121	0	1	2	137256	tr|Q8IRD5|Q8IRD5_DROME	80.86	2	0	0.74	Phospho (S3) = 0.74
18954	ALSQLNTSPR	Phospho (S/T8)	38.99	2	583.783	0.001132	0	1	1	137255	sp|P25158|OSKA_DROME	59.21	1	0	0.81	Phospho (S8) = 0.81
17533	ALSQLNTSPR	Phospho (S/T7)	20.22	2	583.782	-8.8e-05	0	1	1	137255	sp|P25158|OSKA_DROME	59.21	1	0	0.5	Phospho (S/T7) = 0.5
38263	LSASGATSVPQVPDPFASPPLPR	Phospho (S/T18)	24.19	2	1186.09	0.005195	0	1	1	137254	tr|Q9NCC3|Q9NCC3_DROME	24.19	1	0	0.98	Phospho (S18) = 0.98
17167	DLESESDEDFLTSR	Phospho (S/T4); Phospho (S/T6)	25.64	2	901.825	0.001182	0	1	1	137253	sp|A1Z8N1|TRE11_DROME	130.46	1	0	1	Phospho (S4) = 1.0,Phospho (S6) = 1.0
131231	ASGSLELTPLPPPPTSLEIR	Phospho (S/T4)	48.79	2	1078.06	0.003144	0	1	1	137253	sp|A1Z8N1|TRE11_DROME	130.46	1	0	0.5	Phospho (S4) = 0.5
132370	ASGSLELTPLPPPPTSLEIR	Phospho (S/T2)	48.79	2	1078.06	0.003144	0	1	1	137253	sp|A1Z8N1|TRE11_DROME	130.46	1	0	0.5	Phospho (S2) = 0.5
130942	ASGSLELTPLPPPPTSLEIR	Phospho (S/T8)	28.95	3	719.041	0.001544	0	1	1	137253	sp|A1Z8N1|TRE11_DROME	130.46	1	0	0.43	Phospho (S/T8) = 0.43
14976	AAESSDEDSFEEKR	Phospho (S/T4); Phospho (S/T5)	27.08	2	880.307	-0.001873	1	1	1	137253	sp|A1Z8N1|TRE11_DROME	130.46	1	0	0.99	Phospho (S4) = 1.0,Phospho (S5) = 0.99
39833	TEEGVVNNAGTDNESISIR		94.93	2	1002.98	0.003526	0	1	1	137252	tr|P91941|P91941_DROME	94.93	1	0
35083	ATSPDSSDVIIAR	Phospho (S/T7)	43.78	2	706.329	0.002416	0	1	1	137251	tr|Q95RB2|Q95RB2_DROME	162.11	1	0	0.93	Phospho (S7) = 0.93
55383	ATSPDSSDVIIAR		80.73	2	666.345	0.001638	0	1	1	137251	tr|Q95RB2|Q95RB2_DROME	162.11	1	0
33867	ATSPDSSDVIIAR	Phospho (S/T6)	37.6	2	706.329	0.002116	0	1	1	137251	tr|Q95RB2|Q95RB2_DROME	162.11	1	0	0.5	Phospho (S6) = 0.5
82186	EAADELEALRGD		41.99	2	644.807	0.002485	1	1	1	137250	tr|Q9VTU2|Q9VTU2_DROME	41.99	1	0
39414	GAAYQEAPVDAEVAVTPK	Phospho (S/T16)	57.08	2	948.446	0.003217	0	1	1	137249	tr|Q9W4A6|Q9W4A6_DROME	57.08	1	0	1	Phospho (S/T16) = 1.0
38356	NIEISDDEDDTHPNIDTPSLFR	Phospho (S/T5)	40.86	3	875.048	0.003029	0	1	1	137248	sp|Q24276|CDC37_DROME	40.86	1	0	1	Phospho (S5) = 1.0
32597	FFTPTQTTSTLPLSSAQPK	Phospho (S/T3)	28.99	2	1066.52	0.003741	0	1	2	137247	tr|A0A0B4LFQ2|A0A0B4LFQ2_DROME	77.89	2	0	0.69	Phospho (S/T3) = 0.69
36013	FSDLDKSSPVSSR	Phospho (S/T8)	48.9	2	752.839	0.001822	1	1	2	137247	tr|A0A0B4LFQ2|A0A0B4LFQ2_DROME	77.89	2	0	0.75	Phospho (S8) = 0.75
154461	SSALFASPR	Phospho (S/T7)	42.12	2	508.235	0.001426	0	1	1	137246	sp|Q7KQM6|PERQ1_DROME	95.03	1	0	1	Phospho (S7) = 1.0
57437	DTNTTAVQEEVESSLSPISSTTTK	Phospho (S/T14)	22.49	2	1303.1	0.00679	0	1	1	137246	sp|Q7KQM6|PERQ1_DROME	95.03	1	0	0.69	Phospho (S14) = 0.69
51575	DTNTTAVQEEVESSLSPISSTTTK	Phospho (S/T16)	30.42	3	869.067	0.003118	0	1	1	137246	sp|Q7KQM6|PERQ1_DROME	95.03	1	0	0.4	Phospho (S16) = 0.4
143526	SDQEDVVVKK	Acetyl (Protein N-term); Phospho (S/T1)	45.01	2	634.794	0.001883	1	1	1	137245	sp|Q9VPP5|RNH2A_DROME	45.01	1	0	1	Acetyl (Protein N-term) = 1.0,Phospho (S1) = 1.0
513175	SLFSDDDDDDDLFGGSSTSK	Phospho (S/T4)	71.3	2	1101.92	0.006018	0	1	1	137244	sp|A1ZBW7|FAM21_DROME	71.3	1	0	0.94	Phospho (S4) = 0.94
83807	SHSVTITR	Acetyl (Protein N-term); Phospho (S/T1)	31.55	2	511.738	0.001081	0	1	1	137243	tr|Q9VYX8|Q9VYX8_DROME	31.55	1	0	0.84	Acetyl (Protein N-term) = 1.0,Phospho (S1) = 0.84
12293	SSSSSFEDLTNAEDTK	Phospho (S/T3); Phospho (S/T4)	52.07	2	939.341	0.001408	0	1	1	137242	tr|Q7K3D4|Q7K3D4_DROME	121.28	1	0	0.25	Phospho (S3) = 0.5,Phospho (S4) = 0.5
12776	SSSSSFEDLTNAEDTK	Phospho (S/T4); Phospho (S/T5)	52.07	2	939.341	0.001408	0	1	1	137242	tr|Q7K3D4|Q7K3D4_DROME	121.28	1	0	0.25	Phospho (S4) = 0.5,Phospho (S5) = 0.25
17222	SSSSSFEDLTNAEDTK	Phospho (S/T1); Phospho (S/T2)	52.07	2	939.341	0.001408	0	1	1	137242	tr|Q7K3D4|Q7K3D4_DROME	121.28	1	0	0.25	Phospho (S1) = 0.25,Phospho (S2) = 0.5
17614	SSSSSFEDLTNAEDTK	Phospho (S/T2); Phospho (S/T3)	52.07	2	939.341	0.001408	0	1	1	137242	tr|Q7K3D4|Q7K3D4_DROME	121.28	1	0	0.25	Phospho (S2) = 0.5,Phospho (S3) = 0.5
119810	SSSSSFEDLTNAEDTK	Phospho (S/T4)	36.59	2	899.36	0.00318	0	1	1	137242	tr|Q7K3D4|Q7K3D4_DROME	121.28	1	0	0.27	Phospho (S4) = 0.27
52080	SSSSSFEDLTNAEDTKDIR	Phospho (S/T5)	32.62	2	1091.47	0.005224	1	1	1	137242	tr|Q7K3D4|Q7K3D4_DROME	121.28	1	0	0.25	Phospho (S5) = 0.25
54992	SSSSSFEDLTNAEDTKDIR	Phospho (S/T4)	32.62	2	1091.47	0.005224	1	1	1	137242	tr|Q7K3D4|Q7K3D4_DROME	121.28	1	0	0.25	Phospho (S4) = 0.25
19036	SSPARSPSVGGATPK	Acetyl (Protein N-term); Phospho (S/T2); Phospho (S/T6); Phospho (S/T13)	30.35	2	840.828	0.002815	1	1	2	137241	sp|Q26454|MCM4_DROME	173.25	2	0	0.46	Acetyl (Protein N-term) = 1.0,Phospho (S2) = 0.56,Phospho (S6) = 0.84,Phospho (S/T13) = 1.0
12548	SSPARSPSVGGATPK	Acetyl (Protein N-term); Phospho (S/T2); Phospho (S/T8)	31.08	2	800.844	0.001966	1	1	2	137241	sp|Q26454|MCM4_DROME	173.25	2	0	0.36	Acetyl (Protein N-term) = 1.0,Phospho (S2) = 0.52,Phospho (S8) = 0.73
15107	SSPARSPSVGGATPK	Acetyl (Protein N-term); Phospho (S/T1); Phospho (S/T6); Phospho (S/T13)	26.93	2	840.827	0.002145	1	1	2	137241	sp|Q26454|MCM4_DROME	173.25	2	0	0.35	Acetyl (Protein N-term) = 1.0,Phospho (S1) = 0.5,Phospho (S6) = 0.72,Phospho (S/T13) = 1.0
16770	AVRPSDNISLPPTSPGNISLPATSPAR	Phospho (S/T19); Phospho (S/T23)	24.25	3	959.132	0.002095	0	1	2	137241	sp|Q26454|MCM4_DROME	173.25	2	0	0.56	Phospho (S19) = 0.83,Phospho (S/T23) = 0.69
79605	SSPARSPSVGGATPK	Acetyl (Protein N-term); Phospho (S/T2); Phospho (S/T8); Phospho (S/T13)	29.93	2	840.827	0.002145	1	1	2	137241	sp|Q26454|MCM4_DROME	173.25	2	0	0.39	Acetyl (Protein N-term) = 1.0,Phospho (S2) = 0.5,Phospho (S8) = 0.79,Phospho (S/T13) = 1.0
91855	SSPARSPSVGGATPK	Acetyl (Protein N-term); Phospho (S/T1); Phospho (S/T2)	30.71	2	800.844	0.002026	1	1	2	137241	sp|Q26454|MCM4_DROME	173.25	2	0	0.33	Acetyl (Protein N-term) = 1.0,Phospho (S1) = 0.66,Phospho (S2) = 0.66
81374	SSPARSPSVGGATPK	Acetyl (Protein N-term); Phospho (S/T1); Phospho (S/T8); Phospho (S/T13)	29.93	2	840.827	0.002145	1	1	2	137241	sp|Q26454|MCM4_DROME	173.25	2	0	0.39	Acetyl (Protein N-term) = 1.0,Phospho (S1) = 0.5,Phospho (S8) = 0.79,Phospho (S/T13) = 1.0
13199	SSPARSPSVGGATPK	Acetyl (Protein N-term); Phospho (S/T1); Phospho (S/T8)	31.08	2	800.844	0.001966	1	1	2	137241	sp|Q26454|MCM4_DROME	173.25	2	0	0.36	Acetyl (Protein N-term) = 1.0,Phospho (S1) = 0.51,Phospho (S8) = 0.73
54282	YPNTDIDDLLESIVEK		32	2	932.467	0.001875	0	1	1	137240	sp|Q9VHR8|DPP3_DROME	32	1	0
123067	YEAQQEEMISIMASLQK	Phospho (S/T14)	23.18	3	693.646	0.001601	0	1	1	137239	tr|Q9VVH6|Q9VVH6_DROME	23.18	1	0	1	Phospho (S14) = 1.0
38772	LLDSPDYPEDVK		48.69	2	695.843	0.002191	0	1	2	137238	tr|Q7KV27|Q7KV27_DROME	48.69	2	0
35561	LGSPVANLVTEAPTVPVALSPGEAANQEASAR	Phospho (S/T3)	86.57	3	1066.2	0.002463	0	1	1	137237	tr|Q7K3Z3|Q7K3Z3_DROME	262.76	1	0	0.84	Phospho (S3) = 0.84
36428	LGSPVANLVTEAPTVPVALSPGEAANQEASAR	Phospho (S/T10)	50.23	3	1066.2	0.003073	0	1	1	137237	tr|Q7K3Z3|Q7K3Z3_DROME	262.76	1	0	0.35	Phospho (S/T10) = 0.35
39411	LGSPVANLVTEAPTVPVALSPGEAANQEASAR	Phospho (S/T20)	22.26	3	1066.2	0.003443	0	1	1	137237	tr|Q7K3Z3|Q7K3Z3_DROME	262.76	1	0	0.88	Phospho (S20) = 0.88
17769	LGSPVANLVTEAPTVPVALSPGEAANQEASAR	Phospho (S/T3); Phospho (S/T20)	75.85	3	1092.86	0.005102	0	1	1	137237	tr|Q7K3Z3|Q7K3Z3_DROME	262.76	1	0	1	Phospho (S3) = 1.0,Phospho (S20) = 1.0
13885	LGSPVANLVTEAPTVPVALSPGEAANQEASAR	Phospho (S/T10); Phospho (S/T20)	27.85	4	819.893	-0.00074	0	1	1	137237	tr|Q7K3Z3|Q7K3Z3_DROME	262.76	1	0	0.75	Phospho (S/T10) = 0.82,Phospho (S20) = 0.9
83646	SSGAEPTASITITTN	Phospho (S/T1)	30.35	2	765.342	0.001931	0	1	1	137236	tr|Q9VRC9|Q9VRC9_DROME	30.35	1	0	0.51	Phospho (S1) = 0.51
121350	IQEAGTEVVK		23.1	2	537.296	0.000898	0	1	1	137235	tr|Q9VEB1|Q9VEB1_DROME	208.59	1	0
94476	VTVCGAAGGIGQPLSLLLK	Carbamidomethyl (C4)	57.34	2	927.533	0.003692	0	1	1	137235	tr|Q9VEB1|Q9VEB1_DROME	208.59	1	0
11851	DDLFNVNAGIIK		67.25	2	659.854	-0.000184	0	1	1	137235	tr|Q9VEB1|Q9VEB1_DROME	208.59	1	0
131201	LFGVSTLDVVR		35.29	2	603.35	0.002266	0	1	1	137235	tr|Q9VEB1|Q9VEB1_DROME	208.59	1	0
56754	TAGFIGADQLGDSLK		25.61	2	746.888	0.002201	0	1	1	137235	tr|Q9VEB1|Q9VEB1_DROME	208.59	1	0
83336	VDPSIIGGLIVSIGDK		64.7	2	791.958	0.001534	0	1	1	137234	sp|Q24439|ATPO_DROME	64.7	1	0
41329	VQTQVSPPKTTIER	Phospho (S/T6)	23.78	2	832.425	0.000975	1	1	1	137233	tr|Q9V3E9|Q9V3E9_DROME	23.78	1	0	0.86	Phospho (S6) = 0.86
541545	AINVTSVTGQVVAGSLNTYEVELDNGSDKK		26.05	3	1036.86	0.002649	1	1	1	137232	sp|P23779|CYTL_DROME	26.05	1	0
514226	NQAQQLMEQFQQQVQQQEQQR	Oxidation (M7)	38.48	3	887.758	0.005412	0	1	1	137231	tr|Q9VKE2|Q9VKE2_DROME	170.78	1	0	1	Oxidation (M7) = 1.0
13127	FNSLEELQTR	Phospho (S/T3)	61.56	2	658.799	0.000845	0	1	1	137231	tr|Q9VKE2|Q9VKE2_DROME	170.78	1	0	1	Phospho (S3) = 1.0
516116	IVEYTADDVSGFNAIVSK		70.74	2	964.489	0.003057	0	1	1	137231	tr|Q9VKE2|Q9VKE2_DROME	170.78	1	0
53883	LVLEVAQHLGENTVR		78.13	2	839.471	0.002824	0	1	3	137230	sp|Q05825|ATPB_DROME	503.87	3	1
16189	FTQAGSEVSALLGR		73.51	2	718.383	0.00262	0	1	4	137230	sp|Q05825|ATPB_DROME	503.87	3	1
16120	IGLFGGAGVGK		51.51	2	488.286	0.000928	0	1	4	137230	sp|Q05825|ATPB_DROME	503.87	3	1
35285	AIAELGIYPAVDPLDSTSR		79.69	2	994.523	0.002324	0	1	3	137230	sp|Q05825|ATPB_DROME	503.87	3	1
18693	IINVIGEPIDER		58.61	2	684.382	0.001631	0	1	3	137230	sp|Q05825|ATPB_DROME	503.87	3	1
79730	TVLIMELINNVAK	Oxidation (M5)	74.96	2	737.423	0.002511	0	1	3	137230	sp|Q05825|ATPB_DROME	503.87	3	1	1	Oxidation (M5) = 1.0
12646	VVDLLAPYAK		45.48	2	544.823	0.001489	0	1	3	137230	sp|Q05825|ATPB_DROME	503.87	3	1
185397	IPVGAETLGR		41.98	2	506.794	0.000869	0	1	3	137230	sp|Q05825|ATPB_DROME	503.87	3	1
34557	DLQEAQATALPDEDEEL		38.89	2	943.933	0.004331	0	1	2	137148	sp|Q9VZ23|RAN_DROME	38.89	2	0
19623	SPEDFPISPR	Phospho (S/T8)	48.16	2	612.77	0.001507	0	1	1	137147	tr|Q9VY97|Q9VY97_DROME	48.16	1	0	1	Phospho (S8) = 1.0
53421	EVTTQTTNSPRPIGSDPDPLR	Phospho (S/T7)	19.4	3	787.711	0.002982	0	1	2	137146	sp|Q9V637|PSMF1_DROME	19.4	2	0	0.48	Phospho (S/T7) = 0.48
217778	IESLLSPEIVSK	Phospho (S/T6)	22.01	2	697.864	0.001531	0	1	1	137145	tr|Q9VB10|Q9VB10_DROME	22.01	1	0	0.82	Phospho (S6) = 0.82
32594	VQQALGESDDEVVEVPIER	Phospho (S/T8)	51.12	2	1096.51	0.003263	0	1	1	137144	tr|Q9VFF3|Q9VFF3_DROME	51.12	1	0	1	Phospho (S8) = 1.0
11938	VVDALGNAIDGK		92.89	2	586.321	0.001729	0	1	1	137143	sp|P35381|ATPA_DROME	646.51	1	0
17877	SAEISNILEER	Phospho (S/T1)	40.4	2	670.813	0.004274	0	1	1	137143	sp|P35381|ATPA_DROME	646.51	1	0	1	Phospho (S1) = 1.0
12556	SAEISNILEER		62.14	2	630.828	0.002456	0	1	1	137143	sp|P35381|ATPA_DROME	646.51	1	0
55311	DGAISEASDAK		74.69	2	532.25	0.000899	0	1	1	137143	sp|P35381|ATPA_DROME	646.51	1	0
80507	ELIIGDR		30.34	2	408.235	0.000649	0	1	1	137143	sp|P35381|ATPA_DROME	646.51	1	0
19210	TALAIDTIINQK		59.47	2	650.879	0.002098	0	1	1	137143	sp|P35381|ATPA_DROME	646.51	1	0
11532	VLSIGDGIAR		46.05	2	500.794	0.000929	0	1	1	137143	sp|P35381|ATPA_DROME	646.51	1	0
13709	TSEQALLDTIAK		60.88	2	645.353	0.002402	0	1	1	137143	sp|P35381|ATPA_DROME	646.51	1	0
11478	AVDSLVPIGR		53.25	2	513.801	0.000701	0	1	1	137143	sp|P35381|ATPA_DROME	646.51	1	0
16398	TGAIVDVPVGDELLGR		51.23	2	805.941	0.000417	0	1	1	137143	sp|P35381|ATPA_DROME	646.51	1	0
35841	HALIIYDDLSK		75.17	2	644.353	0.00205	0	1	1	137143	sp|P35381|ATPA_DROME	646.51	1	0
33407	LCDFGISGQLVDSIAK	Carbamidomethyl (C2); Phospho (S/T13)	67.92	2	901.927	0.003958	0	1	1	137142	tr|O61444|O61444_DROME	67.92	1	0	1	Phospho (S13) = 1.0
14009	SDKLSPTSPSGNTQGTR	Phospho (S/T7); Phospho (S/T8)	49.28	2	946.893	-0.00016	1	1	3	137141	tr|E2QCS8|E2QCS8_DROME	88.01	3	0	0.82	Phospho (S/T7) = 0.99,Phospho (S8) = 0.82
19741	SDKLSPTSPSGNTQGTR	Phospho (S/T5); Phospho (S/T7)	38.73	2	946.892	-0.00071	1	1	3	137141	tr|E2QCS8|E2QCS8_DROME	88.01	3	0	0.96	Phospho (S5) = 0.96,Phospho (S/T7) = 1.0
17770	SGSPGTGGPGGAGNPAGPGR	Phospho (S/T6)	96.59	2	844.365	0.002379	0	1	2	137140	tr|Q8IR93|Q8IR93_DROME	300.15	2	0	0.6	Phospho (S/T6) = 0.6
17986	SGSPGTGGPGGAGNPAGPGR	Phospho (S/T1)	87.81	2	844.364	0.000979	0	1	2	137140	tr|Q8IR93|Q8IR93_DROME	300.15	2	0	0.5	Phospho (S1) = 0.5
16343	SGSPGTGGPGGAGNPAGPGR	Phospho (S/T3)	92.14	2	844.366	0.003058	0	1	2	137140	tr|Q8IR93|Q8IR93_DROME	300.15	2	0	0.68	Phospho (S3) = 0.68
12273	SGPRTPGTTGQSSPK	Phospho (S/T12); Phospho (S/T13)	23.61	2	809.337	-0.000448	1	1	2	137140	tr|Q8IR93|Q8IR93_DROME	300.15	2	0	0.43	Phospho (S12) = 0.56,Phospho (S13) = 0.8
185205	SSDASHNGVSDVGGSHNNLK	Phospho (S/T15)	21.73	3	687.961	0.001914	0	1	2	137139	tr|Q9VL57|Q9VL57_DROME	21.73	2	0	1	Phospho (S15) = 1.0
18099	SIPLVSELVLK	Phospho (S/T1)	30.98	2	639.358	-0.001771	0	1	3	137138	tr|H9XVP2|H9XVP2_DROME	30.98	3	0	1	Phospho (S1) = 1.0
16083	SVHSPNPGLILQSK	Acetyl (Protein N-term); Phospho (S/T1)	32.79	2	799.901	0.000965	0	1	1	137137	sp|Q9V6U8|UBA3_DROME	91	1	0	0.63	Acetyl (Protein N-term) = 1.0,Phospho (S1) = 0.63
18353	SVHSPNPGLILQSK	Acetyl (Protein N-term); Phospho (S/T4)	58.21	2	799.902	0.001694	0	1	1	137137	sp|Q9V6U8|UBA3_DROME	91	1	0	0.93	Acetyl (Protein N-term) = 1.0,Phospho (S4) = 0.93
38876	LESSPGSAAVR	Phospho (S/T4)	47.77	2	577.267	0.001318	0	1	1	137136	tr|O76857|O76857_DROME	47.77	1	0	0.89	Phospho (S4) = 0.89
33298	ELIEIISGAAALT		60.67	2	650.872	0.000521	0	1	1	137135	sp|O01666|ATPG_DROME	60.67	1	0
119284	NLSLDDLLK	Phospho (S/T3)	26.27	2	555.773	-0.003159	0	1	1	137134	tr|Q9W3U2|Q9W3U2_DROME	26.27	1	0	1	Phospho (S3) = 1.0
33768	TTSLNQLKK	Phospho (S/T3)	21.83	2	556.79	0.000978	1	1	3	137133	tr|Q0KHQ6|Q0KHQ6_DROME	21.83	3	0	0.81	Phospho (S3) = 0.81
18349	HFEVHQSPSASTVSPK	Phospho (S/T7); Phospho (S/T14)	31.89	3	633.269	0.00124	0	1	1	137132	tr|Q9VP57|Q9VP57_DROME	53.3	1	0	0.57	Phospho (S7) = 0.95,Phospho (S14) = 0.6
53552	SLEESPSADLLRPR	Phospho (S/T5)	21.41	2	825.401	0.003034	0	1	1	137132	tr|Q9VP57|Q9VP57_DROME	53.3	1	0	0.49	Phospho (S5) = 0.49
38554	IDNPESSAKVSDAEEEEEEYAVEK	Phospho (S/T6)	52.28	3	926.394	0.0038	1	1	1	137131	sp|P05205|HP1_DROME	131.85	1	0	0.41	Phospho (S6) = 0.41
33182	IDNPESSAKVSDAEEEEEEYAVEK	Phospho (S/T7)	52.28	3	926.394	0.0038	1	1	1	137131	sp|P05205|HP1_DROME	131.85	1	0	0.41	Phospho (S7) = 0.41
35314	IDNPESSAKVSDAEEEEEEYAVEK	Phospho (S/T11)	79.57	3	926.393	0.00319	1	1	1	137131	sp|P05205|HP1_DROME	131.85	1	0	0.71	Phospho (S11) = 0.71
573762	INPALESDDDLPVAEAR	Phospho (S/T7)	19.92	2	952.941	0.005067	0	1	1	137130	sp|Q9VE46|SC5A7_DROME	19.92	1	0	1	Phospho (S7) = 1.0
14494	SVEESEPEEDVQPVPSAR	Phospho (S/T1)	80.64	2	1032.45	0.002655	0	1	1	137129	tr|Q9VE79|Q9VE79_DROME	190.13	1	0	1	Phospho (S1) = 1.0
19945	SVEESEPEEDVQPVPSAR	Phospho (S/T1); Phospho (S/T5)	34.77	2	1072.43	0.000213	0	1	1	137129	tr|Q9VE79|Q9VE79_DROME	190.13	1	0	1	Phospho (S1) = 1.0,Phospho (S5) = 1.0
13789	SVEESEPEEDVQPVPSAR	Phospho (S/T5)	22.46	2	1032.45	0.005094	0	1	1	137129	tr|Q9VE79|Q9VE79_DROME	190.13	1	0	0.5	Phospho (S5) = 0.5
36892	IGEKSEEIPTYTR	Phospho (S/T5)	52.26	2	801.877	0.002604	1	1	1	137129	tr|Q9VE79|Q9VE79_DROME	190.13	1	0	1	Phospho (S5) = 1.0
35276	DLEISDLINCSPNLNAR	Carbamidomethyl (C10); Phospho (S/T11)	77.77	2	1012.46	0.001731	0	1	2	137128	tr|A0A0B4KGX7|A0A0B4KGX7_DROME	77.77	2	0	1	Phospho (S11) = 1.0
14465	RTSTTVLDSQAFK	Phospho (S/T3)	65.96	2	767.371	0.001901	1	1	1	137127	sp|Q9VBP9|NPL4_DROME	115.7	1	0	0.87	Phospho (S3) = 0.87
12363	RTSTTVLDSQAFK	Phospho (S/T2)	49.74	2	767.373	0.00349	1	1	1	137127	sp|Q9VBP9|NPL4_DROME	115.7	1	0	0.48	Phospho (S/T2) = 0.48
32249	YKPCSPVEHPTLSPR	Phospho (Y1); Carbamidomethyl (C4); Phospho (S/T13)	23.22	2	964.414	0.00208	0	1	1	137126	tr|Q9VUI0|Q9VUI0_DROME	336.23	1	0	0.8	Phospho (Y1) = 0.87,Phospho (S13) = 0.91
40480	YKPCSPVEHPTLSPR	Carbamidomethyl (C4); Phospho (S/T5); Phospho (S/T13)	46.56	2	964.416	0.00324	0	1	1	137126	tr|Q9VUI0|Q9VUI0_DROME	336.23	1	0	0.92	Phospho (S5) = 1.0,Phospho (S13) = 0.92
33017	YKPCSPVEHPTLSPR	Phospho (Y1); Carbamidomethyl (C4); Phospho (S/T11)	25.73	2	964.416	0.00391	0	1	1	137126	tr|Q9VUI0|Q9VUI0_DROME	336.23	1	0	0.33	Phospho (Y1) = 0.63,Phospho (S/T11) = 0.48
12346	SVFSPTSQSTLINGETR	Phospho (S/T1)	53.96	2	952.446	0.002735	0	1	1	137126	tr|Q9VUI0|Q9VUI0_DROME	336.23	1	0	0.47	Phospho (S1) = 0.47
16825	SVFSPTSQSTLINGETR	Phospho (S/T6)	30.12	2	952.448	0.004686	0	1	1	137126	tr|Q9VUI0|Q9VUI0_DROME	336.23	1	0	0.38	Phospho (S/T6) = 0.38
35650	VEDPRSPTPSIHHSR	Phospho (S/T6)	42.04	3	598.949	0.001361	1	1	1	137126	tr|Q9VUI0|Q9VUI0_DROME	336.23	1	0	0.5	Phospho (S6) = 0.5
40294	VEDPRSPTPSIHHSR	Phospho (S/T8)	42	3	598.949	0.001361	1	1	1	137126	tr|Q9VUI0|Q9VUI0_DROME	336.23	1	0	0.49	Phospho (S/T8) = 0.49
12789	SVFSPTSQSTLINGETR	Phospho (S/T4)	114.6	2	952.444	0.000415	0	1	1	137126	tr|Q9VUI0|Q9VUI0_DROME	336.23	1	0	0.98	Phospho (S4) = 0.98
40718	TYAPTGTTPSKR	Phospho (S/T8)	33.74	2	680.321	0.001775	1	1	1	137125	sp|P46863|KL61_DROME	33.74	1	0	0.49	Phospho (S/T8) = 0.49
38796	TYAPTGTTPSKR	Phospho (S/T7)	33.74	2	680.321	0.001775	1	1	1	137125	sp|P46863|KL61_DROME	33.74	1	0	0.49	Phospho (S/T7) = 0.49
80505	SSFSPNQLR	Acetyl (Protein N-term); Phospho (S/T4)	26.52	2	579.255	0.001614	0	1	3	137124	tr|A0A0B4KHH6|A0A0B4KHH6_DROME	26.52	3	0	0.76	Acetyl (Protein N-term) = 1.0,Phospho (S4) = 0.76
38411	ANGIDPIPGQLPASPENELK	Phospho (S/T14)	39.38	2	1070.52	0.002868	0	1	2	137123	sp|Q9W0G1|PTP61_DROME	39.38	2	0	1	Phospho (S14) = 1.0
79850	YLSPPLAPTSPNCPK	Phospho (S/T3); Phospho (S/T9); Carbamidomethyl (C13)	42.69	2	901.389	0.003584	0	1	2	137122	tr|Q8T921|Q8T921_DROME	42.69	2	0	0.54	Phospho (S3) = 0.62,Phospho (S/T9) = 0.78
57358	VNNFSPLITNAK	Phospho (S/T5)	38.68	2	699.347	0.002196	0	1	2	137121	sp|Q9VXE6|NU153_DROME	68.93	2	0	0.97	Phospho (S5) = 0.97
155047	DGNDALSSPANLR	Phospho (S/T8)	30.25	2	705.309	0.002075	0	1	2	137121	sp|Q9VXE6|NU153_DROME	68.93	2	0	0.65	Phospho (S8) = 0.65
19821	TSAVEGELSEISDSDDDILNKTDK	Phospho (S/T9); Phospho (S/T12); Phospho (S/T14)	22.47	3	941.038	9.6e-05	1	1	2	137120	tr|Q9VWN4|Q9VWN4_DROME	22.47	2	0	1	Phospho (S9) = 1.0,Phospho (S12) = 1.0,Phospho (S14) = 1.0
80127	SLRTPTPPGSPTPSTSTAAQNLR	Phospho (S/T4); Phospho (S/T6); Phospho (S/T10)	45.04	3	859.711	0.001195	1	1	2	137119	tr|Q9VPD7|Q9VPD7_DROME	45.04	2	0	0.95	Phospho (S/T4) = 0.97,Phospho (S/T6) = 1.0,Phospho (S10) = 0.97
166559	SQTTEDEYEDVVPEPR	Phospho (S/T4)	31.71	2	987.408	0.003554	0	1	3	137118	tr|A1ZBB4|A1ZBB4_DROME	281.34	3	0	0.71	Phospho (S/T4) = 0.71
15091	SPSPVQAAPVAAEPVLDTLEEEEQPEDK	Phospho (S/T1); Phospho (S/T3)	36.41	3	1045.79	-0.00058	0	1	3	137118	tr|A1ZBB4|A1ZBB4_DROME	281.34	3	0	1	Phospho (S1) = 1.0,Phospho (S3) = 1.0
163284	SQTTEDEYEDVVPEPR	Phospho (S/T1)	24.37	2	987.408	0.003974	0	1	3	137118	tr|A1ZBB4|A1ZBB4_DROME	281.34	3	0	0.33	Phospho (S1) = 0.33
37254	AYVEGGAGDGENAPVTPSRR	Phospho (S/T16)	42.27	3	694.982	0.001985	1	1	3	137118	tr|A1ZBB4|A1ZBB4_DROME	281.34	3	0	0.85	Phospho (S/T16) = 0.85
35885	AYVEGGAGDGENAPVTPSR	Phospho (S/T16)	82.34	2	963.917	0.001533	0	1	3	137118	tr|A1ZBB4|A1ZBB4_DROME	281.34	3	0	0.91	Phospho (S/T16) = 0.91
39825	AYVEGGAGDGENAPVTPSRR	Phospho (S/T18)	34.63	3	694.982	0.002465	1	1	3	137118	tr|A1ZBB4|A1ZBB4_DROME	281.34	3	0	0.54	Phospho (S18) = 0.54
165043	SQTTEDEYEDVVPEPR	Phospho (S/T3)	29.61	2	987.409	0.004834	0	1	3	137118	tr|A1ZBB4|A1ZBB4_DROME	281.34	3	0	0.41	Phospho (S/T3) = 0.41
35960	AVAVGPPTPEGR	Phospho (S/T8)	26.65	2	615.799	0.001708	0	1	1	137117	tr|Q9VPY2|Q9VPY2_DROME	26.65	1	0	1	Phospho (S/T8) = 1.0
54252	RGFEIPSPK	Phospho (S/T7)	20.77	2	555.773	0.001784	1	1	1	137116	tr|Q9W074|Q9W074_DROME	20.77	1	0	1	Phospho (S7) = 1.0
34931	GDYDSDDEKSQVEK	Acetyl (Protein N-term); Phospho (S/T5)	64.46	2	868.835	0.004972	1	1	1	137115	tr|Q9V3Y0|Q9V3Y0_DROME	64.46	1	0	1	Acetyl (Protein N-term) = 1.0,Phospho (S5) = 1.0
587388	KAPAAADIFGDADDISDDEDEAGPAAR	Phospho (S/T16)	34.26	3	928.398	0.004087	1	1	1	137114	sp|Q94546|ATU_DROME	104.91	1	0	1	Phospho (S16) = 1.0
80939	SNSPNLQIDVER	Phospho (S/T3)	45.85	2	726.331	0.001369	0	1	1	137114	sp|Q94546|ATU_DROME	104.91	1	0	0.89	Phospho (S3) = 0.89
80430	SNSPNLQIDVER	Phospho (S/T1)	24.8	2	726.333	0.00302	0	1	1	137114	sp|Q94546|ATU_DROME	104.91	1	0	0.82	Phospho (S1) = 0.82
79469	ALCSPLGATASPAGGLGTSVTTGGNSR	Carbamidomethyl (C3); Phospho (S/T4); Phospho (S/T9)	30.37	2	1310.58	0.000784	0	1	1	137113	tr|Q9VWS2|Q9VWS2_DROME	301.99	1	0	0.93	Phospho (S4) = 0.93,Phospho (S/T9) = 1.0
80282	ALCSPLGATASPAGGLGTSVTTGGNSR	Carbamidomethyl (C3); Phospho (S/T9); Phospho (S/T11)	46.04	3	874.057	0.003207	0	1	1	137113	tr|Q9VWS2|Q9VWS2_DROME	301.99	1	0	0.89	Phospho (S/T9) = 1.0,Phospho (S11) = 0.89
19133	SNISFATSPGGSSPHELNR	Phospho (S/T7); Phospho (S/T12)	32.28	2	1059.44	0.001013	0	1	1	137113	tr|Q9VWS2|Q9VWS2_DROME	301.99	1	0	0.25	Phospho (S/T7) = 0.5,Phospho (S12) = 0.5
19107	SNISFATSPGGSSPHELNR	Phospho (S/T8); Phospho (S/T12)	54.65	2	1059.44	-0.000817	0	1	1	137113	tr|Q9VWS2|Q9VWS2_DROME	301.99	1	0	0.43	Phospho (S8) = 0.86,Phospho (S12) = 0.53
32345	ALCSPLGATASPAGGLGTSVTTGGNSR	Carbamidomethyl (C3); Phospho (S/T4)	38.88	2	1270.6	0.010805	0	1	1	137113	tr|Q9VWS2|Q9VWS2_DROME	301.99	1	0	0.99	Phospho (S4) = 0.99
14396	SNISFATSPGGSSPHELNR	Phospho (S/T7); Phospho (S/T13)	42.06	3	706.628	0.0003	0	1	1	137113	tr|Q9VWS2|Q9VWS2_DROME	301.99	1	0	0.47	Phospho (S/T7) = 0.56,Phospho (S13) = 0.84
15303	SNISFATSPGGSSPHELNR	Phospho (S/T8); Phospho (S/T13)	57.71	3	706.627	-0.00055	0	1	1	137113	tr|Q9VWS2|Q9VWS2_DROME	301.99	1	0	0.54	Phospho (S8) = 0.57,Phospho (S13) = 0.94
14596	AQSPSIEINAAQLSPTHNATENVNPK	Phospho (S/T3); Phospho (S/T14)	34.82	3	964.439	0.001422	0	1	1	137112	tr|Q9XZ21|Q9XZ21_DROME	63.75	1	0	0.85	Phospho (S3) = 0.97,Phospho (S14) = 0.88
18553	AQSPSIEINAAQLSPTHNATENVNPK	Phospho (S/T3); Phospho (S/T20)	28.93	3	964.44	0.002582	0	1	1	137112	tr|Q9XZ21|Q9XZ21_DROME	63.75	1	0	0.35	Phospho (S3) = 0.84,Phospho (S/T20) = 0.43
184068	GFDPGQDTYTAPPPSGENVK		35.45	2	1038.98	0.003327	0	1	1	137111	tr|Q9VIE8|Q9VIE8_DROME	192.96	1	0
34684	LDFNPLTDELTGADGK		94.64	2	853.42	0.00263	0	1	1	137111	tr|Q9VIE8|Q9VIE8_DROME	192.96	1	0
36364	DGISEVFDK		40.15	2	505.247	0.001137	0	1	1	137111	tr|Q9VIE8|Q9VIE8_DROME	192.96	1	0
54511	FDSDVYLPYEK		22.72	2	688.327	0.002335	0	1	1	137111	tr|Q9VIE8|Q9VIE8_DROME	192.96	1	0
34287	VSRASTSTPVGGASTSSR	Phospho (S/T8)	24.87	3	596.615	0.000929	1	1	2	137110	sp|Q03427|LAMC_DROME	1202.73	1	1	0.8	Phospho (S/T8) = 0.8
35477	SSGTPSTGFTLGSGAGSTGVR	Phospho (S/T4)	66.99	2	982.445	0.003927	0	1	1	137110	sp|Q03427|LAMC_DROME	1202.73	1	1	0.76	Phospho (S/T4) = 0.76
122864	GDLEIIEADVEGR		85.9	2	708.356	0.001759	0	1	2	137110	sp|Q03427|LAMC_DROME	1202.73	1	1
12377	SATPGISGSSAVK	Phospho (S/T1); Phospho (S/T3)	46.73	2	661.276	0.000973	0	1	2	137110	sp|Q03427|LAMC_DROME	1202.73	1	1	1	Phospho (S1) = 1.0,Phospho (S/T3) = 1.0
13371	VGATSPTSPTR	Phospho (S/T5); Phospho (S/T8)	31.84	2	617.251	0.00148	0	1	2	137110	sp|Q03427|LAMC_DROME	1202.73	1	1	0.44	Phospho (S5) = 0.91,Phospho (S8) = 0.5
11889	VGATSPTSPTR	Phospho (S/T5)	60.93	2	577.267	0.001242	0	1	2	137110	sp|Q03427|LAMC_DROME	1202.73	1	1	0.86	Phospho (S5) = 0.86
37470	SSGTPSTGFTLGSGAGSTGVR	Phospho (S/T1)	84.07	2	982.444	0.002587	0	1	1	137110	sp|Q03427|LAMC_DROME	1202.73	1	1	0.46	Phospho (S1) = 0.46
35619	SSGTPSTGFTLGSGAGSTGVR	Phospho (S/T6)	54.61	2	982.445	0.003807	0	1	1	137110	sp|Q03427|LAMC_DROME	1202.73	1	1	0.36	Phospho (S6) = 0.36
41827	VSRASTSTPVGGASTSSR	Phospho (S/T6)	20.17	3	596.615	0.000749	1	1	2	137110	sp|Q03427|LAMC_DROME	1202.73	1	1	0.34	Phospho (S/T6) = 0.34
37287	SATPGISGSSAVKR	Phospho (S/T3)	29.53	2	699.345	0.001823	1	1	2	137110	sp|Q03427|LAMC_DROME	1202.73	1	1	0.49	Phospho (S/T3) = 0.49
19765	SATPGISGSSAVKR	Phospho (S/T1); Phospho (S/T3)	54.07	2	739.328	0.002111	1	1	2	137110	sp|Q03427|LAMC_DROME	1202.73	1	1	0.98	Phospho (S1) = 0.99,Phospho (S/T3) = 0.99
33164	VGATSPTSPTR	Phospho (S/T8)	34.34	2	577.268	0.002282	0	1	2	137110	sp|Q03427|LAMC_DROME	1202.73	1	1	0.4	Phospho (S8) = 0.4
20024	VSRASTSTPVGGASTSSR	Phospho (S/T7); Phospho (S/T8)	62.03	3	623.27	-0.000212	1	1	2	137110	sp|Q03427|LAMC_DROME	1202.73	1	1	0.9	Phospho (S7) = 0.99,Phospho (S/T8) = 0.9
35515	ASTSTPVGGASTSSR	Phospho (S/T3)	70.59	2	723.319	0.002053	0	1	2	137110	sp|Q03427|LAMC_DROME	1202.73	1	1	0.47	Phospho (S/T3) = 0.47
37994	ASTSTPVGGASTSSR	Phospho (S/T2)	70.59	2	723.319	0.002053	0	1	2	137110	sp|Q03427|LAMC_DROME	1202.73	1	1	0.47	Phospho (S2) = 0.47
12461	SATPGISGSSAVKR	Phospho (S/T1); Phospho (S/T7)	39.52	2	739.327	0.001141	1	1	2	137110	sp|Q03427|LAMC_DROME	1202.73	1	1	0.38	Phospho (S1) = 0.81,Phospho (S7) = 0.53
14745	VGATSPTSPTR	Phospho (S/T4)	38.85	2	577.267	0.001002	0	1	2	137110	sp|Q03427|LAMC_DROME	1202.73	1	1	0.48	Phospho (S/T4) = 0.48
14973	SATPGISGSSAVKR	Phospho (S/T1); Phospho (S/T9)	30.4	2	739.328	0.001931	1	1	2	137110	sp|Q03427|LAMC_DROME	1202.73	1	1	0.23	Phospho (S1) = 0.71,Phospho (S9) = 0.37
18312	VSRASTSTPVGGASTSSR	Phospho (S/T2); Phospho (S/T5)	36.94	3	623.27	0.000278	1	1	2	137110	sp|Q03427|LAMC_DROME	1202.73	1	1	0.32	Phospho (S2) = 0.32,Phospho (S5) = 0.59
19263	VGATSPTSPTR	Phospho (S/T7)	34.34	2	577.268	0.002282	0	1	2	137110	sp|Q03427|LAMC_DROME	1202.73	1	1	0.4	Phospho (S/T7) = 0.4
17723	VSRASTSTPVGGASTSSR	Phospho (S/T6); Phospho (S/T7)	51.92	3	623.27	-0.000212	1	1	2	137110	sp|Q03427|LAMC_DROME	1202.73	1	1	0.66	Phospho (S/T6) = 0.72,Phospho (S7) = 0.7
34570	SATPGISGSSAVKR	Phospho (S/T1)	29.53	2	699.345	0.001823	1	1	2	137110	sp|Q03427|LAMC_DROME	1202.73	1	1	0.49	Phospho (S1) = 0.49
19955	VGATSPTSPTR	Phospho (S/T5); Phospho (S/T7)	42.58	2	617.249	-0.00023	0	1	2	137110	sp|Q03427|LAMC_DROME	1202.73	1	1	0.9	Phospho (S5) = 0.95,Phospho (S/T7) = 0.95
34139	VSRASTSTPVGGASTSSR	Phospho (S/T7)	26.74	2	894.421	0.003087	1	1	2	137110	sp|Q03427|LAMC_DROME	1202.73	1	1	0.36	Phospho (S7) = 0.36
16845	ASTSTPVGGASTSSR	Phospho (S/T4); Phospho (S/T5)	20.63	2	763.299	-0.001619	0	1	2	137110	sp|Q03427|LAMC_DROME	1202.73	1	1	0.71	Phospho (S4) = 0.85,Phospho (S/T5) = 0.71
18360	SATPGISGSSAVKR	Phospho (S/T1); Phospho (S/T10)	29.66	2	739.328	0.001751	1	1	2	137110	sp|Q03427|LAMC_DROME	1202.73	1	1	0.19	Phospho (S1) = 0.7,Phospho (S10) = 0.31
35501	VSRASTSTPVGGASTSSR	Phospho (S/T5)	57.31	2	894.423	0.005466	1	1	2	137110	sp|Q03427|LAMC_DROME	1202.73	1	1	0.73	Phospho (S5) = 0.73
36443	SSGTPSTGFTLGSGAGSTGVR	Phospho (S/T2)	84.07	2	982.444	0.002587	0	1	1	137110	sp|Q03427|LAMC_DROME	1202.73	1	1	0.46	Phospho (S2) = 0.46
38398	ASTSTPVGGASTSSR	Phospho (S/T5)	65.54	2	723.319	0.002053	0	1	2	137110	sp|Q03427|LAMC_DROME	1202.73	1	1	0.91	Phospho (S/T5) = 0.91
37033	ASTSTPVGGASTSSR	Phospho (S/T4)	35.97	2	723.317	0.000223	0	1	2	137110	sp|Q03427|LAMC_DROME	1202.73	1	1	0.44	Phospho (S4) = 0.44
393048	KANSSPAGSEASSTSGFTASGR	Phospho (S/T12)	21.79	3	712.977	-0.000479	1	1	1	137109	tr|Q9VV79|Q9VV79_DROME	62.61	1	0	0.26	Phospho (S12) = 0.26
40768	DFGISPNLAK	Phospho (S/T5)	40.82	2	571.269	0.001143	0	1	1	137109	tr|Q9VV79|Q9VV79_DROME	62.61	1	0	1	Phospho (S5) = 1.0
241373	SYSIQPTTVCTTSASDNSFIK	Phospho (S/T3); Carbamidomethyl (C10)	55.65	2	1194.03	0.004225	0	1	2	137108	sp|Q27597|NCPR_DROME	55.65	2	0	0.47	Phospho (S3) = 0.47
241741	SYSIQPTTVCTTSASDNSFIK	Phospho (S/T1); Carbamidomethyl (C10)	55.65	2	1194.03	0.004225	0	1	2	137108	sp|Q27597|NCPR_DROME	55.65	2	0	0.47	Phospho (S1) = 0.47
41468	TSTSPSPVLNALR	Phospho (S/T4)	48.21	2	711.855	0.002242	0	1	1	137107	tr|Q9Y095|Q9Y095_DROME	113.99	1	0	0.35	Phospho (S4) = 0.35
281791	HSSPTAVAVTPAKK	Phospho (S/T5); Phospho (S/T10)	36.68	3	518.575	-0.001081	1	1	1	137107	tr|Q9Y095|Q9Y095_DROME	113.99	1	0	0.33	Phospho (S/T5) = 0.33,Phospho (S/T10) = 1.0
283044	HSSPTAVAVTPAKK	Phospho (S/T3); Phospho (S/T10)	36.68	3	518.575	-0.001081	1	1	1	137107	tr|Q9Y095|Q9Y095_DROME	113.99	1	0	0.33	Phospho (S3) = 0.33,Phospho (S/T10) = 1.0
283767	HSSPTAVAVTPAKK	Phospho (S/T2); Phospho (S/T10)	36.68	3	518.575	-0.001081	1	1	1	137107	tr|Q9Y095|Q9Y095_DROME	113.99	1	0	0.33	Phospho (S2) = 0.33,Phospho (S/T10) = 1.0
20028	LREESPDSETDNQVNR	Phospho (S/T5); Phospho (S/T10)	29.1	2	1024.9	-0.000888	1	1	1	137107	tr|Q9Y095|Q9Y095_DROME	113.99	1	0	0.59	Phospho (S5) = 0.97,Phospho (S/T10) = 0.62
34861	TSTSPSPVLNALR	Phospho (S/T3)	48.21	2	711.855	0.002242	0	1	1	137107	tr|Q9Y095|Q9Y095_DROME	113.99	1	0	0.35	Phospho (S/T3) = 0.35
40992	AGTPSLGAGGR	Phospho (S/T3)	67.77	2	512.235	0.000824	0	1	1	137106	tr|Q7JV09|Q7JV09_DROME	67.77	1	0	0.86	Phospho (S/T3) = 0.86
155651	ARTPIPEVSEVSSPIR	Phospho (S/T3)	24.95	3	606.645	0.00149	1	1	1	137105	sp|Q8MLV1|LBR_DROME	49.93	1	0	0.76	Phospho (S/T3) = 0.76
153282	ARTPIPEVSEVSSPIR	Phospho (S/T9)	24.98	3	606.645	0.00179	1	1	1	137105	sp|Q8MLV1|LBR_DROME	49.93	1	0	0.67	Phospho (S9) = 0.67
32293	NINDEDLTSPLK	Phospho (S/T9)	44.3	2	719.829	0.002412	0	1	1	137104	sp|P52295|IMA_DROME	44.3	1	0	0.87	Phospho (S9) = 0.87
36512	GETEDSNELPSTSK	Phospho (S/T6)	32.08	2	787.318	0.001295	0	1	2	137103	tr|Q9VX35|Q9VX35_DROME	116.48	2	0	0.95	Phospho (S6) = 0.95
37469	NGVANESENEEIDQQK	Phospho (S/T7)	84.4	2	942.388	0.00208	0	1	2	137103	tr|Q9VX35|Q9VX35_DROME	116.48	2	0	1	Phospho (S7) = 1.0
33453	ELAEDGYSGVEVR		85.61	2	712.341	0.002147	0	1	2	137102	sp|Q06559|RS3_DROME	85.61	2	0
41213	TSPIQVNGAALACPLVR	Phospho (S/T1); Carbamidomethyl (C13)	83.42	2	923.967	0.001041	0	1	2	137101	sp|Q7K4H4|NO66_DROME	83.42	2	0	0.5	Phospho (S/T1) = 0.5
40545	TSPIQVNGAALACPLVR	Phospho (S/T2); Carbamidomethyl (C13)	83.42	2	923.967	0.001041	0	1	2	137101	sp|Q7K4H4|NO66_DROME	83.42	2	0	0.5	Phospho (S2) = 0.5
13237	ANSLTYRPTK	Phospho (S/T3)	45.04	2	615.798	0.000314	0	1	1	137100	tr|Q9Y119|Q9Y119_DROME	45.04	1	0	0.94	Phospho (S3) = 0.94
32852	KDSADFVDDGLD		40.32	2	648.785	0.001635	1	1	3	137099	sp|C4NYP8|F10A1_DROME	114.55	3	0
32441	AIELSPGNALFHAK	Phospho (S/T5)	42.73	2	774.383	-0.001634	0	1	3	137099	sp|C4NYP8|F10A1_DROME	114.55	3	0	1	Phospho (S5) = 1.0
40280	ANEPANAPEDSEDEK	Phospho (S/T11)	31.5	2	848.324	0.001657	0	1	3	137099	sp|C4NYP8|F10A1_DROME	114.55	3	0	1	Phospho (S11) = 1.0
296608	AVIISSDEDEVVSPPETKK	Phospho (S/T5); Phospho (S/T6); Phospho (S/T13)	30.72	3	761.655	0.000852	1	1	1	137098	sp|P35600|RFC1_DROME	204.53	1	0	0.76	Phospho (S5) = 1.0,Phospho (S6) = 1.0,Phospho (S13) = 0.76
16309	TASSEDDVVAATPEPIAK	Phospho (S/T3); Phospho (S/T12)	30.47	2	980.914	0.000903	0	1	1	137098	sp|P35600|RFC1_DROME	204.53	1	0	0.33	Phospho (S3) = 0.33,Phospho (S/T12) = 1.0
81364	AVIISSDEDEVVSPPETK	Phospho (S/T5); Phospho (S/T6)	21.92	2	1037.95	0.0008	0	1	1	137098	sp|P35600|RFC1_DROME	204.53	1	0	1	Phospho (S5) = 1.0,Phospho (S6) = 1.0
16699	TASSEDDVVAATPEPIAK	Phospho (S/T4); Phospho (S/T12)	30.47	2	980.914	0.000903	0	1	1	137098	sp|P35600|RFC1_DROME	204.53	1	0	0.33	Phospho (S4) = 0.33,Phospho (S/T12) = 1.0
15048	TASSEDDVVAATPEPIAK	Phospho (S/T1); Phospho (S/T4)	31.95	2	980.915	0.001883	0	1	1	137098	sp|P35600|RFC1_DROME	204.53	1	0	0.41	Phospho (S/T1) = 0.58,Phospho (S4) = 0.83
17587	TASSEDDVVAATPEPIAK	Phospho (S/T3); Phospho (S/T4); Phospho (S/T12)	27.99	2	1020.9	0.00163	0	1	1	137098	sp|P35600|RFC1_DROME	204.53	1	0	0.45	Phospho (S3) = 0.55,Phospho (S4) = 0.9,Phospho (S/T12) = 1.0
14794	TASSEDDVVAATPEPIAK	Phospho (S/T1); Phospho (S/T12)	30.47	2	980.914	0.000903	0	1	1	137098	sp|P35600|RFC1_DROME	204.53	1	0	0.33	Phospho (S/T1) = 0.33,Phospho (S/T12) = 1.0
13682	TASSEDDVVAATPEPIAK	Phospho (S/T3); Phospho (S/T4)	31.95	2	980.915	0.001883	0	1	1	137098	sp|P35600|RFC1_DROME	204.53	1	0	0.41	Phospho (S3) = 0.58,Phospho (S4) = 0.83
13116	AVIISSDEDEVVSPPETK	Phospho (S/T5); Phospho (S/T6); Phospho (S/T13)	33.22	2	1077.93	0.001888	0	1	1	137098	sp|P35600|RFC1_DROME	204.53	1	0	0.95	Phospho (S5) = 1.0,Phospho (S6) = 1.0,Phospho (S13) = 0.95
13818	TASSEDDVVAATPEPIAK	Phospho (S/T1); Phospho (S/T4); Phospho (S/T12)	27.99	2	1020.9	0.00163	0	1	1	137098	sp|P35600|RFC1_DROME	204.53	1	0	0.45	Phospho (S/T1) = 0.55,Phospho (S4) = 0.9,Phospho (S/T12) = 1.0
13768	TASSEDDVVAATPEPIAK	Phospho (S/T1); Phospho (S/T3)	28.26	2	980.913	0.000112	0	1	1	137098	sp|P35600|RFC1_DROME	204.53	1	0	0.33	Phospho (S/T1) = 0.67,Phospho (S3) = 0.67
311846	APSVASDHKADSVVAGTPANEEAAPEEVEEIK	Phospho (S/T3); Phospho (S/T6); Phospho (S/T17)	37.56	3	1163.16	0.002055	1	1	2	137097	sp|P35554|FTN_DROME	171.31	2	0	0.58	Phospho (S3) = 0.81,Phospho (S6) = 0.81,Phospho (S/T17) = 0.95
36001	NISGSDIDSYAPAKR	Phospho (S/T3)	22.74	2	837.382	0.001623	1	1	2	137097	sp|P35554|FTN_DROME	171.31	2	0	0.87	Phospho (S3) = 0.87
152367	AASTQAGTPAPPSK	Phospho (S/T3)	34	2	682.318	0.001693	0	1	2	137097	sp|P35554|FTN_DROME	171.31	2	0	0.58	Phospho (S3) = 0.58
156329	AASTQAGTPAPPSK	Phospho (S/T4)	27.51	2	682.317	0.000663	0	1	2	137097	sp|P35554|FTN_DROME	171.31	2	0	0.5	Phospho (S/T4) = 0.5
39542	NISGSDIDSYAPAKR	Phospho (S/T9)	49.5	2	837.383	0.002482	1	1	2	137097	sp|P35554|FTN_DROME	171.31	2	0	1	Phospho (S9) = 1.0
92937	IIDLEINPVTGLTSK		62.42	2	806.963	0.001571	0	1	1	137096	tr|Q9VIQ8|Q9VIQ8_DROME	62.42	1	0
488174	IQPGDSDGAGSSDDDGPSTSK	Phospho (S/T6); Phospho (S/T11); Phospho (S/T12)	26.96	2	1116.87	0.002153	0	1	1	137095	tr|Q7JXU4|Q7JXU4_DROME	26.96	1	0	0.98	Phospho (S6) = 0.99,Phospho (S11) = 0.98,Phospho (S12) = 0.99
41133	ALSSCCPVTGDVYR	Phospho (S/T4); Carbamidomethyl (C5); Carbamidomethyl (C6)	22.49	2	832.846	0.002258	0	1	1	137094	sp|P17336|CATA_DROME	67.58	1	0	0.49	Phospho (S4) = 0.49
39268	ALSSCCPVTGDVYR	Phospho (S/T3); Carbamidomethyl (C5); Carbamidomethyl (C6)	45.09	2	832.848	0.003788	0	1	1	137094	sp|P17336|CATA_DROME	67.58	1	0	0.65	Phospho (S3) = 0.65
13115	SFFGSNTSLGATSTPAK	Acetyl (Protein N-term); Phospho (S/T14)	69.36	2	897.905	0.00361	0	1	1	137093	sp|Q9V6B9|NUP54_DROME	69.36	1	0	0.96	Acetyl (Protein N-term) = 1.0,Phospho (S/T14) = 0.96
34633	LAGTGSNSLGSSTR	Phospho (S/T8)	33.42	2	694.317	0.002599	0	1	3	137092	tr|A0A0C4DHB8|A0A0C4DHB8_DROME	33.42	3	0	0.97	Phospho (S8) = 0.97
36818	TINIPTVTPTLK	Phospho (S/T10)	36.62	2	689.375	0.00228	0	1	2	137091	tr|Q8MRG6|Q8MRG6_DROME	36.62	2	0	0.48	Phospho (S/T10) = 0.48
38818	TINIPTVTPTLK	Phospho (S/T8)	36.62	2	689.375	0.00228	0	1	2	137091	tr|Q8MRG6|Q8MRG6_DROME	36.62	2	0	0.48	Phospho (S/T8) = 0.48
12970	DRSFSPSPR	Phospho (S/T5); Phospho (S/T7)	21.52	2	604.727	-0.001115	1	1	1	137090	tr|Q9V3H9|Q9V3H9_DROME	21.52	1	0	0.75	Phospho (S5) = 0.86,Phospho (S7) = 0.89
38645	YDIDASLTLDGK		65.72	2	655.83	0.002358	0	1	2	137089	sp|Q9V496|APLP_DROME	133	2	0
38756	LLAILSLNIVK		67.28	2	598.904	0.001844	0	1	2	137089	sp|Q9V496|APLP_DROME	133	2	0
53792	LLDIDSDGIVGVK		27.21	2	672.377	0.002171	0	1	1	137088	tr|Q8MSI2|Q8MSI2_DROME	27.21	1	0
39657	GGTPGAGEGHEGYVTR	Phospho (S/T3)	52.18	2	812.843	0.002046	0	1	2	137087	sp|Q00963|SPTCB_DROME	52.18	2	0	1	Phospho (S/T3) = 1.0
81055	AAVVNFTSSLAK		48.06	2	604.339	0.00142	0	1	1	137086	sp|P00334|ADH_DROME	310.79	1	0
55914	TVDVLINGAGILDDHQIER		43.48	3	693.37	0.002716	0	1	1	137086	sp|P00334|ADH_DROME	310.79	1	0
266131	SFTLTNK	Acetyl (Protein N-term)	25.39	2	426.728	0.001187	0	1	1	137086	sp|P00334|ADH_DROME	310.79	1	0	1	Acetyl (Protein N-term) = 1.0
17524	IENPAAIAELK		58.28	2	584.833	0.00048	0	1	1	137086	sp|P00334|ADH_DROME	310.79	1	0
18079	NVIFVAGLGGIGLDTSK		135.58	2	830.97	0.002781	0	1	1	137086	sp|P00334|ADH_DROME	310.79	1	0
37594	DIDLALGDYFAK		51.01	2	670.842	0.001289	0	1	2	137085	tr|M9MSL3|M9MSL3_DROME	51.01	2	0
12862	GPPSPPAPVLHSPSR	Phospho (S/T4); Phospho (S/T12)	37.73	3	552.583	-3.9e-05	0	1	2	137084	sp|P39736|BX42_DROME	37.73	2	0	0.85	Phospho (S4) = 1.0,Phospho (S12) = 0.85
39554	NVLEADALLGAIDGISQSQVQEAAK		87.38	3	847.448	0.002772	0	1	1	137083	tr|Q9VV75|Q9VV75_DROME	257	1	0
35765	EALAFAILEQALGAK		79.54	2	772.941	0.003411	0	1	1	137083	tr|Q9VV75|Q9VV75_DROME	257	1	0
118745	ELVGYTVTTTADNAETGLR		34.16	2	1006.01	0.002749	0	1	1	137083	tr|Q9VV75|Q9VV75_DROME	257	1	0
81888	LVVATADATLPVSR		55.92	2	706.91	0.001383	0	1	1	137083	tr|Q9VV75|Q9VV75_DROME	257	1	0
522550	NASQPAFLAGDHQSLPK	Phospho (S/T3)	25.76	2	930.941	0.005232	0	1	1	137082	tr|Q9W0L6|Q9W0L6_DROME	335.97	1	0	1	Phospho (S3) = 1.0
37735	TDSELACEEAAR	Phospho (S/T3); Carbamidomethyl (C7)	60.08	2	716.279	0.002668	0	1	1	137082	tr|Q9W0L6|Q9W0L6_DROME	335.97	1	0	0.8	Phospho (S3) = 0.8
153874	VDTNSSNPGIVGGNSASSAR	Phospho (S/T17)	38.54	2	985.437	0.002823	0	1	1	137082	tr|Q9W0L6|Q9W0L6_DROME	335.97	1	0	0.75	Phospho (S17) = 0.75
17083	NGSVPAFNTR	Phospho (S/T3)	40.52	2	571.755	0.001619	0	1	1	137082	tr|Q9W0L6|Q9W0L6_DROME	335.97	1	0	1	Phospho (S3) = 1.0
11536	GDLEAGAGGDFASSKLSLSQR	Phospho (S/T14); Phospho (S/T19)	34.07	3	742.657	0.002835	1	1	1	137082	tr|Q9W0L6|Q9W0L6_DROME	335.97	1	0	0.37	Phospho (S14) = 0.64,Phospho (S19) = 0.68
13362	GDLEAGAGGDFASSKLSLSQR	Phospho (S/T14); Phospho (S/T17)	41.36	3	742.655	0.000575	1	1	1	137082	tr|Q9W0L6|Q9W0L6_DROME	335.97	1	0	0.46	Phospho (S14) = 0.55,Phospho (S17) = 0.85
16652	GDLEAGAGGDFASSKLSLSQR	Phospho (S/T13); Phospho (S/T14)	37	3	742.654	-0.000335	1	1	1	137082	tr|Q9W0L6|Q9W0L6_DROME	335.97	1	0	0.46	Phospho (S13) = 0.86,Phospho (S14) = 0.59
40376	TDSELACEEAAR	Phospho (S/T1); Carbamidomethyl (C7)	58.64	2	716.279	0.002128	0	1	1	137082	tr|Q9W0L6|Q9W0L6_DROME	335.97	1	0	0.5	Phospho (S/T1) = 0.5
79683	GGGAVGGPSPLAQVNPVNS	Phospho (S/T19)	41.35	2	879.417	0.002262	0	1	1	137081	sp|P17210|KINH_DROME	72.39	1	0	1	Phospho (S19) = 1.0
132363	FVSSPEDVFEVIEEGK		31.04	2	905.944	0.002632	0	1	1	137081	sp|P17210|KINH_DROME	72.39	1	0
52090	DVTFEFPDNYLNV		24.05	2	786.867	0.002284	0	1	2	137080	sp|Q9VA91|RS7_DROME	58.13	2	0
41272	IIKPGGSDPDDFEK		34.08	3	506.588	0.000362	0	1	2	137080	sp|Q9VA91|RS7_DROME	58.13	2	0
242536	DQEDLLELLADQEAK		23.54	2	865.427	-0.001084	0	1	1	137079	tr|Q9W3N6|Q9W3N6_DROME	23.54	1	0
14811	TTPTLLLR	Phospho (S/T1)	21.75	2	497.77	-0.000159	0	1	1	137078	tr|Q9VMI2|Q9VMI2_DROME	139.05	1	0	0.5	Phospho (S/T1) = 0.5
35491	TDPKPPTPGVDFEQTGSS	Phospho (S/T15)	23.81	2	970.423	0.003702	0	1	1	137078	tr|Q9VMI2|Q9VMI2_DROME	139.05	1	0	0.64	Phospho (S/T15) = 0.64
32346	AQLESGRTTPTLLLR	Phospho (S/T8)	26.45	3	579.311	0.002299	1	1	1	137078	tr|Q9VMI2|Q9VMI2_DROME	139.05	1	0	0.65	Phospho (S/T8) = 0.65
14152	TTPTLLLR	Phospho (S/T2)	42.45	2	497.771	0.000241	0	1	1	137078	tr|Q9VMI2|Q9VMI2_DROME	139.05	1	0	0.94	Phospho (S/T2) = 0.94
37537	AQLESGRTTPTLLLR	Phospho (S/T5)	24.59	3	579.31	0.001629	1	1	1	137078	tr|Q9VMI2|Q9VMI2_DROME	139.05	1	0	0.51	Phospho (S5) = 0.51
39210	TVEELRPEVVSPTSK	Phospho (S/T11)	25.31	2	875.939	0.003894	0	1	2	137077	sp|O18640|GBLP_DROME	25.31	2	0	0.49	Phospho (S11) = 0.49
39790	VAIVSTGSELCSPR	Carbamidomethyl (C11); Phospho (S/T12)	63.3	2	778.365	0.002372	0	1	1	137076	sp|P39205|CIN_DROME	63.3	1	0	1	Phospho (S12) = 1.0
32491	AAAQFDSDDEDDAQQGSR	Phospho (S/T7)	73.85	2	1003.38	0.003149	0	1	2	137075	sp|Q9VI55|UFL1_DROME	73.85	2	0	1	Phospho (S7) = 1.0
36865	SADGDANNNLTQR	Phospho (S/T1)	80.4	2	728.298	0.001719	0	1	1	137074	tr|A8JUS8|A8JUS8_DROME	162.71	1	0	1	Phospho (S1) = 1.0
57584	SRSADGDANNNLTQR	Phospho (S/T1)	39.99	2	849.867	0.003633	1	1	1	137074	tr|A8JUS8|A8JUS8_DROME	162.71	1	0	0.66	Phospho (S1) = 0.66
54000	SRSADGDANNNLTQR	Phospho (S/T3)	42.32	2	849.865	0.002293	1	1	1	137074	tr|A8JUS8|A8JUS8_DROME	162.71	1	0	0.84	Phospho (S3) = 0.84
34506	SAEEPAIPAVVAAEK	Phospho (S/T1)	58.66	2	781.38	0.0008	0	1	1	137073	sp|P29746|BNB_DROME	110.32	1	0	1	Phospho (S1) = 1.0
12126	SAEEPAIPAVVAAEKETPVPEQPAR	Phospho (S/T1)	51.66	3	889.444	0.00361	1	1	1	137073	sp|P29746|BNB_DROME	110.32	1	0	1	Phospho (S1) = 1.0
18362	QLSDASSDEEDSVVGLAGATK	Phospho (S/T3); Phospho (S/T6); Phospho (S/T12)	20.89	3	773.628	-0.000224	0	1	2	137072	sp|Q9VUL1|PYRG_DROME	106.09	2	0	0.27	Phospho (S3) = 0.73,Phospho (S6) = 0.73,Phospho (S12) = 0.8
14522	QLSDASSDEEDSVVGLAGATK	Phospho (S/T3); Phospho (S/T7); Phospho (S/T12)	20.89	3	773.628	-0.000224	0	1	2	137072	sp|Q9VUL1|PYRG_DROME	106.09	2	0	0.27	Phospho (S3) = 0.73,Phospho (S7) = 0.73,Phospho (S12) = 0.8
15614	QLSDASSDEEDSVVGLAGATK	Phospho (S/T3); Phospho (S/T6); Phospho (S/T7)	45.37	2	1159.94	0.001341	0	1	2	137072	sp|Q9VUL1|PYRG_DROME	106.09	2	0	0.99	Phospho (S3) = 1.0,Phospho (S6) = 1.0,Phospho (S7) = 1.0
13971	QLSDASSDEEDSVVGLAGATK	Phospho (S/T6); Phospho (S/T7); Phospho (S/T12)	20.89	3	773.628	-0.000224	0	1	2	137072	sp|Q9VUL1|PYRG_DROME	106.09	2	0	0.27	Phospho (S6) = 0.73,Phospho (S7) = 0.73,Phospho (S12) = 0.8
284607	QLSDASSDEEDSVVGLAGATK	Phospho (S/T7); Phospho (S/T12)	39.83	3	746.973	-0.000243	0	1	2	137072	sp|Q9VUL1|PYRG_DROME	106.09	2	0	0.55	Phospho (S7) = 0.67,Phospho (S12) = 0.87
54482	DSPDIEDLLSLNPR		26.46	2	792.4	0.001012	0	1	1	137071	tr|Q9W374|Q9W374_DROME	26.46	1	0
35549	EFDDLSPTEQK		40.52	2	654.802	0.001034	0	1	2	137070	sp|P22700|ATC1_DROME	312.83	2	0
257036	NILFSGTNVAAGK		25.92	2	646.356	0.001958	0	1	2	137070	sp|P22700|ATC1_DROME	312.83	2	0
79675	GVVIGTGLSTAIGK		46.29	2	636.882	0.002225	0	1	2	137070	sp|P22700|ATC1_DROME	312.83	2	0
11913	VGEATETALIVLAEK		119.03	2	772.435	0.002852	0	1	2	137070	sp|P22700|ATC1_DROME	312.83	2	0
33854	IGVFAEDEDTTGK		81.07	2	691.33	0.001924	0	1	2	137070	sp|P22700|ATC1_DROME	312.83	2	0
53971	SPAVAFLQPSIPLR	Phospho (S/T1)	42.19	2	788.42	0.002114	0	1	3	137069	tr|Q7KTL4|Q7KTL4_DROME	42.19	3	0	1	Phospho (S1) = 1.0
14293	IVNIIDNTSSEEELQSR	Phospho (S/T8); Phospho (S/T9); Phospho (S/T10)	44.12	2	1093.94	-0.000826	0	1	6	137068	tr|A0A0B4KHF3|A0A0B4KHF3_DROME	44.12	6	0	1	Phospho (S/T8) = 1.0,Phospho (S9) = 1.0,Phospho (S10) = 1.0
53063	SDIEDVFGGSAEETKPEPDAQSK	Acetyl (Protein N-term); Phospho (S/T1)	69.34	2	1279.55	0.007975	0	1	6	137067	tr|A0A0B4K6N4|A0A0B4K6N4_DROME	69.34	6	0	1	Acetyl (Protein N-term) = 1.0,Phospho (S1) = 1.0
18205888	LEESDSDASETAEALER	Phospho (S/T4); Phospho (S/T6); Phospho (S/T9)	20.72	2	1046.36	0.001142	0	1	3	137066	tr|A0A0B4KGE1|A0A0B4KGE1_DROME	20.72	3	0	0.77	Phospho (S4) = 0.99,Phospho (S6) = 0.95,Phospho (S9) = 0.83
14049	STLASPLSIAGTR	Acetyl (Protein N-term); Phospho (S/T5)	59.89	2	698.347	-0.000123	0	1	2	137065	sp|P12613|TCPA_DROME	59.89	2	0	0.99	Acetyl (Protein N-term) = 1.0,Phospho (S5) = 0.99
18173	TGPAPFKSPAQSGGSK	Phospho (S/T8)	62.65	2	798.878	0.003043	1	1	2	137064	tr|Q9VPX6|Q9VPX6_DROME	198.57	2	0	0.92	Phospho (S8) = 0.92
34510	TGPAPFKSPAQSGGSK	Phospho (S/T1)	37.78	2	798.876	0.001883	1	1	2	137064	tr|Q9VPX6|Q9VPX6_DROME	198.57	2	0	0.57	Phospho (S/T1) = 0.57
11702	TGPAPFKSPAQSGGSK	Phospho (S/T12)	51.19	2	798.877	0.002073	1	1	2	137064	tr|Q9VPX6|Q9VPX6_DROME	198.57	2	0	0.54	Phospho (S12) = 0.54
16735	TGPAPFKSPAQSGGSK	Phospho (S/T15)	46.95	2	798.877	0.002553	1	1	2	137064	tr|Q9VPX6|Q9VPX6_DROME	198.57	2	0	0.42	Phospho (S15) = 0.42
37018	SAVVYTSADEKDHDEAPR	Phospho (S/T7)	24.05	3	690.633	0.00067	1	1	2	137063	tr|A0A0B4LGV6|A0A0B4LGV6_DROME	24.05	2	0	0.54	Phospho (S7) = 0.54
19513	TTSQTDNEQPQGETAQKR	Phospho (S/T1)	44.16	2	1049.96	0.0046	1	1	1	137062	tr|Q9VN21|Q9VN21_DROME	770.45	1	0	0.36	Phospho (S/T1) = 0.36
119830	TTSQTDNEQPQGETAQK	Phospho (S/T2)	45.98	2	971.91	0.004622	0	1	1	137062	tr|Q9VN21|Q9VN21_DROME	770.45	1	0	0.33	Phospho (S/T2) = 0.33
54655	EEDTDVEQHQNNR	Phospho (S/T4)	43.92	2	847.329	0.003052	0	1	1	137062	tr|Q9VN21|Q9VN21_DROME	770.45	1	0	1	Phospho (S/T4) = 1.0
16507	TTSQTDNEQPQGETAQKR	Phospho (S/T5)	27.62	2	1049.96	0.00704	1	1	1	137062	tr|Q9VN21|Q9VN21_DROME	770.45	1	0	0.38	Phospho (S/T5) = 0.38
40486	SISLKEEDTDVEQHQNNR	Phospho (S/T9)	111.88	2	1111.5	0.007025	1	1	1	137062	tr|Q9VN21|Q9VN21_DROME	770.45	1	0	1	Phospho (S/T9) = 1.0
18911	TTKSEGDQSGVEAGAK	Phospho (S/T2); Phospho (S/T9)	48.46	2	862.842	-0.00026	1	1	1	137062	tr|Q9VN21|Q9VN21_DROME	770.45	1	0	0.33	Phospho (S/T2) = 0.33,Phospho (S9) = 1.0
54167	EEDTDVEQHQNNRR	Phospho (S/T4)	21.29	3	617.255	0.001287	1	1	1	137062	tr|Q9VN21|Q9VN21_DROME	770.45	1	0	1	Phospho (S/T4) = 1.0
12811	TTSQTDNEQPQGETAQKR	Phospho (S/T3)	55.31	3	700.306	0.000131	1	1	1	137062	tr|Q9VN21|Q9VN21_DROME	770.45	1	0	0.61	Phospho (S3) = 0.61
17948	TTKSEGDQSGVEAGAK	Phospho (S/T4); Phospho (S/T9)	54.36	2	862.841	-0.00093	1	1	1	137062	tr|Q9VN21|Q9VN21_DROME	770.45	1	0	0.88	Phospho (S4) = 0.88,Phospho (S9) = 1.0
34294	AESAETATPVQTK	Phospho (S/T8)	67.61	2	706.821	0.001692	0	1	1	137062	tr|Q9VN21|Q9VN21_DROME	770.45	1	0	1	Phospho (S/T8) = 1.0
117997	TTSQTDNEQPQGETAQK	Phospho (S/T3)	60.97	2	971.909	0.004192	0	1	1	137062	tr|Q9VN21|Q9VN21_DROME	770.45	1	0	0.75	Phospho (S3) = 0.75
13186	SEGDQSGVEAGAK	Phospho (S/T1)	29.63	2	657.765	0.000853	0	1	1	137062	tr|Q9VN21|Q9VN21_DROME	770.45	1	0	0.92	Phospho (S1) = 0.92
120782	TTSQTDNEQPQGETAQK	Phospho (S/T1)	45.98	2	971.91	0.004622	0	1	1	137062	tr|Q9VN21|Q9VN21_DROME	770.45	1	0	0.33	Phospho (S/T1) = 0.33
14004	SEGDQSGVEAGAK	Phospho (S/T1); Phospho (S/T6)	47.64	2	697.746	-0.001108	0	1	1	137062	tr|Q9VN21|Q9VN21_DROME	770.45	1	0	1	Phospho (S1) = 1.0,Phospho (S6) = 1.0
15601	SEGDQSGVEAGAK	Phospho (S/T6)	58.96	2	657.766	0.001523	0	1	1	137062	tr|Q9VN21|Q9VN21_DROME	770.45	1	0	1	Phospho (S6) = 1.0
14039	TTKSEGDQSGVEAGAK	Phospho (S/T1); Phospho (S/T9)	48.46	2	862.842	-0.00026	1	1	1	137062	tr|Q9VN21|Q9VN21_DROME	770.45	1	0	0.33	Phospho (S/T1) = 0.33,Phospho (S9) = 1.0
37746	SISLKEEDTDVEQHQNNR	Phospho (S/T1)	21.38	3	741.334	0.004985	1	1	1	137062	tr|Q9VN21|Q9VN21_DROME	770.45	1	0	0.37	Phospho (S1) = 0.37
56463	TTKSEGDQSGVEAGAK	Phospho (S/T4)	31.28	2	822.86	0.001032	1	1	1	137062	tr|Q9VN21|Q9VN21_DROME	770.45	1	0	0.81	Phospho (S4) = 0.81
121718	TPDIGGTNSSTDVVENILK		93.61	2	980.501	0.003987	0	1	3	137061	tr|A8JRB8|A8JRB8_DROME	134.51	3	0
257306	LSDGLFLEVANR		40.9	2	667.361	0.001568	0	1	3	137061	tr|A8JRB8|A8JRB8_DROME	134.51	3	0
33847	LADAALGLLNEQSQESTAR	Phospho (S/T13)	53.91	2	1033.99	0.003554	0	1	2	137060	sp|Q9VA70|NCASE_DROME	78.36	2	0	1	Phospho (S13) = 1.0
37939	LADAALGLLNEQSQESTAR	Phospho (S/T16)	24.45	2	1033.99	0.002214	0	1	2	137060	sp|Q9VA70|NCASE_DROME	78.36	2	0	0.58	Phospho (S16) = 0.58
512601	KGSPAPIQIK	Phospho (S/T3)	33.21	2	559.802	0.000159	1	1	1	137059	tr|Q9W3D1|Q9W3D1_DROME	33.21	1	0	1	Phospho (S3) = 1.0
37691	RGLGGGDGSAEPGVHDQNPEGLQR	Phospho (S/T9)	38.03	3	828.376	0.002728	1	1	2	137058	tr|M9NFR5|M9NFR5_DROME	38.03	2	0	1	Phospho (S9) = 1.0
18998	IANVLIGAGTHLLDESSDEEPPR	Phospho (S/T16); Phospho (S/T17)	36.1	3	865.059	0.001486	0	1	1	137057	tr|Q95SH7|Q95SH7_DROME	90.74	1	0	0.99	Phospho (S16) = 1.0,Phospho (S17) = 1.0
12175	IANVLIGAGTHLLDESSDEEPPRGK	Phospho (S/T16); Phospho (S/T17)	54.64	3	926.764	0.001031	1	1	1	137057	tr|Q95SH7|Q95SH7_DROME	90.74	1	0	0.99	Phospho (S16) = 1.0,Phospho (S17) = 0.99
20065	ITLNRTPTLK	Phospho (S/T2)	34.5	2	618.841	0.001612	1	1	1	137056	sp|Q23973|MTRM_DROME	105.86	1	0	0.5	Phospho (S/T2) = 0.5
15674	ITLNRTPTLK	Phospho (S/T8)	25.09	2	618.841	0.001432	1	1	1	137056	sp|Q23973|MTRM_DROME	105.86	1	0	0.57	Phospho (S/T8) = 0.57
17472	ITLNRTPTLK	Phospho (S/T6)	46.27	2	618.841	0.001612	1	1	1	137056	sp|Q23973|MTRM_DROME	105.86	1	0	0.83	Phospho (S/T6) = 0.83
16074	NLDGDDSDDGSGTLPLVYQLPTAPR	Phospho (S/T13)	48.84	3	899.411	0.003372	0	1	4	137055	tr|L7EEF1|L7EEF1_DROME	437.36	4	0	0.33	Phospho (S/T13) = 0.33
15228	TSARPQSIDTSPTRR	Phospho (S/T7); Phospho (S/T10)	30.49	3	611.607	0	1	1	4	137055	tr|L7EEF1|L7EEF1_DROME	437.36	4	0	0.63	Phospho (S7) = 0.92,Phospho (S/T10) = 0.68
11605	TSARPQSIDTSPTRR	Phospho (S/T11)	47.16	3	584.952	0.000471	1	1	4	137055	tr|L7EEF1|L7EEF1_DROME	437.36	4	0	0.89	Phospho (S11) = 0.89
35404	TSARPQSIDTSPTR	Phospho (S/T11)	28.16	2	798.874	0.001157	0	1	4	137055	tr|L7EEF1|L7EEF1_DROME	437.36	4	0	0.49	Phospho (S11) = 0.49
36194	TSARPQSIDTSPTRR	Phospho (S/T13)	26.37	2	876.928	0.004745	1	1	4	137055	tr|L7EEF1|L7EEF1_DROME	437.36	4	0	0.78	Phospho (S/T13) = 0.78
33731	IRNLDGDDSDDGSGTLPLVYQLPTAPR	Phospho (S/T9)	36.74	3	989.141	0.004843	1	1	4	137055	tr|L7EEF1|L7EEF1_DROME	437.36	4	0	0.9	Phospho (S9) = 0.9
36665	TSARPQSIDTSPTRR	Phospho (S/T10)	25	2	876.925	0.001875	1	1	4	137055	tr|L7EEF1|L7EEF1_DROME	437.36	4	0	0.65	Phospho (S/T10) = 0.65
35720	NLDGDDSDDGSGTLPLVYQLPTAPR	Phospho (S/T7)	74.51	2	1348.61	0.00614	0	1	4	137055	tr|L7EEF1|L7EEF1_DROME	437.36	4	0	0.99	Phospho (S7) = 0.99
16513	NLDGDDSDDGSGTLPLVYQLPTAPR	Phospho (S/T11)	59.55	3	899.412	0.003982	0	1	4	137055	tr|L7EEF1|L7EEF1_DROME	437.36	4	0	0.48	Phospho (S11) = 0.48
37023	IRNLDGDDSDDGSGTLPLVYQLPTAPR	Phospho (S/T15)	31.76	3	989.139	0.003193	1	1	4	137055	tr|L7EEF1|L7EEF1_DROME	437.36	4	0	0.34	Phospho (S/T15) = 0.34
38762	TSARPQSIDTSPTR	Phospho (S/T10)	28.78	2	798.875	0.002068	0	1	4	137055	tr|L7EEF1|L7EEF1_DROME	437.36	4	0	0.61	Phospho (S/T10) = 0.61
210059	IFVGGLTTEISDEEIK		52.65	2	875.962	0.002513	0	1	2	137054	sp|Q08473|SQD_DROME	52.65	2	0
35810	KESDDEDEPNTSQELSADER	Phospho (S/T3)	93.04	2	1187.47	0.005278	1	1	1	137053	sp|Q9V677|ECM29_DROME	93.04	1	0	1	Phospho (S3) = 1.0
55263	QEIDSPNAGATVK	Phospho (S/T5)	39.57	2	705.321	0.002314	0	1	2	137052	sp|P48810|RB87F_DROME	39.57	2	0	0.99	Phospho (S5) = 0.99
81896	SGEKEEIQCDALLVSVGR	Carbamidomethyl (C9)	40.83	3	664.004	0.001761	1	1	1	137051	tr|Q9VVL7|Q9VVL7_DROME	40.83	1	0
37879	TSPPNQGGQGGYR	Phospho (S/T1)	28.3	2	699.794	0.000479	0	1	1	137050	tr|Q8MZI3|Q8MZI3_DROME	28.3	1	0	0.5	Phospho (S/T1) = 0.5
36405	TSPPNQGGQGGYR	Phospho (S/T2)	28.3	2	699.794	0.000479	0	1	1	137050	tr|Q8MZI3|Q8MZI3_DROME	28.3	1	0	0.5	Phospho (S2) = 0.5
34020	SLTPLQTDPK	Phospho (S/T3)	35.9	2	590.288	0.001478	0	1	7	137049	tr|M9MRD1|M9MRD1_DROME	35.9	7	0	0.95	Phospho (S/T3) = 0.95
12781	VVTSPIRVVTSPAR	Phospho (S/T3); Phospho (S/T11)	23.11	3	547.943	0.00083	1	2	3	137048	tr|B9EQU5|B9EQU5_DROME	220.92	1	0	0.25	Phospho (S/T3) = 0.5,Phospho (S11) = 0.5
13271	VVTSPIR	Phospho (S/T4)	33.33	2	426.222	-0.000939	0	2	3	137048	tr|B9EQU5|B9EQU5_DROME	220.92	1	0	0.91	Phospho (S4) = 0.91
11506	VVTSPIRVVTSPAR	Phospho (S/T4); Phospho (S/T10)	23.11	3	547.943	0.00083	1	2	3	137048	tr|B9EQU5|B9EQU5_DROME	220.92	1	0	0.25	Phospho (S4) = 0.5,Phospho (S/T10) = 0.5
18217040	SQDPVKEVEAVEVEA	Phospho (S/T1)	21.52	2	854.89	0.002661	1	1	1	137048	tr|B9EQU5|B9EQU5_DROME	220.92	1	0	1	Phospho (S1) = 1.0
16201	VVTSPIRVVTSPAR	Phospho (S/T4); Phospho (S/T11)	23.11	3	547.943	0.00083	1	2	3	137048	tr|B9EQU5|B9EQU5_DROME	220.92	1	0	0.25	Phospho (S4) = 0.5,Phospho (S11) = 0.5
37355	VIHSPSPVR	Phospho (S/T6)	31.08	2	536.271	0.000389	0	2	3	137048	tr|B9EQU5|B9EQU5_DROME	220.92	1	0	0.93	Phospho (S6) = 0.93
12927	VVTSPIRVVTSPAR	Phospho (S/T3); Phospho (S/T10)	23.11	3	547.943	0.00083	1	2	3	137048	tr|B9EQU5|B9EQU5_DROME	220.92	1	0	0.25	Phospho (S/T3) = 0.5,Phospho (S/T10) = 0.5
14654	SSLSPLR	Phospho (S/T4)	43.89	2	420.205	0.000625	0	2	3	137048	tr|B9EQU5|B9EQU5_DROME	220.92	1	0	0.99	Phospho (S4) = 0.99
13273	VIHSPSPVR	Phospho (S/T4); Phospho (S/T6)	33.99	2	576.253	-0.001383	0	2	3	137048	tr|B9EQU5|B9EQU5_DROME	220.92	1	0	1	Phospho (S4) = 1.0,Phospho (S6) = 1.0
11517	VITSPVR	Phospho (S/T4)	34	2	426.223	0.000491	0	2	3	137048	tr|B9EQU5|B9EQU5_DROME	220.92	1	0	0.97	Phospho (S4) = 0.97
12781	VVTSPIRVVTSPAR	Phospho (S/T3); Phospho (S/T11)	23.11	3	547.943	0.00083	1	2	3	137047	sp|Q9VGX3|FAU_DROME	299.42	2	0	0.25	Phospho (S/T3) = 0.5,Phospho (S11) = 0.5
234208	LLTVNEEALDEVDLEK	Phospho (S/T3)	22.85	2	955.451	-0.004606	0	1	2	137047	sp|Q9VGX3|FAU_DROME	299.42	2	0	1	Phospho (S/T3) = 1.0
13271	VVTSPIR	Phospho (S/T4)	33.33	2	426.222	-0.000939	0	2	3	137047	sp|Q9VGX3|FAU_DROME	299.42	2	0	0.91	Phospho (S4) = 0.91
11506	VVTSPIRVVTSPAR	Phospho (S/T4); Phospho (S/T10)	23.11	3	547.943	0.00083	1	2	3	137047	sp|Q9VGX3|FAU_DROME	299.42	2	0	0.25	Phospho (S4) = 0.5,Phospho (S/T10) = 0.5
16201	VVTSPIRVVTSPAR	Phospho (S/T4); Phospho (S/T11)	23.11	3	547.943	0.00083	1	2	3	137047	sp|Q9VGX3|FAU_DROME	299.42	2	0	0.25	Phospho (S4) = 0.5,Phospho (S11) = 0.5
37355	VIHSPSPVR	Phospho (S/T6)	31.08	2	536.271	0.000389	0	2	3	137047	sp|Q9VGX3|FAU_DROME	299.42	2	0	0.93	Phospho (S6) = 0.93
12927	VVTSPIRVVTSPAR	Phospho (S/T3); Phospho (S/T10)	23.11	3	547.943	0.00083	1	2	3	137047	sp|Q9VGX3|FAU_DROME	299.42	2	0	0.25	Phospho (S/T3) = 0.5,Phospho (S/T10) = 0.5
14654	SSLSPLR	Phospho (S/T4)	43.89	2	420.205	0.000625	0	2	3	137047	sp|Q9VGX3|FAU_DROME	299.42	2	0	0.99	Phospho (S4) = 0.99
13273	VIHSPSPVR	Phospho (S/T4); Phospho (S/T6)	33.99	2	576.253	-0.001383	0	2	3	137047	sp|Q9VGX3|FAU_DROME	299.42	2	0	1	Phospho (S4) = 1.0,Phospho (S6) = 1.0
57093	LLTVNEEALDEVDLEK		77.17	2	915.476	0.002966	0	1	2	137047	sp|Q9VGX3|FAU_DROME	299.42	2	0
11517	VITSPVR	Phospho (S/T4)	34	2	426.223	0.000491	0	2	3	137047	sp|Q9VGX3|FAU_DROME	299.42	2	0	0.97	Phospho (S4) = 0.97
51498	VTTDVSLASPPSSPAILNV	Phospho (S/T12)	30.52	2	974.491	0.003839	0	1	1	137046	tr|Q9V3A7|Q9V3A7_DROME	138.75	1	0	0.51	Phospho (S12) = 0.51
12496	VTTDVSLASPPSSPAILNV	Phospho (S/T9); Phospho (S/T13)	44.16	2	1014.47	0.001937	0	1	1	137046	tr|Q9V3A7|Q9V3A7_DROME	138.75	1	0	0.79	Phospho (S9) = 0.95,Phospho (S13) = 0.83
14931	VTTDVSLASPPSSPAILNV	Phospho (S/T9); Phospho (S/T12)	41.46	2	1014.47	0.002917	0	1	1	137046	tr|Q9V3A7|Q9V3A7_DROME	138.75	1	0	0.42	Phospho (S9) = 0.85,Phospho (S12) = 0.55
12912	VTTDVSLASPPSSPAILNV	Phospho (S/T12); Phospho (S/T13)	22.61	2	1014.47	0.002977	0	1	1	137046	tr|Q9V3A7|Q9V3A7_DROME	138.75	1	0	0.4	Phospho (S12) = 0.7,Phospho (S13) = 0.7
166720	SSSCSTIYLDDSTVSQPNLK	Carbamidomethyl (C4); Phospho (S/T6)	32.34	2	1141.5	0.001426	0	1	1	137045	tr|Q9VKF0|Q9VKF0_DROME	32.34	1	0	0.2	Phospho (S/T6) = 0.2
164540	SSSCSTIYLDDSTVSQPNLK	Carbamidomethyl (C4); Phospho (S/T5)	32.34	2	1141.5	0.001426	0	1	1	137045	tr|Q9VKF0|Q9VKF0_DROME	32.34	1	0	0.2	Phospho (S5) = 0.2
18263867	SQSSASTSPCLSPVR	Phospho (S/T7); Phospho (S/T8); Carbamidomethyl (C10)	25.71	3	575.234	0.003645	0	1	2	137044	tr|A0A0B4LFI1|A0A0B4LFI1_DROME	25.71	2	0	0.81	Phospho (S/T7) = 0.88,Phospho (S8) = 0.81
217520	LEDSGELFGR	Phospho (S/T4)	32.66	2	601.761	0.002476	0	1	1	137043	tr|Q8ING0|Q8ING0_DROME	32.66	1	0	1	Phospho (S4) = 1.0
152685	DQPIEEANNSVPQTPETEKTQPQTPK	Phospho (S/T14); Phospho (S/T24)	33.05	3	1022.79	0.00321	1	1	4	137042	tr|B7YZK4|B7YZK4_DROME	68.2	1	4	0.33	Phospho (S/T14) = 0.76,Phospho (S/T24) = 0.48
152213	DQPIEEANNSVPQTPETEKTQPQTPK	Phospho (S/T14); Phospho (S/T20)	32.98	3	1022.79	0.00321	1	1	4	137042	tr|B7YZK4|B7YZK4_DROME	68.2	1	4	0.33	Phospho (S/T14) = 0.76,Phospho (S/T20) = 0.49
41125	LYNNTAAAGSPTCFNTSLGTQALLK	Phospho (S/T10); Carbamidomethyl (C13)	35.15	3	898.429	0.002334	0	1	2	137042	tr|B7YZK4|B7YZK4_DROME	68.2	1	4	0.71	Phospho (S10) = 0.71
38686	ESGGAGGGPNTISPQER	Phospho (S/T2)	36.88	2	847.365	0.002729	0	1	1	137041	tr|Q9VXF9|Q9VXF9_DROME	77.16	1	0	0.68	Phospho (S2) = 0.68
33233	ESGGAGGGPNTISPQER	Phospho (S/T13)	40.28	2	847.364	0.001939	0	1	1	137041	tr|Q9VXF9|Q9VXF9_DROME	77.16	1	0	0.63	Phospho (S13) = 0.63
12450	DGSASGIGASPQR	Phospho (S/T3)	34	2	641.777	0.002239	0	1	4	137040	tr|A0A0B4K664|A0A0B4K664_DROME	132.45	4	0	0.49	Phospho (S3) = 0.49
14404	DGSASGIGASPQR	Phospho (S/T5)	38.15	2	641.777	0.002359	0	1	4	137040	tr|A0A0B4K664|A0A0B4K664_DROME	132.45	4	0	0.55	Phospho (S5) = 0.55
19368	DGSASGIGASPQR	Phospho (S/T10)	60.3	2	641.775	0.000649	0	1	4	137040	tr|A0A0B4K664|A0A0B4K664_DROME	132.45	4	0	1	Phospho (S10) = 1.0
33527	LTSPLLVR	Phospho (S/T3)	36.07	2	489.773	0.000631	0	1	1	137039	tr|Q9VHC3|Q9VHC3_DROME	36.07	1	0	0.87	Phospho (S3) = 0.87
38284	KPGPLLGPPSLGSAELSNQLETEK	Phospho (S/T13)	27.06	3	848.101	0.002832	0	1	3	137038	tr|M9PAZ4|M9PAZ4_DROME	27.06	3	0	0.7	Phospho (S13) = 0.7
152798	DARPSSSPSASTEFGAGGDKSR	Phospho (S/T9)	24.91	3	749.662	0.001538	1	1	2	137037	sp|P28750|EXU_DROME	583.96	2	0	0.27	Phospho (S9) = 0.27
33991	DARPSSSPSASTEFGAGGDK	Phospho (S/T7)	67.32	2	1002.42	0.004246	0	1	2	137037	sp|P28750|EXU_DROME	583.96	2	0	0.87	Phospho (S7) = 0.87
80568	DARPSSSPSASTEFGAGGDK	Phospho (S/T7); Phospho (S/T9)	31.03	2	1042.4	0.000265	0	1	2	137037	sp|P28750|EXU_DROME	583.96	2	0	0.5	Phospho (S7) = 0.73,Phospho (S9) = 0.71
153626	SVSSLPDSTTK	Phospho (S/T4)	63.82	2	601.273	0.002038	0	1	2	137037	sp|P28750|EXU_DROME	583.96	2	0	0.99	Phospho (S4) = 0.99
92970	DARPSSSPSASTEFGAGGDKSR	Phospho (S/T7); Phospho (S/T9)	22.44	3	776.317	0.001367	1	1	2	137037	sp|P28750|EXU_DROME	583.96	2	0	0.54	Phospho (S7) = 0.66,Phospho (S9) = 0.7
79590	DARPSSSPSASTEFGAGGDK	Phospho (S/T7); Phospho (S/T12)	27.41	2	1042.41	0.003934	0	1	2	137037	sp|P28750|EXU_DROME	583.96	2	0	0.28	Phospho (S7) = 0.52,Phospho (S/T12) = 0.61
153441	DARPSSSPSASTEFGAGGDKSR	Phospho (S/T5)	47.58	3	749.663	0.001968	1	1	2	137037	sp|P28750|EXU_DROME	583.96	2	0	0.32	Phospho (S5) = 0.32
40693	DARPSSSPSASTEFGAGGDK	Phospho (S/T5)	54.58	3	668.618	0.002156	0	1	2	137037	sp|P28750|EXU_DROME	583.96	2	0	0.36	Phospho (S5) = 0.36
12357	SVSSLPDSTTKTPSPNKPR	Phospho (S/T4); Phospho (S/T8)	25.49	3	720.332	0.001516	1	1	2	137037	sp|P28750|EXU_DROME	583.96	2	0	0.95	Phospho (S4) = 0.96,Phospho (S8) = 0.96
40412	DARPSSSPSASTEFGAGGDK	Phospho (S/T6)	59.68	2	1002.43	0.004666	0	1	2	137037	sp|P28750|EXU_DROME	583.96	2	0	0.46	Phospho (S6) = 0.46
152018	DARPSSSPSASTEFGAGGDKSR	Phospho (S/T6)	50.69	3	749.662	0.001108	1	1	2	137037	sp|P28750|EXU_DROME	583.96	2	0	0.35	Phospho (S6) = 0.35
153352	DARPSSSPSASTEFGAGGDKSR	Phospho (S/T7)	50.69	3	749.662	0.001108	1	1	2	137037	sp|P28750|EXU_DROME	583.96	2	0	0.35	Phospho (S7) = 0.35
39310	DARPSSSPSASTEFGAGGDK	Phospho (S/T9)	57.86	2	1002.42	0.003087	0	1	2	137037	sp|P28750|EXU_DROME	583.96	2	0	0.44	Phospho (S9) = 0.44
41778	DARPSSSPSASTEFGAGGDK	Phospho (S/T11)	51.15	2	1002.42	0.003516	0	1	2	137037	sp|P28750|EXU_DROME	583.96	2	0	0.31	Phospho (S11) = 0.31
35576	GETTQATPPAPPTK	Phospho (S/T3)	32.06	2	738.343	0.000921	0	1	2	137036	sp|Q9I7D3|CAPR1_DROME	161.14	2	0	0.74	Phospho (S/T3) = 0.74
32568	GETTQATPPAPPTK	Phospho (S/T4)	42.2	2	738.343	0.000681	0	1	2	137036	sp|Q9I7D3|CAPR1_DROME	161.14	2	0	0.53	Phospho (S/T4) = 0.53
34214	GETTQATPPAPPTK	Phospho (S/T7)	56.12	2	738.344	0.001231	0	1	2	137036	sp|Q9I7D3|CAPR1_DROME	161.14	2	0	0.83	Phospho (S/T7) = 0.83
16355	NSLEEGLDK	Phospho (S/T2)	30.76	2	542.732	0.000223	0	1	2	137036	sp|Q9I7D3|CAPR1_DROME	161.14	2	0	1	Phospho (S2) = 1.0
122124	SGEDLDKNQTDEHEQK	Phospho (S/T1)	23.15	3	651.603	0.002663	1	1	2	137035	tr|M9PFV8|M9PFV8_DROME	23.15	2	0	1	Phospho (S1) = 1.0
35082	AASTELLFLEPQAPK	Phospho (S/T3)	32.44	2	847.926	0.002302	0	1	1	137034	tr|Q9V3V3|Q9V3V3_DROME	32.44	1	0	0.5	Phospho (S3) = 0.5
39745	AASTELLFLEPQAPK	Phospho (S/T4)	32.44	2	847.926	0.002302	0	1	1	137034	tr|Q9V3V3|Q9V3V3_DROME	32.44	1	0	0.5	Phospho (S/T4) = 0.5
522677	DVDFGDSDNENEPDAYLAR	Phospho (S/T7)	32.26	2	1111.44	0.006729	0	1	1	137033	sp|Q05344|SSRP1_DROME	32.26	1	0	1	Phospho (S7) = 1.0
12850	AIVGASLAEILAK	Phospho (S/T6)	59.74	2	668.369	0.001172	0	1	2	137032	sp|Q9VJY6|RL24_DROME	59.74	2	0	1	Phospho (S6) = 1.0
33475	FLASPAPTTPNNSSAK	Phospho (S/T9)	40.82	2	841.897	0.003954	0	1	2	137031	sp|P20232|TFS2_DROME	88.8	2	0	0.77	Phospho (S/T9) = 0.77
35232	FLASPAPTTPNNSSAK	Phospho (S/T13)	21.95	2	841.896	0.003034	0	1	2	137031	sp|P20232|TFS2_DROME	88.8	2	0	0.69	Phospho (S13) = 0.69
40216	FLASPAPTTPNNSSAK	Phospho (S/T8)	26.03	2	841.895	0.002554	0	1	2	137031	sp|P20232|TFS2_DROME	88.8	2	0	0.43	Phospho (S/T8) = 0.43
163778	ADYTNSSSCGSPIGNTNIR	Carbamidomethyl (C9); Phospho (S/T11)	33.41	2	1047.44	0.002586	0	1	3	137030	tr|M9NED4|M9NED4_DROME	33.41	3	0	0.68	Phospho (S11) = 0.68
174856	EAPDQESEAEDEVVALESDGGDAGDDSDAGVKPTEAVPK	Phospho (S/T7); Phospho (S/T18); Phospho (S/T27)	63.88	4	1042.91	0.00156	0	1	2	137029	sp|A1ZAX1|EIF3C_DROME	263.59	2	0	1	Phospho (S7) = 1.0,Phospho (S18) = 1.0,Phospho (S27) = 1.0
173079	FREAPDQESEAEDEVVALESDGGDAGDDSDAGVKPTEAVPK	Phospho (S/T9); Phospho (S/T20); Phospho (S/T36)	32.73	4	1118.7	0.001658	1	1	2	137029	sp|A1ZAX1|EIF3C_DROME	263.59	2	0	0.54	Phospho (S9) = 1.0,Phospho (S20) = 0.99,Phospho (S/T36) = 0.55
173008	FREAPDQESEAEDEVVALESDGGDAGDDSDAGVKPTEAVPK	Phospho (S/T9); Phospho (S/T20); Phospho (S/T29)	58.75	4	1118.7	0.001658	1	1	2	137029	sp|A1ZAX1|EIF3C_DROME	263.59	2	0	0.95	Phospho (S9) = 1.0,Phospho (S20) = 1.0,Phospho (S29) = 0.95
14294	ASAFQFSDDEEEVKR	Phospho (S/T7)	108.23	2	919.39	0.004687	1	1	2	137029	sp|A1ZAX1|EIF3C_DROME	263.59	2	0	1	Phospho (S7) = 1.0
37481	GFDPNEVVSTVSSDGVLTLK		56.99	2	1032.53	0.001976	0	1	2	137028	sp|P02518|HSP27_DROME	118.35	2	0
15740	RASGGPNALLPAVGK	Phospho (S/T3)	61.36	2	744.392	0.002083	1	1	2	137028	sp|P02518|HSP27_DROME	118.35	2	0	1	Phospho (S3) = 1.0
12544	NVPNLDSNTDEEEQLSSSIDLKK	Phospho (S/T7); Phospho (S/T9)	32.14	3	912.394	-0.000787	1	1	1	137027	tr|Q9V455|Q9V455_DROME	78.9	1	0	0.96	Phospho (S7) = 0.98,Phospho (S/T9) = 0.97
40158	NVPNLDSNTDEEEQLSSSIDLK	Phospho (S/T9)	46.76	2	1264.06	0.005207	0	1	1	137027	tr|Q9V455|Q9V455_DROME	78.9	1	0	0.86	Phospho (S/T9) = 0.86
15630	SSSPTTPSLEQQPVEDAPPIPGTETAPQEK	Phospho (S/T5); Phospho (S/T6)	54.15	3	1093.49	0.003916	0	1	2	137026	sp|Q9VMQ7|ELP4_DROME	54.15	2	0	0.58	Phospho (S/T5) = 0.78,Phospho (S/T6) = 0.65
40980	AVSDSKEIVGDGR	Phospho (S/T5)	80.33	2	706.827	0.002229	1	1	1	137025	sp|P98159|NUDEL_DROME	80.33	1	0	0.51	Phospho (S5) = 0.51
83401	AAAPAAVASPAAAATSADASPSPAKK	Phospho (S/T9); Phospho (S/T20); Phospho (S/T22)	30.7	3	830.697	0.001775	1	1	2	137024	sp|P41073|PEP_DROME	88.91	2	0	0.73	Phospho (S9) = 0.77,Phospho (S20) = 0.97,Phospho (S22) = 0.98
18525	AAAPAAVASPAAAATSADASPSPAK	Phospho (S/T9); Phospho (S/T20); Phospho (S/T22)	58.21	2	1181.49	0.000838	0	1	2	137024	sp|P41073|PEP_DROME	88.91	2	0	0.98	Phospho (S9) = 1.0,Phospho (S20) = 0.98,Phospho (S22) = 1.0
53102	AEQFAGIVSSILNDNDSD	Phospho (S/T17)	69.07	2	987.925	0.004579	0	1	1	137023	tr|Q9VU04|Q9VU04_DROME	69.07	1	0	1	Phospho (S17) = 1.0
514474	SYGQDSSAASAASSAAAAGAEGQQR		35.44	2	1150.02	0.005255	0	1	1	137022	sp|P07186|CH19_DROME	35.44	1	0
11749	NNNEDQQSGEQSLTDEDAAILER	Phospho (S/T12)	31.82	3	886.041	0.003067	0	1	1	137021	tr|Q9VV46|Q9VV46_DROME	327.75	1	0	0.37	Phospho (S12) = 0.37
16310	NNNEDQQSGEQSLTDEDAAILER	Phospho (S/T8)	114.62	2	1328.56	0.002958	0	1	1	137021	tr|Q9VV46|Q9VV46_DROME	327.75	1	0	1	Phospho (S8) = 1.0
37927	LGDLASAEKLLEDR	Phospho (S/T6)	70.59	2	805.397	0.002019	1	1	1	137021	tr|Q9VV46|Q9VV46_DROME	327.75	1	0	1	Phospho (S6) = 1.0
12977	NNNEDQQSGEQSLTDEDAAILER	Phospho (S/T14)	31.82	3	886.041	0.003067	0	1	1	137021	tr|Q9VV46|Q9VV46_DROME	327.75	1	0	0.37	Phospho (S/T14) = 0.37
32540	LGDLASAEK	Phospho (S/T6)	73.56	2	492.226	0.000439	0	1	1	137021	tr|Q9VV46|Q9VV46_DROME	327.75	1	0	1	Phospho (S6) = 1.0
38166	QQEQIRNNNEDQQSGEQSLTDEDAAILER	Phospho (S/T14)	37.16	3	1146.84	0.003234	1	1	1	137021	tr|Q9VV46|Q9VV46_DROME	327.75	1	0	0.95	Phospho (S14) = 0.95
152494	ASPAAGPSKQEIESVFSR	Acetyl (Protein N-term); Phospho (S/T2)	25.98	2	991.968	0.003136	1	1	5	137020	tr|A8JNX0|A8JNX0_DROME	25.98	5	0	0.92	Acetyl (Protein N-term) = 1.0,Phospho (S2) = 0.92
54311	DGHSPHTGAGGSSSSGSGSGGPSSSDR	Phospho (S/T14)	22.95	3	817.985	0.000228	0	1	2	137019	tr|M9PGZ8|M9PGZ8_DROME	22.95	2	0	0.5	Phospho (S14) = 0.5
33676	YDNIDVDEILK		58.87	2	668.837	0.001988	0	1	2	137018	sp|Q9W1C9|PEB3_DROME	58.87	2	0
122258	IAVVSYEPEDEIK		26.68	2	746.385	0.002408	0	1	2	137017	sp|P41043|GSTS1_DROME	51.65	2	0
54472	IAVVSYEPEDEIKEK		24.97	3	583.639	0.002196	1	1	2	137017	sp|P41043|GSTS1_DROME	51.65	2	0
13324	YASTNVLAAVPPGTPR	Phospho (S/T3); Phospho (S/T14)	43.67	2	887.406	0.00327	0	1	7	137016	sp|P31007|DLG1_DROME	193.59	7	0	0.47	Phospho (S3) = 0.47,Phospho (S/T14) = 1.0
41157	AVSTEDITREPR	Phospho (S/T3)	37.81	2	727.339	0.000982	1	1	7	137016	sp|P31007|DLG1_DROME	193.59	7	0	0.72	Phospho (S3) = 0.72
488647	GTATTPAAGSAAGDAR	Phospho (S/T5); Phospho (S/T10)	24.91	2	767.8	-0.000129	0	1	7	137016	sp|P31007|DLG1_DROME	193.59	7	0	0.72	Phospho (S/T5) = 0.72,Phospho (S10) = 1.0
35783	AVSTEDITREPR	Phospho (S/T4)	27.57	2	727.341	0.003611	1	1	7	137016	sp|P31007|DLG1_DROME	193.59	7	0	0.48	Phospho (S/T4) = 0.48
15445	YASTNVLAAVPPGTPR	Phospho (Y1); Phospho (S/T14)	43.67	2	887.406	0.00327	0	1	7	137016	sp|P31007|DLG1_DROME	193.59	7	0	0.47	Phospho (Y1) = 0.47,Phospho (S/T14) = 1.0
210862	AVSTEDITR	Phospho (S/T3)	59.63	2	536.24	0.00089	0	1	7	137016	sp|P31007|DLG1_DROME	193.59	7	0	0.95	Phospho (S3) = 0.95
154894	LDSASNTTLR	Phospho (S/T3)	37.68	2	579.265	0.001298	0	1	2	137015	sp|P05990|PYR1_DROME	37.68	2	0	0.91	Phospho (S3) = 0.91
163212	SSENLLDSCSSSSAPSLK	Phospho (S/T1); Carbamidomethyl (C9)	39.34	2	974.917	0.002798	0	1	5	137014	tr|Q15K24|Q15K24_DROME	39.34	5	0	0.5	Phospho (S1) = 0.5
165009	SSENLLDSCSSSSAPSLK	Phospho (S/T2); Carbamidomethyl (C9)	39.34	2	974.917	0.002798	0	1	5	137014	tr|Q15K24|Q15K24_DROME	39.34	5	0	0.5	Phospho (S2) = 0.5
36068	LLGTIGSESETNTAK	Phospho (S/T7)	38.68	2	800.879	0.002357	0	1	1	137013	sp|Q8INM3|SLE_DROME	742.12	1	1	0.84	Phospho (S7) = 0.84
34225	GLSNSTEELHPAPPQIDAIKPFDELESK	Phospho (S/T6)	46.45	3	1048.17	0.0036	0	1	1	137013	sp|Q8INM3|SLE_DROME	742.12	1	1	0.67	Phospho (S/T6) = 0.67
16425	GETPEPTTPSSVKR	Phospho (S/T3); Phospho (S/T8); Phospho (S/T11)	31.4	2	863.331	0.000385	1	1	1	137013	sp|Q8INM3|SLE_DROME	742.12	1	1	0.58	Phospho (S/T3) = 1.0,Phospho (S/T8) = 0.82,Phospho (S11) = 0.74
15853	ILTPKPETPLK	Phospho (S/T3); Phospho (S/T8)	21.13	2	698.85	0.00211	0	1	1	137013	sp|Q8INM3|SLE_DROME	742.12	1	1	1	Phospho (S/T3) = 1.0,Phospho (S/T8) = 1.0
17273	DLNDSPKVEQK	Phospho (S/T5)	50.75	2	676.81	0.001818	1	1	1	137013	sp|Q8INM3|SLE_DROME	742.12	1	1	1	Phospho (S5) = 1.0
35444	LNSSTLDVR	Phospho (S/T3)	51.27	2	542.757	0.001424	0	1	1	137013	sp|Q8INM3|SLE_DROME	742.12	1	1	0.96	Phospho (S3) = 0.96
123133	ALHPDESADTITKITPTSTSK	Phospho (S/T15)	22.1	3	765.038	0.001573	1	1	1	137013	sp|Q8INM3|SLE_DROME	742.12	1	1	0.26	Phospho (S/T15) = 0.26
39784	LSLLETDSRPSTPQLDTVAELGTASPR	Phospho (S/T25)	36.96	3	978.823	0.00259	0	1	1	137013	sp|Q8INM3|SLE_DROME	742.12	1	1	0.8	Phospho (S25) = 0.8
32721	LNSSTLDVRTPTR	Phospho (S/T10)	28.1	2	770.382	0.002175	1	1	1	137013	sp|Q8INM3|SLE_DROME	742.12	1	1	0.62	Phospho (S/T10) = 0.62
13808	GETPEPTTPSSVKR	Phospho (S/T8); Phospho (S/T11)	30.03	2	823.348	0.000638	1	1	1	137013	sp|Q8INM3|SLE_DROME	742.12	1	1	0.51	Phospho (S/T8) = 0.73,Phospho (S11) = 0.73
14007	QKPQEASPLKSSDEENHGHR	Phospho (S/T7); Phospho (S/T11); Phospho (S/T12)	20.92	3	838.667	8.5e-05	1	1	2	137013	sp|Q8INM3|SLE_DROME	742.12	1	1	1	Phospho (S7) = 1.0,Phospho (S11) = 1.0,Phospho (S12) = 1.0
34039	VHTVGTPEIK	Phospho (S/T6)	30.03	2	580.79	0.000353	0	1	1	137013	sp|Q8INM3|SLE_DROME	742.12	1	1	0.97	Phospho (S/T6) = 0.97
33643	GLSNSTEELHPAPPQIDAIKPFDELESK	Phospho (S/T5)	53.56	3	1048.17	0.00299	0	1	1	137013	sp|Q8INM3|SLE_DROME	742.12	1	1	0.69	Phospho (S5) = 0.69
33839	GLSNSTEELHPAPPQIDAIKPFDELESK	Phospho (S/T3)	52.92	3	1048.17	0.00299	0	1	1	137013	sp|Q8INM3|SLE_DROME	742.12	1	1	0.43	Phospho (S3) = 0.43
56431	TLTPNQQSDEKR	Phospho (S/T3)	31.97	2	748.842	0.001195	1	1	1	137013	sp|Q8INM3|SLE_DROME	742.12	1	1	0.85	Phospho (S/T3) = 0.85
35901	NSSTPILKDQER	Phospho (S/T4)	27.99	2	734.348	0.002322	1	1	1	137013	sp|Q8INM3|SLE_DROME	742.12	1	1	0.79	Phospho (S/T4) = 0.79
12491	ILTPKPETPLKLALQK	Phospho (S/T3); Phospho (S/T8)	43.44	3	650.688	0.000239	1	1	1	137013	sp|Q8INM3|SLE_DROME	742.12	1	1	1	Phospho (S/T3) = 1.0,Phospho (S/T8) = 1.0
15977	KPSVSPSPGR	Phospho (S/T3); Phospho (S/T7)	35.52	2	586.25	0.000776	0	1	1	137013	sp|Q8INM3|SLE_DROME	742.12	1	1	0.8	Phospho (S3) = 1.0,Phospho (S7) = 0.8
18858	KPSVSPSPGR	Phospho (S/T3); Phospho (S/T5)	37.39	2	586.25	0.000526	0	1	1	137013	sp|Q8INM3|SLE_DROME	742.12	1	1	0.87	Phospho (S3) = 1.0,Phospho (S5) = 0.87
16749	LSLLETDSRPSTPQLDTVAELGTASPR	Phospho (S/T2); Phospho (S/T25)	24.52	3	1005.48	0.003768	0	1	1	137013	sp|Q8INM3|SLE_DROME	742.12	1	1	0.97	Phospho (S2) = 0.97,Phospho (S25) = 0.97
283903	RQSLHVPSPELAAK	Phospho (S/T3); Phospho (S/T8)	26.99	3	564.932	-0.001531	1	1	2	137013	sp|Q8INM3|SLE_DROME	742.12	1	1	1	Phospho (S3) = 1.0,Phospho (S8) = 1.0
84539	AIFGESDALIAEK		69.1	2	682.362	0.003252	0	1	1	137012	sp|P29613|TPIS_DROME	69.1	1	0
37592	QAAVAENAGEDEASDDEEGGSTVK	Phospho (S/T14)	99.34	2	1230	0.008428	0	1	3	137011	tr|M9ND37|M9ND37_DROME	213.97	3	0	1	Phospho (S14) = 1.0
40086	NDDSDEEEVVPAK	Phospho (S/T4)	29.48	2	763.801	0.00245	0	1	3	137011	tr|M9ND37|M9ND37_DROME	213.97	3	0	1	Phospho (S4) = 1.0
38943	AGKNDDSDEEEVVPAK	Phospho (S/T7)	85.15	2	891.878	0.002714	1	1	3	137011	tr|M9ND37|M9ND37_DROME	213.97	3	0	1	Phospho (S7) = 1.0
33858	TEEKPQVVGSPVIPK	Phospho (S/T10)	36.13	3	563.295	0.001506	0	1	1	137010	sp|Q24595|XPC_DROME	209.61	1	0	1	Phospho (S10) = 1.0
37357	VAPVDTFSPVAGR	Phospho (S/T8)	46.5	2	698.339	0.002181	0	1	1	137010	sp|Q24595|XPC_DROME	209.61	1	0	0.69	Phospho (S8) = 0.69
33872	VLISPSFLK	Phospho (S/T4)	33.64	2	542.298	0.002223	0	1	1	137010	sp|Q24595|XPC_DROME	209.61	1	0	0.98	Phospho (S4) = 0.98
11524	ISPNFLSEALPAR	Phospho (S/T2)	46.74	2	747.873	0.001762	0	1	1	137010	sp|Q24595|XPC_DROME	209.61	1	0	1	Phospho (S2) = 1.0
32349	ARISPNFLSEALPAR	Phospho (S/T4)	46.6	2	861.445	0.004854	1	1	1	137010	sp|Q24595|XPC_DROME	209.61	1	0	0.99	Phospho (S4) = 0.99
34981	NIDDDADDADSADQGQHNSKK	Phospho (S/T11)	73.44	3	780.311	0.004766	1	1	2	137009	sp|P22058|CPD1_DROME	405.71	2	0	1	Phospho (S11) = 1.0
38134	ANAAPVEKHEDNDDDQDDENSGEEEHSSPEK	Phospho (S/T21)	40.94	4	880.097	0.006365	1	1	2	137009	sp|P22058|CPD1_DROME	405.71	2	0	0.91	Phospho (S21) = 0.91
34811	HEDNDDDQDDENSGEEEHSSPEK	Phospho (S/T13)	75.74	3	912.986	0.005242	0	1	2	137009	sp|P22058|CPD1_DROME	405.71	2	0	1	Phospho (S13) = 1.0
39577	HEDNDDDQDDENSGEEEHSSPEK	Phospho (S/T19)	21.91	3	912.984	0.002612	0	1	2	137009	sp|P22058|CPD1_DROME	405.71	2	0	0.45	Phospho (S19) = 0.45
35295	AVDGTPTKGDGLK	Phospho (S/T5)	41.16	2	669.82	0.001195	1	1	2	137009	sp|P22058|CPD1_DROME	405.71	2	0	0.59	Phospho (S/T5) = 0.59
249728	ANAAPVEKHEDNDDDQDDENSGEEEHSSPEK	Phospho (S/T21); Phospho (S/T28)	38.18	4	900.084	0.001234	1	1	2	137009	sp|P22058|CPD1_DROME	405.71	2	0	0.64	Phospho (S21) = 0.98,Phospho (S28) = 0.66
69837	IQNDEDPEDEGEEDGDGDGSGAELANNSSPSPTK	Phospho (S/T20)	45.06	3	1185.8	0.006661	0	1	2	137009	sp|P22058|CPD1_DROME	405.71	2	0	0.97	Phospho (S20) = 0.97
33440	NIDDDADDADSADQGQHNSK	Phospho (S/T11)	37.67	2	1105.91	0.001234	0	1	2	137009	sp|P22058|CPD1_DROME	405.71	2	0	0.98	Phospho (S11) = 0.98
251081	ANAAPVEKHEDNDDDQDDENSGEEEHSSPEK	Phospho (S/T21); Phospho (S/T27)	31.61	4	900.086	0.003494	1	1	2	137009	sp|P22058|CPD1_DROME	405.71	2	0	0.66	Phospho (S21) = 0.98,Phospho (S27) = 0.68
41257	HEDNDDDQDDENSGEEEHSSPEK	Phospho (S/T20)	21.91	3	912.984	0.002612	0	1	2	137009	sp|P22058|CPD1_DROME	405.71	2	0	0.45	Phospho (S20) = 0.45
52180	ETGGGLDSFDDL		41.29	2	613.266	0.00115	0	1	1	137008	tr|Q9W3Y3|Q9W3Y3_DROME	41.29	1	0
489154	NAAATTGTAAGSGSGGAAGSAGTQQQGQGGTGTSSGPSSPTKR	Phospho (S/T35); Phospho (S/T38)	45.54	4	963.916	-0.000256	1	1	2	137007	sp|Q9VXF1|PP2B3_DROME	45.54	2	0	0.43	Phospho (S35) = 0.51,Phospho (S38) = 0.53
41314	NPTPPPGWNDPPALK	Phospho (S/T3)	45.76	2	840.894	0.001705	0	1	4	137006	tr|A0A0B4LEY1|A0A0B4LEY1_DROME	45.76	4	0	1	Phospho (S/T3) = 1.0
34476	LANLSPAEK	Phospho (S/T5)	42.22	2	511.75	0.000823	0	1	2	137005	sp|Q7K550|EIF3J_DROME	42.22	2	0	1	Phospho (S5) = 1.0
36531	SASPAVVGSGSFR	Phospho (S/T3)	47.56	2	651.298	0.000422	0	1	2	137004	tr|M9PE74|M9PE74_DROME	299.56	2	0	0.95	Phospho (S3) = 0.95
33716	LGFSFGDDPTTPLKVVDNIDK	Phospho (S/T10)	27.32	3	786.716	0.002133	1	1	2	137004	tr|M9PE74|M9PE74_DROME	299.56	2	0	0.5	Phospho (S/T10) = 0.5
38614	LAFSDDESTPEEHQGQGK	Phospho (S/T4)	60.44	2	1027.92	0.002644	0	1	2	137004	tr|M9PE74|M9PE74_DROME	299.56	2	0	0.86	Phospho (S4) = 0.86
37529	SASPAVVGSGSFR	Phospho (S/T1)	32.13	2	651.299	0.001092	0	1	2	137004	tr|M9PE74|M9PE74_DROME	299.56	2	0	0.57	Phospho (S1) = 0.57
154968	RPPTSSSPPQSGLGIGGSPTPPQSQQQANGGAGGAGRK	Phospho (S/T4); Phospho (S/T24)	49.13	4	933.188	0.003787	1	1	2	137004	tr|M9PE74|M9PE74_DROME	299.56	2	0	0.78	Phospho (S/T4) = 0.78,Phospho (S24) = 0.78
38478	LGFSFGDDPTTPLKVVDNIDK	Phospho (S/T11)	27.32	3	786.716	0.002133	1	1	2	137004	tr|M9PE74|M9PE74_DROME	299.56	2	0	0.5	Phospho (S/T11) = 0.5
34274	KLAFSDDESTPEEHQGQGK	Phospho (S/T5)	39.24	3	728.319	0.004509	1	1	2	137004	tr|M9PE74|M9PE74_DROME	299.56	2	0	0.65	Phospho (S5) = 0.65
155207	RPPTSSSPPQSGLGIGGSPTPPQSQQQANGGAGGAGRK	Phospho (S/T11); Phospho (S/T18)	23.14	4	933.186	0.002567	1	1	2	137004	tr|M9PE74|M9PE74_DROME	299.56	2	0	0.83	Phospho (S11) = 0.86,Phospho (S18) = 0.83
119363	QLPASPQQQK	Phospho (S/T5)	20.6	2	602.791	0.000874	0	1	2	137004	tr|M9PE74|M9PE74_DROME	299.56	2	0	1	Phospho (S5) = 1.0
121855	SALGIGSDELLNDDEIDSVVTQLK	Phospho (S/T1)	22.55	2	1306.13	0.004262	0	1	3	137003	sp|Q07171|GELS_DROME	148.01	3	0	0.5	Phospho (S1) = 0.5
38899	SALGIGSDELLNDDEIDSVVTQLKK	Phospho (S/T7)	64.97	3	913.787	0.003978	1	1	3	137003	sp|Q07171|GELS_DROME	148.01	3	0	1	Phospho (S7) = 1.0
122881	SALGIGSDELLNDDEIDSVVTQLK	Phospho (S/T7)	60.49	2	1306.13	0.005482	0	1	3	137003	sp|Q07171|GELS_DROME	148.01	3	0	0.74	Phospho (S7) = 0.74
33555	SVQLLGSAYKEK	Phospho (S/T7)	35.05	2	701.854	0.001924	1	1	2	137002	sp|P21521|SY65_DROME	79.24	2	1	1	Phospho (S7) = 1.0
95081	SVQLLGSAYK	Phospho (S/T7)	44.19	2	573.286	0.002335	0	1	3	137002	sp|P21521|SY65_DROME	79.24	2	1	0.99	Phospho (S7) = 0.99
322494	GKIGEIVGIAGNSDQNLTK	Phospho (S/T18)	16.83	4	499.256	0.001926	1	1	3	137001	sp|Q8MQJ9|BRAT_DROME	16.83	3	0	0.95	Phospho (S/T18) = 0.95
33038	SIADCAILEPSPER	Carbamidomethyl (C5); Phospho (S/T11)	51.6	2	819.367	0.000929	0	1	6	137000	tr|M9PBJ1|M9PBJ1_DROME	352.99	3	3	1	Phospho (S11) = 1.0
19774	RSSQSSVEIIER	Phospho (S/T3)	70.9	3	490.904	0.000791	1	1	6	137000	tr|M9PBJ1|M9PBJ1_DROME	352.99	3	3	0.92	Phospho (S3) = 0.92
12835	LATPTPTKELNAPFLVNQIAK	Phospho (S/T3); Phospho (S/T5)	20.35	3	809.41	0.000492	1	1	3	137000	tr|M9PBJ1|M9PBJ1_DROME	352.99	3	3	0.41	Phospho (S/T3) = 0.82,Phospho (S/T5) = 0.59
15349	RSSQSSVEIIER	Phospho (S/T5)	41.56	3	490.904	0.000821	1	1	6	137000	tr|M9PBJ1|M9PBJ1_DROME	352.99	3	3	0.64	Phospho (S5) = 0.64
39912	SIADCAILEPSPERLQEVVK	Carbamidomethyl (C5); Phospho (S/T11)	44.82	3	778.721	0.002106	1	1	6	137000	tr|M9PBJ1|M9PBJ1_DROME	352.99	3	3	1	Phospho (S11) = 1.0
13397	LATPTPTKELNAPFLVNQIAK	Phospho (S/T3); Phospho (S/T7)	39.32	3	809.412	0.003172	1	1	3	137000	tr|M9PBJ1|M9PBJ1_DROME	352.99	3	3	0.77	Phospho (S/T3) = 0.94,Phospho (S/T7) = 0.83
14658	RSSQSSVEIIER	Phospho (S/T2)	48.86	3	490.905	0.001431	1	1	6	137000	tr|M9PBJ1|M9PBJ1_DROME	352.99	3	3	0.34	Phospho (S2) = 0.34
15710	RSSQSSVEIIER	Phospho (S/T6)	35.58	3	490.904	0.000581	1	1	6	137000	tr|M9PBJ1|M9PBJ1_DROME	352.99	3	3	0.25	Phospho (S6) = 0.25
156276	DVSPSGSTVPATSVR	Phospho (S/T3)	44.98	2	770.357	0.000892	0	1	5	136999	tr|M9PEU6|M9PEU6_DROME	69.62	2	5	0.97	Phospho (S3) = 0.97
166819	SPPGLGSSTPISVR	Phospho (S/T1)	24.64	2	717.856	0.003085	0	1	4	136999	tr|M9PEU6|M9PEU6_DROME	69.62	2	5	0.95	Phospho (S1) = 0.95
37460	SVSPTTAATSSSPVKCPASTPNVDCR	Phospho (S/T3); Phospho (S/T5); Carbamidomethyl (C16); Carbamidomethyl (C25)	21.18	3	946.404	0.003417	1	1	2	136998	tr|Q0E8X6|Q0E8X6_DROME	127.6	2	0	0.38	Phospho (S3) = 0.42,Phospho (S/T5) = 0.59
96275	SVSPTTAATSSSPVKCPASTPNVDCR	Phospho (S/T1); Phospho (S/T3); Phospho (S/T5); Carbamidomethyl (C16); Carbamidomethyl (C25)	36.63	3	973.06	0.003186	1	1	2	136998	tr|Q0E8X6|Q0E8X6_DROME	127.6	2	0	0.37	Phospho (S1) = 0.37,Phospho (S3) = 0.71,Phospho (S/T5) = 0.97
79461	SVSPTTAATSSSPVKCPASTPNVDCR	Phospho (S/T5); Phospho (S/T6); Phospho (S/T9); Carbamidomethyl (C16); Carbamidomethyl (C25)	37.37	3	973.06	0.003186	1	1	2	136998	tr|Q0E8X6|Q0E8X6_DROME	127.6	2	0	0.86	Phospho (S/T5) = 0.91,Phospho (S/T6) = 0.88,Phospho (S/T9) = 0.88
41798	SVSPTTAATSSSPVKCPASTPNVDCR	Phospho (S/T6); Phospho (S/T9); Carbamidomethyl (C16); Carbamidomethyl (C25)	32.42	3	946.405	0.004027	1	1	2	136998	tr|Q0E8X6|Q0E8X6_DROME	127.6	2	0	0.7	Phospho (S/T6) = 0.8,Phospho (S/T9) = 0.73
11552	KLSTSSVEETAAAAVSEETPSK	Phospho (S/T4); Phospho (S/T5); Phospho (S/T6)	64.49	2	1231.51	0.00116	1	1	2	136997	sp|O44081|DKC1_DROME	232.08	2	0	0.76	Phospho (S/T4) = 1.0,Phospho (S5) = 1.0,Phospho (S6) = 0.76
40968	KPAAQEVSPTNGSSEPSKR	Phospho (S/T10)	30.87	3	683.992	-1.4e-05	1	1	2	136997	sp|O44081|DKC1_DROME	232.08	2	0	0.45	Phospho (S/T10) = 0.45
16168	KLSTSSVEETAAAAVSEETPSK	Phospho (S/T3); Phospho (S/T4); Phospho (S/T5)	44.62	2	1231.51	0.001411	1	1	2	136997	sp|O44081|DKC1_DROME	232.08	2	0	0.5	Phospho (S3) = 0.5,Phospho (S/T4) = 1.0,Phospho (S5) = 1.0
18610	KLSTSSVEETAAAAVSEETPSK	Phospho (S/T5); Phospho (S/T6); Phospho (S/T10)	27.75	3	821.34	0.000868	1	1	2	136997	sp|O44081|DKC1_DROME	232.08	2	0	0.57	Phospho (S5) = 1.0,Phospho (S6) = 0.8,Phospho (S/T10) = 0.58
40633	KPAAQEVSPTNGSSEPSKR	Phospho (S/T8)	64.35	3	683.995	0.003766	1	1	2	136997	sp|O44081|DKC1_DROME	232.08	2	0	0.87	Phospho (S8) = 0.87
54351	IRQHDSEVSPRPR	Phospho (S/T9)	25.85	3	552.937	-0.00033	1	1	1	136996	tr|A1Z968|A1Z968_DROME	780.04	1	1	0.96	Phospho (S9) = 0.96
40021	GGGGGGGVIGVSCGGQTPPTPSVGK	Phospho (S/T12); Carbamidomethyl (C13); Phospho (S/T17)	27.92	2	1150.5	0.004006	0	1	1	136996	tr|A1Z968|A1Z968_DROME	780.04	1	1	0.43	Phospho (S12) = 0.8,Phospho (S/T17) = 0.61
34864	IDKGSSPSSGSNSLGGNYR	Phospho (S/T11)	46.59	2	981.932	0.000488	1	1	1	136996	tr|A1Z968|A1Z968_DROME	780.04	1	1	0.28	Phospho (S11) = 0.28
38312	IDKGSSPSSGSNSLGGNYR	Phospho (S/T8)	45.12	2	981.933	0.002198	1	1	1	136996	tr|A1Z968|A1Z968_DROME	780.04	1	1	0.33	Phospho (S8) = 0.33
38523	GGGGGGGVIGVSCGGQTPPTPSVGK	Carbamidomethyl (C13); Phospho (S/T17); Phospho (S/T22)	24.56	2	1150.5	0.004496	0	1	1	136996	tr|A1Z968|A1Z968_DROME	780.04	1	1	0.54	Phospho (S/T17) = 0.88,Phospho (S22) = 0.63
39534	ASTPPPITGR	Phospho (S/T3)	50.61	2	538.761	0.000915	0	1	1	136996	tr|A1Z968|A1Z968_DROME	780.04	1	1	0.94	Phospho (S/T3) = 0.94
39924	TLLNTSPNLLPITTATDTFNNLK	Phospho (S/T6)	65.7	3	861.443	0.001347	0	1	1	136996	tr|A1Z968|A1Z968_DROME	780.04	1	1	0.68	Phospho (S6) = 0.68
34874	IDKGSSPSSGSNSLGGNYR	Phospho (S/T5)	62.92	3	654.959	0.002253	1	1	1	136996	tr|A1Z968|A1Z968_DROME	780.04	1	1	0.49	Phospho (S5) = 0.49
40914	ATSSSPNFSSGAEKLDLDGQAGR	Phospho (S/T5)	27.03	3	792.358	0.002583	1	1	2	136996	tr|A1Z968|A1Z968_DROME	780.04	1	1	0.51	Phospho (S5) = 0.51
37968	GGGGGGGVIGVSCGGQTPPTPSVGK	Phospho (S/T12); Carbamidomethyl (C13); Phospho (S/T20)	23.3	2	1150.5	0.004256	0	1	1	136996	tr|A1Z968|A1Z968_DROME	780.04	1	1	0.58	Phospho (S12) = 0.81,Phospho (S/T20) = 0.68
37223	SAGGNGGSPAISGNSEGGR	Phospho (S/T8)	96.1	2	856.357	0.001603	0	1	1	136996	tr|A1Z968|A1Z968_DROME	780.04	1	1	1	Phospho (S8) = 1.0
40855	SDDDSIIRTPFPNR	Phospho (S/T9)	50.02	3	571.595	0.001708	1	1	2	136996	tr|A1Z968|A1Z968_DROME	780.04	1	1	0.99	Phospho (S/T9) = 0.99
40687	IDKGSSPSSGSNSLGGNYR	Phospho (S/T6)	67.8	3	654.958	0.001283	1	1	1	136996	tr|A1Z968|A1Z968_DROME	780.04	1	1	0.35	Phospho (S6) = 0.35
38099	TLLNTSPNLLPITTATDTFNNLK	Phospho (S/T1)	47.31	3	861.444	0.001777	0	1	1	136996	tr|A1Z968|A1Z968_DROME	780.04	1	1	0.46	Phospho (S/T1) = 0.46
35851	ATSSSPNFSSGAEK	Phospho (S/T5)	42.3	2	725.301	0.0023	0	1	2	136996	tr|A1Z968|A1Z968_DROME	780.04	1	1	0.82	Phospho (S5) = 0.82
32475	GGGGGGGVIGVSCGGQTPPTPSVGK	Carbamidomethyl (C13); Phospho (S/T17); Phospho (S/T20)	23.09	2	1150.49	0.002056	0	1	1	136996	tr|A1Z968|A1Z968_DROME	780.04	1	1	0.48	Phospho (S/T17) = 0.69,Phospho (S/T20) = 0.78
41452	TLLNTSPNLLPITTATDTFNNLK	Phospho (S/T5)	53.82	3	861.443	0.001467	0	1	1	136996	tr|A1Z968|A1Z968_DROME	780.04	1	1	0.56	Phospho (S/T5) = 0.56
235515	NSSEEDDLENTDRR	Phospho (S/T3)	30.33	2	880.344	0.002103	1	1	1	136995	sp|Q9V931|OB57C_DROME	30.33	1	0	0.82	Phospho (S3) = 0.82
37936	IEEEIGAGVK		28.91	2	522.783	0.000751	0	1	2	136994	sp|P15007|ENO_DROME	165.93	2	0
122451	SGETEDSFIGDLVVGLSTGQIK		59.93	2	1126.57	0.004727	0	1	2	136994	sp|P15007|ENO_DROME	165.93	2	0
40178	VNQIGTVTESIAAHLLAK		32.97	3	622.356	0.001289	0	1	2	136994	sp|P15007|ENO_DROME	165.93	2	0
16598	EALNLISDAIAK		44.12	2	629.358	0.002159	0	1	2	136994	sp|P15007|ENO_DROME	165.93	2	0
166854	STTPLILSEAR	Phospho (S/T2)	20.27	2	634.32	0.001887	0	1	2	136993	tr|Q8MRQ2|Q8MRQ2_DROME	20.27	2	0	0.39	Phospho (S/T2) = 0.39
164387	STTPLILSEAR	Phospho (S/T1)	20.27	2	634.32	0.001887	0	1	2	136993	tr|Q8MRQ2|Q8MRQ2_DROME	20.27	2	0	0.39	Phospho (S1) = 0.39
40785	ASTPVEKPPPPPQSAPPQLTEQAK	Phospho (S/T2)	34.09	3	859.101	0.002775	0	1	6	136992	tr|A0A0B4KFF3|A0A0B4KFF3_DROME	61.03	5	1	0.72	Phospho (S2) = 0.72
38483	SQSAGPGVAENESPKR	Phospho (S/T13)	26.94	2	847.382	0.001579	1	1	5	136992	tr|A0A0B4KFF3|A0A0B4KFF3_DROME	61.03	5	1	1	Phospho (S13) = 1.0
19171	KPLSEESEEEEEEVEEPDRLSTLLSK	Phospho (S/T4); Phospho (S/T7)	24.39	3	1064.47	0.000377	1	1	1	136991	tr|A1ZA23|A1ZA23_DROME	24.39	1	0	0.94	Phospho (S4) = 1.0,Phospho (S7) = 0.94
36659	NLSESQLVQLSSK	Phospho (S/T3)	38.47	2	756.871	0.002333	0	1	4	136990	tr|E1JIS1|E1JIS1_DROME	38.47	4	0	0.99	Phospho (S3) = 0.99
16886	VKNEDDEDVSSDEELLR	Phospho (S/T10); Phospho (S/T11)	46.81	2	1076.42	0.002121	1	1	1	136989	sp|Q9V7P1|UTP18_DROME	46.81	1	0	1	Phospho (S10) = 1.0,Phospho (S11) = 1.0
19967	SISLGSNPALPLR	Phospho (S/T3); Phospho (S/T6)	25.3	2	742.849	0.000129	0	1	8	136988	tr|M9NEC7|M9NEC7_DROME	25.3	8	0	0.5	Phospho (S3) = 0.5,Phospho (S6) = 0.99
14591	SISLGSNPALPLR	Phospho (S/T1); Phospho (S/T6)	25.29	2	742.849	0.000129	0	1	8	136988	tr|M9NEC7|M9NEC7_DROME	25.3	8	0	0.5	Phospho (S1) = 0.5,Phospho (S6) = 0.99
34751	LLTTALGLDKDQEEQLNNSLNNSIASPAK	Phospho (S/T26)	73	3	1059.86	0.001031	1	1	1	136987	sp|Q9VL72|SMRCD_DROME	73	1	0	0.96	Phospho (S26) = 0.96
56343	SSDSITAEINLPTSSNSLK	Phospho (S/T4)	39.27	2	1022.48	0.003488	0	1	4	136986	tr|F3YDK4|F3YDK4_DROME	39.27	4	0	0.37	Phospho (S4) = 0.37
33827	LLDISALQSPR	Phospho (S/T9)	49.81	2	646.836	0.00218	0	1	1	136985	tr|Q9VQM0|Q9VQM0_DROME	49.81	1	0	1	Phospho (S9) = 1.0
34002	MQLDIKSLQDR	Oxidation (M1)	21.22	2	681.861	0.004804	1	1	1	136984	tr|Q9W2M0|Q9W2M0_DROME	21.22	1	0	1	Oxidation (M1) = 1.0
34254	DNHESRLSPFQK	Phospho (S/T8)	26.94	2	769.345	0.001296	1	1	1	136983	tr|Q9W1H5|Q9W1H5_DROME	99.94	1	0	0.61	Phospho (S8) = 0.61
33240	AATPGEDLLPPAGR	Phospho (S/T3)	35.8	2	722.848	0.00244	0	1	1	136983	tr|Q9W1H5|Q9W1H5_DROME	99.94	1	0	1	Phospho (S/T3) = 1.0
38429	DYNAQVSGGQPKTPSAENVTAGNVLK	Phospho (S/T13)	37.2	3	909.101	0.002301	1	1	1	136983	tr|Q9W1H5|Q9W1H5_DROME	99.94	1	0	0.81	Phospho (S/T13) = 0.81
81452	VTETVLAAVYK		30.13	2	597.344	0.001677	0	1	4	136982	sp|P07764|ALF_DROME	556.23	4	0
182944	YASICQSQR	Carbamidomethyl (C5)	40.21	2	556.762	0.000731	0	1	4	136982	sp|P07764|ALF_DROME	556.23	4	0
40878	ELQDELR		22.79	2	451.733	0.000452	0	1	4	136982	sp|P07764|ALF_DROME	556.23	4	0
32514	GVVPLFGSEDEVTTQGLDDLAAR		82.75	2	1195.1	0.00286	0	1	4	136982	sp|P07764|ALF_DROME	556.23	4	0
34842	IVPIVEPEVLPDGDHDLDR		78.12	2	1064.55	0.00366	0	1	4	136982	sp|P07764|ALF_DROME	556.23	4	0
16990	ADDGTPFAEILK		82.42	2	638.826	0.001617	0	1	4	136982	sp|P07764|ALF_DROME	556.23	4	0
36402	LQDIGVENTEDNRR		28.52	3	553.608	0.000412	1	1	4	136982	sp|P07764|ALF_DROME	556.23	4	0
183653	ENIAAGQNELLKR		27.76	2	728.402	0.00272	1	1	4	136982	sp|P07764|ALF_DROME	556.23	4	0
40474	LQDIGVENTEDNR		55.63	2	751.86	0.001919	0	1	4	136982	sp|P07764|ALF_DROME	556.23	4	0
257510	NTPSYQSILENANVLAR		107.9	2	945.492	0.002119	0	1	4	136982	sp|P07764|ALF_DROME	556.23	4	0
40621	AMDGGADVKPAAAAPAAAAGVPEANITSGGSSR	Phospho (S/T32)	25.1	3	1006.81	0.00408	0	1	2	136981	tr|B7Z001|B7Z001_DROME	137.52	2	0	0.43	Phospho (S32) = 0.43
11640	AMDGGADVKPAAAAPAAAAGVPEANITSGGSSR	Oxidation (M2); Phospho (S/T31); Phospho (S/T32)	29.51	3	1038.79	0.001989	0	1	2	136981	tr|B7Z001|B7Z001_DROME	137.52	2	0	0.57	Oxidation (M2) = 1.0,Phospho (S31) = 0.77,Phospho (S32) = 0.75
33804	AMDGGADVKPAAAAPAAAAGVPEANITSGGSSR	Oxidation (M2); Phospho (S/T31)	37.09	3	1012.14	0.00325	0	1	2	136981	tr|B7Z001|B7Z001_DROME	137.52	2	0	0.33	Oxidation (M2) = 1.0,Phospho (S31) = 0.33
33559	AMDGGADVKPAAAAPAAAAGVPEANITSGGSSR	Oxidation (M2); Phospho (S/T28)	45.82	3	1012.14	0.00185	0	1	2	136981	tr|B7Z001|B7Z001_DROME	137.52	2	0	0.42	Oxidation (M2) = 1.0,Phospho (S28) = 0.42
32976	AMDGGADVKPAAAAPAAAAGVPEANITSGGSSR	Phospho (S/T31)	25.1	3	1006.81	0.00408	0	1	2	136981	tr|B7Z001|B7Z001_DROME	137.52	2	0	0.43	Phospho (S31) = 0.43
40759	AMDGGADVKPAAAAPAAAAGVPEANITSGGSSR	Oxidation (M2); Phospho (S/T32)	37.09	3	1012.14	0.00325	0	1	2	136981	tr|B7Z001|B7Z001_DROME	137.52	2	0	0.33	Oxidation (M2) = 1.0,Phospho (S32) = 0.33
130932	EAAAAGADDAESADDSGKGETT	Phospho (S/T12)	38.63	2	1059.91	0.002382	1	1	2	136980	tr|Q8IQM5|Q8IQM5_DROME	38.63	2	0	0.98	Phospho (S12) = 0.98
297190	KPEANDDDDDVDLFGSDSEEEDGEAAR	Phospho (S/T16); Phospho (S/T18)	61.1	3	1034.04	0.000733	0	1	1	136979	sp|Q9VL18|EF1D_DROME	142.88	1	0	1	Phospho (S16) = 1.0,Phospho (S18) = 1.0
39098	TQVSLLNELLTATVK	Phospho (S/T4)	20.14	2	855.461	0.003184	0	1	1	136979	sp|Q9VL18|EF1D_DROME	142.88	1	0	0.8	Phospho (S4) = 0.8
39259	SHYSPLVSEIAK	Phospho (S/T4)	61.64	2	705.839	0.002372	0	1	1	136979	sp|Q9VL18|EF1D_DROME	142.88	1	0	0.97	Phospho (S4) = 0.97
41350	LSVQSPPK	Phospho (S/T5)	48.92	2	468.234	0.000642	0	1	1	136978	tr|Q7KUA4|Q7KUA4_DROME	258.64	1	0	1	Phospho (S5) = 1.0
53365	RKPCEVIEDEDITEILESSDDEPAGPTK	Carbamidomethyl (C4); Phospho (S/T18); Phospho (S/T19)	70.67	3	1111.48	0.004578	1	1	1	136978	tr|Q7KUA4|Q7KUA4_DROME	258.64	1	0	0.96	Phospho (S18) = 0.97,Phospho (S19) = 0.99
286589	LSVQSPPKSGSK	Phospho (S/T5); Phospho (S/T9)	36.23	2	687.806	-0.000651	1	1	1	136978	tr|Q7KUA4|Q7KUA4_DROME	258.64	1	0	0.84	Phospho (S5) = 0.98,Phospho (S9) = 0.86
95075	SRLDDSNPVAVISID	Phospho (S/T1)	25.55	2	840.899	0.003407	1	1	1	136978	tr|Q7KUA4|Q7KUA4_DROME	258.64	1	0	0.62	Phospho (S1) = 0.62
55043	RKPCEVIEDEDITEILESSDDEPAGPTK	Carbamidomethyl (C4); Phospho (S/T19); Phospho (S/T27)	31.81	3	1111.48	0.005548	1	1	1	136978	tr|Q7KUA4|Q7KUA4_DROME	258.64	1	0	0.32	Phospho (S19) = 0.66,Phospho (S/T27) = 0.64
54979	RKPCEVIEDEDITEILESSDDEPAGPTK	Carbamidomethyl (C4); Phospho (S/T18); Phospho (S/T27)	31.81	3	1111.48	0.005548	1	1	1	136978	tr|Q7KUA4|Q7KUA4_DROME	258.64	1	0	0.32	Phospho (S18) = 0.66,Phospho (S/T27) = 0.64
55335	RKPCEVIEDEDITEILESSDDEPAGPTK	Carbamidomethyl (C4); Phospho (S/T13); Phospho (S/T18)	45.46	3	1111.48	0.003358	1	1	1	136978	tr|Q7KUA4|Q7KUA4_DROME	258.64	1	0	0.38	Phospho (S/T13) = 0.76,Phospho (S18) = 0.58
53915	RKPCEVIEDEDITEILESSDDEPAGPTK	Carbamidomethyl (C4); Phospho (S/T13); Phospho (S/T19)	45.46	3	1111.48	0.003358	1	1	1	136978	tr|Q7KUA4|Q7KUA4_DROME	258.64	1	0	0.38	Phospho (S/T13) = 0.76,Phospho (S19) = 0.58
96425	NGEQVEEPDDWLR		30.62	2	793.86	0.002409	0	1	2	136977	sp|Q9XTL9|PYG_DROME	30.62	2	0
118439	SDTTSVEQETVK		31.75	2	662.32	0.002163	0	1	1	136976	tr|Q9VWV6|Q9VWV6_DROME	31.75	1	0
41476	NLQTENVESSDD		42.46	2	675.789	0.002468	0	1	1	136975	sp|Q9V597|RL31_DROME	42.46	1	0
33791	RPVTPGKNVSVEEIEQK	Phospho (S/T4)	41.26	3	664.007	0.001952	1	1	4	136974	tr|M9NEA1|M9NEA1_DROME	41.26	4	0	0.99	Phospho (S/T4) = 0.99
34223	VAIIDLQDNLEEFVK		53.37	2	873.471	0.001505	0	1	2	136973	tr|Q7KNR7|Q7KNR7_DROME	53.37	2	0
154815	RGSESGSTADAHLR	Phospho (S/T5)	50.94	3	508.559	0.000442	1	1	5	136972	sp|Q9VR59|VIP1_DROME	86.58	5	0	0.52	Phospho (S5) = 0.52
156124	RGSESGSTADAHLR	Phospho (S/T3)	35.64	3	508.558	-4.8e-05	1	1	5	136972	sp|Q9VR59|VIP1_DROME	86.58	5	0	0.37	Phospho (S3) = 0.37
37142	APSDSKEFHEVTK	Phospho (S/T3)	57.36	2	777.847	0.002051	1	1	4	136971	tr|A5XCL5|A5XCL5_DROME	57.36	4	0	0.93	Phospho (S3) = 0.93
55688	AGLIAEPTVAQTTGVLKPSSR	Phospho (S/T13)	22.41	3	726.052	0.001259	0	1	3	136970	tr|A0A0B4KGI0|A0A0B4KGI0_DROME	102.34	1	2	0.24	Phospho (S/T13) = 0.24
55175	AGLIAEPTVAQTTGVLKPSSR	Phospho (S/T19)	23.9	3	726.052	0.001199	0	1	3	136970	tr|A0A0B4KGI0|A0A0B4KGI0_DROME	102.34	1	2	0.49	Phospho (S19) = 0.49
55414	AGLIAEPTVAQTTGVLKPSSR	Phospho (S/T12)	22.41	3	726.052	0.001259	0	1	3	136970	tr|A0A0B4KGI0|A0A0B4KGI0_DROME	102.34	1	2	0.24	Phospho (S/T12) = 0.24
40839	RTSEAEHSIVISK	Phospho (S/T3)	34.01	2	768.876	0.001839	1	1	3	136970	tr|A0A0B4KGI0|A0A0B4KGI0_DROME	102.34	1	2	0.89	Phospho (S3) = 0.89
52925	AGLIAEPTVAQTTGVLKPSSR	Phospho (S/T20)	23.9	3	726.052	0.001199	0	1	3	136970	tr|A0A0B4KGI0|A0A0B4KGI0_DROME	102.34	1	2	0.49	Phospho (S20) = 0.49
5570261	KDSXHFAVPK	Phospho (S/T3)	22.02	2	604.297	-0.000615	1	1	1	136970	tr|A0A0B4KGI0|A0A0B4KGI0_DROME	102.34	1	2	1	Phospho (S3) = 1.0
13654	VGSAPDLSR	Phospho (S/T3)	72.26	2	491.224	0.000496	0	1	1	136969	tr|Q9VSA9|Q9VSA9_DROME	72.26	1	0	1	Phospho (S3) = 1.0
120572	SGTIFDNVLITDDVELAAK		27.7	2	1011.03	0.004407	0	1	2	136968	sp|P29413|CALR_DROME	27.7	2	0
81058	LNQLPSPTNSPYLCR	Phospho (S/T6); Phospho (S/T10); Carbamidomethyl (C14)	28.08	2	960.413	0.002858	0	1	2	136967	tr|M9PEG6|M9PEG6_DROME	28.08	2	0	0.62	Phospho (S6) = 0.86,Phospho (S10) = 0.73
13625	ESTPLSASPK	Phospho (S/T8)	44.99	2	548.75	0.000517	0	1	3	136966	tr|Q0KHZ9|Q0KHZ9_DROME	44.99	3	0	0.99	Phospho (S8) = 0.99
36131	DAAESPAAVDASASAATDDVADKK	Phospho (S/T5)	35.49	2	1178.52	0.004926	1	1	4	136965	tr|A1ZAK3|A1ZAK3_DROME	35.49	4	0	1	Phospho (S5) = 1.0
265310	YMCVCLSEVIFMEGFMRK	Phospho (Y1); Oxidation (M2); Carbamidomethyl (C3); Carbamidomethyl (C5); Phospho (S/T7); Oxidation (M12)	24.55	3	831.324	-0.001919	1	1	2	136964	tr|Q8T0K1|Q8T0K1_DROME	24.55	2	0	0.99	Phospho (Y1) = 1.0,Oxidation (M2) = 1.0,Phospho (S7) = 1.0,Oxidation (M12) = 0.99
39815	EGLPDLSQYLDKL		54.63	2	745.893	0.002283	1	1	1	136963	sp|P13060|EF2_DROME	88.21	1	0
119715	YDYDVTEAR		33.58	2	566.253	0.001531	0	1	1	136963	sp|P13060|EF2_DROME	88.21	1	0
51525	APATPQAATSVTNPAAGDGISVQNDPPVDSSGSPASPK	Phospho (S/T36)	25.46	3	1213.9	0.002963	0	1	3	136962	sp|Q9V6K1|TPP2_DROME	25.46	3	0	0.67	Phospho (S36) = 0.67
258893	VLITTDLLAR		21.06	2	557.846	0.000608	0	1	2	136961	sp|Q02748|IF4A_DROME	21.06	2	0
39202	HITIFSPEGR	Phospho (S/T6)	27.09	2	618.794	0.001256	0	1	2	136960	sp|Q9XZJ4|PSA6_DROME	27.09	2	0	0.7	Phospho (S6) = 0.7
108593	SATPPDLLSLAASR	Acetyl (Protein N-term); Phospho (S/T1); Phospho (S/T3)	59.21	2	800.853	-0.001259	0	1	3	136959	tr|A0A0B4KG60|A0A0B4KG60_DROME	141.52	3	0	1	Acetyl (Protein N-term) = 1.0,Phospho (S1) = 1.0,Phospho (S/T3) = 1.0
33723	SATPPDLLSLAASR	Acetyl (Protein N-term); Phospho (S/T1)	48.48	2	760.874	0.002103	0	1	3	136959	tr|A0A0B4KG60|A0A0B4KG60_DROME	141.52	3	0	0.92	Acetyl (Protein N-term) = 1.0,Phospho (S1) = 0.92
32794	SATPPDLLSLAASR	Acetyl (Protein N-term); Phospho (S/T3)	33.83	2	760.873	0.001373	0	1	3	136959	tr|A0A0B4KG60|A0A0B4KG60_DROME	141.52	3	0	0.75	Acetyl (Protein N-term) = 1.0,Phospho (S/T3) = 0.75
19780	TSSVLPDLLSQASPATPPRHDK	Phospho (S/T13); Phospho (S/T16)	44.32	3	826.39	0.002609	1	1	6	136958	tr|M9PBJ7|M9PBJ7_DROME	44.32	6	0	0.91	Phospho (S13) = 0.93,Phospho (S/T16) = 0.98
119515	EGLRDDLDDIDENDVGAK		114.14	2	994.959	0.003609	1	1	1	136957	sp|Q9V3S0|CP4G1_DROME	114.14	1	0
56041	STITSTSSPGSNAVSK	Phospho (S/T8)	75.36	2	802.366	0.002091	0	1	1	136956	tr|A1Z6I7|A1Z6I7_DROME	147.83	1	0	0.85	Phospho (S8) = 0.85
19414	IFEDSGSPR	Phospho (S/T7)	41.54	2	544.228	0.001118	0	1	1	136956	tr|A1Z6I7|A1Z6I7_DROME	147.83	1	0	0.96	Phospho (S7) = 0.96
17032	IFEDSGSPR	Phospho (S/T5)	30.93	2	544.226	-0.000163	0	1	1	136956	tr|A1Z6I7|A1Z6I7_DROME	147.83	1	0	0.5	Phospho (S5) = 0.5
39434	GPPSTPNAPR	Phospho (S/T5)	31.31	2	537.244	0.001364	0	1	2	136955	tr|A8DZ29|A8DZ29_DROME	285.85	2	0	0.86	Phospho (S/T5) = 0.86
37120	KIPIVSPK	Phospho (S/T6)	31.97	2	481.279	0.000807	1	1	2	136955	tr|A8DZ29|A8DZ29_DROME	285.85	2	0	1	Phospho (S6) = 1.0
37286	SSSAYGGSHSQRGDNGNLR	Phospho (S/T10)	39.5	3	677.29	0.002371	1	1	2	136955	tr|A8DZ29|A8DZ29_DROME	285.85	2	0	0.98	Phospho (S10) = 0.98
40236	NVSESIVAPITDETDDAGSTPISR	Phospho (S/T23)	46.94	2	1277.59	0.004248	0	1	2	136955	tr|A8DZ29|A8DZ29_DROME	285.85	2	0	0.48	Phospho (S23) = 0.48
33317	NVSESIVAPITDETDDAGSTPISR	Phospho (S/T19)	39	2	1277.59	0.005108	0	1	2	136955	tr|A8DZ29|A8DZ29_DROME	285.85	2	0	0.51	Phospho (S19) = 0.51
40552	NVSESIVAPITDETDDAGSTPISR	Phospho (S/T20)	46.94	2	1277.59	0.004248	0	1	2	136955	tr|A8DZ29|A8DZ29_DROME	285.85	2	0	0.48	Phospho (S/T20) = 0.48
41425	SSSAYGGSHSQRGDNGNLR	Phospho (S/T8)	27.05	3	677.288	0.001211	1	1	2	136955	tr|A8DZ29|A8DZ29_DROME	285.85	2	0	0.49	Phospho (S8) = 0.49
41187	IPIVSPK	Phospho (S/T5)	34.5	2	417.232	0.001445	0	1	2	136955	tr|A8DZ29|A8DZ29_DROME	285.85	2	0	1	Phospho (S5) = 1.0
41038	GPPSTPNAPR	Phospho (S/T4)	35.58	2	537.243	0.000514	0	1	2	136955	tr|A8DZ29|A8DZ29_DROME	285.85	2	0	0.89	Phospho (S4) = 0.89
81502	QADVIIVAGTLTNK		49.68	2	721.917	0.002813	0	1	1	136954	tr|Q9VXK7|Q9VXK7_DROME	49.68	1	0
32646	ELEIQSPETAAAIAAAQAELNAAGK	Phospho (S/T9)	29.73	3	849.752	0.002407	0	1	1	136953	tr|Q8I077|Q8I077_DROME	29.73	1	0	0.83	Phospho (S/T9) = 0.83
15789	DGSGELQSDQPR	Phospho (S/T3)	80.25	2	684.777	0.001861	0	1	2	136952	tr|Q8I0D4|Q8I0D4_DROME	177.35	2	0	1	Phospho (S3) = 1.0
35280	TDGVRDGSGELQSDQPR	Phospho (S/T8)	66.33	2	948.91	0.002159	1	1	2	136952	tr|Q8I0D4|Q8I0D4_DROME	177.35	2	0	0.99	Phospho (S8) = 0.99
32531	TDGVRDGSGELQSDQPR	Phospho (S/T1)	30.77	3	632.943	0.001844	1	1	2	136952	tr|Q8I0D4|Q8I0D4_DROME	177.35	2	0	0.7	Phospho (S/T1) = 0.7
38017	VGQPFSPKDPPNLQHK	Phospho (S/T6)	30.92	3	623.642	0.001843	1	1	3	136951	tr|Q8MQX9|Q8MQX9_DROME	312.68	3	0	1	Phospho (S6) = 1.0
18542	VLFSPLAEATSSPKPTK	Phospho (S/T4); Phospho (S/T16)	43.29	2	966.959	-0.000613	0	1	3	136951	tr|Q8MQX9|Q8MQX9_DROME	312.68	3	0	0.46	Phospho (S4) = 0.98,Phospho (S/T16) = 0.46
12123	VLFSPLAEATSSPKPTK	Phospho (S/T4); Phospho (S/T11)	38.17	2	966.963	0.003668	0	1	3	136951	tr|Q8MQX9|Q8MQX9_DROME	312.68	3	0	0.48	Phospho (S4) = 1.0,Phospho (S11) = 0.48
35375	SYNEGDTPLGNRN	Phospho (S/T7)	70.41	2	758.808	0.001588	1	1	3	136951	tr|Q8MQX9|Q8MQX9_DROME	312.68	3	0	1	Phospho (S/T7) = 1.0
19102	VLFSPLAEATSSPKPTK	Phospho (S/T4); Phospho (S/T10)	34.73	3	644.977	0.001873	0	1	3	136951	tr|Q8MQX9|Q8MQX9_DROME	312.68	3	0	0.3	Phospho (S4) = 1.0,Phospho (S/T10) = 0.3
52307	GSGPLTAPVTPR	Phospho (S/T10)	29.58	2	616.807	0.00199	0	1	3	136951	tr|Q8MQX9|Q8MQX9_DROME	312.68	3	0	1	Phospho (S/T10) = 1.0
16965	RVLFSPLAEATSSPKPTK	Phospho (S/T5); Phospho (S/T13)	25.81	3	697.009	-3.8e-05	1	1	3	136951	tr|Q8MQX9|Q8MQX9_DROME	312.68	3	0	0.36	Phospho (S5) = 1.0,Phospho (S13) = 0.36
14665	VLFSPLAEATSSPKPTK	Phospho (S/T4); Phospho (S/T12)	39.77	2	966.96	0.000427	0	1	3	136951	tr|Q8MQX9|Q8MQX9_DROME	312.68	3	0	0.75	Phospho (S4) = 1.0,Phospho (S12) = 0.75
35753	FDVPINDIEK		32.66	2	595.31	0.001281	0	1	2	136950	sp|P48149|RS15A_DROME	32.66	2	0
40074	AAEPAEELDAADEALAAEPK		87.25	2	1005.98	0.002668	0	1	2	136949	sp|Q9NJH0|EF1G_DROME	109.43	2	0
51624	KAAEPAEELDAADEALAAEPK		22.18	2	1070.03	0.00457	1	1	2	136949	sp|Q9NJH0|EF1G_DROME	109.43	2	0
351795	TAVAPIER		27.08	2	428.747	-0.000566	0	1	3	136948	sp|Q26365|ADT_DROME	98.99	2	1
18347	DFAAGGISAAVSK		71.91	2	597.313	0.001676	0	1	2	136948	sp|Q26365|ADT_DROME	98.99	2	1
451740	LSLDKYGK		22.57	2	462.263	-0.000396	1	1	6	136947	tr|M9MSB2|M9MSB2_DROME	22.57	6	0
34232	SISLPDISVK	Phospho (S/T3)	46.29	2	569.793	0.001265	0	1	2	136946	tr|A0A0B4LFI7|A0A0B4LFI7_DROME	46.29	2	0	0.97	Phospho (S3) = 0.97
16489	TRTLMNTDLSYK	Phospho (S/T3)	21.07	2	761.856	0.003464	1	1	1	136945	tr|Q7K3Y9|Q7K3Y9_DROME	21.07	1	0	0.46	Phospho (S/T3) = 0.46
40805	LQQSSVSPGDPVR	Phospho (S/T7)	69.78	2	725.343	0.002586	0	1	7	136944	tr|A0A0B4K6V0|A0A0B4K6V0_DROME	143.14	7	0	0.99	Phospho (S7) = 0.99
41548	LQQSSVSPGDPVR	Phospho (S/T5)	51.63	2	725.342	0.001235	0	1	7	136944	tr|A0A0B4K6V0|A0A0B4K6V0_DROME	143.14	7	0	0.41	Phospho (S5) = 0.41
38345	LQQSSVSPGDPVR	Phospho (S/T4)	21.73	2	725.342	0.001295	0	1	7	136944	tr|A0A0B4K6V0|A0A0B4K6V0_DROME	143.14	7	0	0.43	Phospho (S4) = 0.43
32392	SAVNDPLELLTNK	Acetyl (Protein N-term)	48.38	2	728.39	0.001913	0	1	1	136943	tr|Q9VQM2|Q9VQM2_DROME	48.38	1	0	1	Acetyl (Protein N-term) = 1.0
18887	GELQAGKSPFK	Acetyl (Protein N-term); Phospho (S/T8)	44.07	2	642.306	0.000464	1	1	1	136942	tr|Q9VRQ4|Q9VRQ4_DROME	44.07	1	0	1	Acetyl (Protein N-term) = 1.0,Phospho (S8) = 1.0
166107	SKSLFDLPLTIEPEHELR	Acetyl (Protein N-term); Phospho (S/T3)	54.15	3	749.378	0.003188	1	1	2	136941	tr|Q7KVX5|Q7KVX5_DROME	54.15	2	0	0.79	Acetyl (Protein N-term) = 1.0,Phospho (S3) = 0.79
13794	VLVDGPLTGVPR		31.55	2	611.859	-0.002458	0	1	1	136940	sp|P55841|RL14_DROME	114.1	1	0
40783	LVAIVDVIDQNR		82.55	2	677.89	0.002358	0	1	1	136940	sp|P55841|RL14_DROME	114.1	1	0
33565	FDDGAGGDNEVQR		68.56	2	690.296	0.001149	0	1	1	136939	tr|Q7KMQ0|Q7KMQ0_DROME	68.56	1	0
33909	VGEEFDVPLER		54.51	2	645.324	0.001369	0	1	2	136938	tr|Q0E9E2|Q0E9E2_DROME	54.51	2	0
32327	VDSPTVTTTLK	Phospho (S/T3)	51.86	2	621.306	0.001027	0	1	3	136937	sp|P46824|KLC_DROME	51.86	3	0	0.89	Phospho (S3) = 0.89
38360	GIILIGEIGGVAEEK		112.63	2	749.432	0.001871	0	1	2	136936	sp|Q94522|SUCA_DROME	112.63	2	0
35709	VTSKPTLELLSPIKPSSPIKELDCEPVDTLSK	Phospho (S/T2); Phospho (S/T3); Carbamidomethyl (C24)	33.01	4	921.218	0.003469	1	1	1	136935	sp|Q24574|UBPE_DROME	87.32	1	0	0.4	Phospho (S/T2) = 0.4,Phospho (S3) = 0.54
38958	VTSKPTLELLSPIKPSSPIKELDCEPVDTLSK	Phospho (S/T11); Phospho (S/T16); Carbamidomethyl (C24)	29.52	4	921.217	0.002859	1	1	1	136935	sp|Q24574|UBPE_DROME	87.32	1	0	0.38	Phospho (S11) = 0.57,Phospho (S16) = 0.52
152496	ASPEECPELSTEINSK	Phospho (S/T2); Carbamidomethyl (C6)	24.79	2	935.896	0.003447	0	1	1	136935	sp|Q24574|UBPE_DROME	87.32	1	0	1	Phospho (S2) = 1.0
37585	ALQGDEENKNDDAPEEQASS	Phospho (S/T19)	52.02	2	1113.94	0.003789	1	1	2	136934	tr|A0A0B4K7J2|A0A0B4K7J2_DROME	239.01	2	0	0.5	Phospho (S19) = 0.5
54484	ADSQSPATQEAPK	Phospho (S/T5)	47.45	2	705.302	0.00153	0	1	2	136934	tr|A0A0B4K7J2|A0A0B4K7J2_DROME	239.01	2	0	0.92	Phospho (S5) = 0.92
34994	DSSESVFGGNKADSQSPATQEAPK	Phospho (S/T16)	54.5	3	839.7	0.002359	1	1	2	136934	tr|A0A0B4K7J2|A0A0B4K7J2_DROME	239.01	2	0	0.95	Phospho (S16) = 0.95
32867	ALQGDEENKNDDAPEEQASS	Phospho (S/T20)	52.02	2	1113.94	0.003789	1	1	2	136934	tr|A0A0B4K7J2|A0A0B4K7J2_DROME	239.01	2	0	0.5	Phospho (S20) = 0.5
56464	ADSQSPATQEAPK	Phospho (S/T3)	46.38	2	705.302	0.00153	0	1	2	136934	tr|A0A0B4K7J2|A0A0B4K7J2_DROME	239.01	2	0	0.59	Phospho (S3) = 0.59
17857	SSESPFSFK	Phospho (S/T4)	38.66	2	548.223	-1.8e-05	0	1	2	136934	tr|A0A0B4K7J2|A0A0B4K7J2_DROME	239.01	2	0	0.79	Phospho (S4) = 0.79
120337	GANDNELR		32.77	2	444.716	0.003552	0	1	2	136933	sp|Q23978|MY31D_DROME	32.77	2	0
184685	IKTLGESDEETDNVSK	Phospho (S/T7)	27.08	2	922.917	0.005251	1	1	2	136932	tr|Q95TU2|Q95TU2_DROME	164.94	2	0	0.74	Phospho (S7) = 0.74
41703	SFSPIPENGAGDVLSITETNK	Phospho (S/T3)	83.42	2	1128.53	0.004335	0	1	2	136932	tr|Q95TU2|Q95TU2_DROME	164.94	2	0	0.84	Phospho (S3) = 0.84
32705	SFSPIPENGAGDVLSITETNK	Phospho (S/T1)	54.44	2	1128.53	0.004945	0	1	2	136932	tr|Q95TU2|Q95TU2_DROME	164.94	2	0	0.76	Phospho (S1) = 0.76
151574	AVAVANASSSFTPK	Phospho (S/T12)	42.53	2	715.342	0.002147	0	1	3	136931	tr|A0A0B4KER0|A0A0B4KER0_DROME	140.7	3	0	0.89	Phospho (S/T12) = 0.89
17568	KPPKPTDSPSTPAAQSGGTGR	Phospho (S/T10); Phospho (S/T11); Phospho (S/T16)	33.52	3	759.651	0.001601	0	1	3	136931	tr|A0A0B4KER0|A0A0B4KER0_DROME	140.7	3	0	0.93	Phospho (S10) = 0.97,Phospho (S/T11) = 0.97,Phospho (S16) = 0.94
15015	KPPKPTDSPSTPAAQSGGTGR	Phospho (S/T8); Phospho (S/T11)	38.6	3	732.994	-0.000247	0	1	3	136931	tr|A0A0B4KER0|A0A0B4KER0_DROME	140.7	3	0	0.53	Phospho (S8) = 0.62,Phospho (S/T11) = 0.87
17504	KPPKPTDSPSTPAAQSGGTGR	Phospho (S/T6); Phospho (S/T11)	26.05	3	732.996	0.001343	0	1	3	136931	tr|A0A0B4KER0|A0A0B4KER0_DROME	140.7	3	0	0.4	Phospho (S/T6) = 0.52,Phospho (S/T11) = 0.78
12304	FTQTFVLAAQSPK	Phospho (S/T11)	51.14	2	759.375	0.001806	0	1	1	136930	tr|Q9VFT4|Q9VFT4_DROME	51.14	1	0	1	Phospho (S11) = 1.0
36837	NSPATPVYQETAPGPR	Phospho (S/T2)	67.95	2	882.904	0.002732	0	1	1	136929	tr|Q9VDK7|Q9VDK7_DROME	319.25	1	0	0.99	Phospho (S2) = 0.99
155381	VNLTKNSPATPVYQETAPGPR	Phospho (S/T10)	56.45	3	774.051	0.001562	1	1	1	136929	tr|Q9VDK7|Q9VDK7_DROME	319.25	1	0	0.42	Phospho (S/T10) = 0.42
79676	NSPATPVYQETAPGPR	Phospho (S/T2); Phospho (S/T5)	36.39	2	922.887	0.00242	0	1	1	136929	tr|Q9VDK7|Q9VDK7_DROME	319.25	1	0	0.96	Phospho (S2) = 1.0,Phospho (S/T5) = 0.96
41336	VEPSPSTPLEK	Phospho (S/T7)	27.83	2	632.299	0.001539	0	1	1	136929	tr|Q9VDK7|Q9VDK7_DROME	319.25	1	0	0.69	Phospho (S/T7) = 0.69
155839	VNLTKNSPATPVYQETAPGPR	Phospho (S/T7)	34.29	3	774.051	0.001502	1	1	1	136929	tr|Q9VDK7|Q9VDK7_DROME	319.25	1	0	0.62	Phospho (S7) = 0.62
152134	VNLTKNSPATPVYQETAPGPR	Phospho (S/T4)	33.61	3	774.052	0.003092	1	1	1	136929	tr|Q9VDK7|Q9VDK7_DROME	319.25	1	0	0.85	Phospho (S/T4) = 0.85
40956	NSPATPVYQETAPGPR	Phospho (S/T5)	25.17	2	882.904	0.002552	0	1	1	136929	tr|Q9VDK7|Q9VDK7_DROME	319.25	1	0	0.52	Phospho (S/T5) = 0.52
79336	VNLTKNSPATPVYQETAPGPR	Phospho (S/T7); Phospho (S/T10)	37.56	3	800.707	0.00207	1	1	1	136929	tr|Q9VDK7|Q9VDK7_DROME	319.25	1	0	0.78	Phospho (S7) = 0.84,Phospho (S/T10) = 0.93
52948	ISSNDDEDDDAE		66.63	2	662.737	0.000595	0	1	1	136928	sp|P50887|RL22_DROME	66.63	1	0
122424	EILQEEEDLSEIVQLVGK		26.93	2	1036.05	0.005316	0	1	4	136927	sp|P48602|VATA1_DROME	26.93	4	0
14476	ALITLDGESSAEDDPIILQK	Phospho (S/T9); Phospho (S/T10)	38.7	3	763.35	-0.000164	0	1	1	136926	tr|Q7JZ25|Q7JZ25_DROME	98.01	1	0	0.77	Phospho (S9) = 0.91,Phospho (S10) = 0.86
19695	ALITLDGESSAEDDPIILQK	Phospho (S/T4); Phospho (S/T10)	34.26	3	763.35	0.000266	0	1	1	136926	tr|Q7JZ25|Q7JZ25_DROME	98.01	1	0	0.44	Phospho (S/T4) = 0.6,Phospho (S10) = 0.84
17822	ALITLDGESSAEDDPIILQK	Phospho (S/T4); Phospho (S/T9)	25.05	2	1144.52	0.001767	0	1	1	136926	tr|Q7JZ25|Q7JZ25_DROME	98.01	1	0	0.33	Phospho (S/T4) = 0.67,Phospho (S9) = 0.67
18666	IVSSDEEAQEDALEVDKPR	Phospho (S/T3); Phospho (S/T4)	46.92	2	1145.48	0.000185	0	1	1	136925	sp|Q8IRB5|CLSPN_DROME	46.92	1	0	1	Phospho (S3) = 1.0,Phospho (S4) = 1.0
40873	GVPASDDEDENVENGKPNGK	Phospho (S/T5)	47.93	2	1075.95	0.001534	0	1	13	136924	tr|A0A0B4LGY0|A0A0B4LGY0_DROME	164.89	13	0	1	Phospho (S5) = 1.0
234840	QATGGGVSSPAPPAESPTR	Phospho (S/T16)	27.24	2	923.923	0.002483	0	1	13	136924	tr|A0A0B4LGY0|A0A0B4LGY0_DROME	164.89	13	0	0.84	Phospho (S16) = 0.84
156037	EVLCEQCVTGAPVSPSR	Carbamidomethyl (C4); Carbamidomethyl (C7); Phospho (S/T16)	45.02	2	984.935	0.003613	0	1	13	136924	tr|A0A0B4LGY0|A0A0B4LGY0_DROME	164.89	13	0	0.7	Phospho (S16) = 0.7
154598	EVLCEQCVTGAPVSPSR	Carbamidomethyl (C4); Carbamidomethyl (C7); Phospho (S/T14)	44.7	2	984.935	0.003364	0	1	13	136924	tr|A0A0B4LGY0|A0A0B4LGY0_DROME	164.89	13	0	0.54	Phospho (S14) = 0.54
38812	IDEPLHSPGLNGDLDLPVFR	Phospho (S/T7)	26.7	3	762.04	0.001905	0	1	2	136923	tr|A1Z6H4|A1Z6H4_DROME	26.7	2	0	1	Phospho (S7) = 1.0
52963	TATVGADSDEEDIEPPQPDAGDLTR	Phospho (S/T3)	19.61	3	893.718	0.002806	0	1	2	136922	sp|Q9XYU1|MCM3_DROME	53.95	2	0	0.33	Phospho (S/T3) = 0.33
56575	TATVGADSDEEDIEPPQPDAGDLTR	Phospho (S/T8)	34.34	2	1340.08	0.006421	0	1	2	136922	sp|Q9XYU1|MCM3_DROME	53.95	2	0	0.67	Phospho (S8) = 0.67
53465	TATVGADSDEEDIEPPQPDAGDLTR	Phospho (S/T1)	19.61	3	893.718	0.002806	0	1	2	136922	sp|Q9XYU1|MCM3_DROME	53.95	2	0	0.33	Phospho (S/T1) = 0.33
69348	TTGETSPQAEKEDSANEQSADPAVAAEEDESK	Phospho (S/T19)	27.15	3	1134.48	0.006952	1	1	2	136921	tr|Q960D3|Q960D3_DROME	123.43	2	0	0.36	Phospho (S19) = 0.36
69973	TTGETSPQAEKEDSANEQSADPAVAAEEDESK	Phospho (S/T5)	29.59	3	1134.48	0.004512	1	1	2	136921	tr|Q960D3|Q960D3_DROME	123.43	2	0	0.23	Phospho (S/T5) = 0.23
67677	TTGETSPQAEKEDSANEQSADPAVAAEEDESK	Phospho (S/T1)	29.59	3	1134.48	0.004512	1	1	2	136921	tr|Q960D3|Q960D3_DROME	123.43	2	0	0.23	Phospho (S/T1) = 0.23
66884	TTGETSPQAEKEDSANEQSADPAVAAEEDESK	Phospho (S/T6)	29.59	3	1134.48	0.004512	1	1	2	136921	tr|Q960D3|Q960D3_DROME	123.43	2	0	0.23	Phospho (S6) = 0.23
57463	EGGGAHNWGSPK	Phospho (S/T10)	43.09	2	638.761	0.001905	0	1	2	136921	tr|Q960D3|Q960D3_DROME	123.43	2	0	1	Phospho (S10) = 1.0
69770	TTGETSPQAEKEDSANEQSADPAVAAEEDESK	Phospho (S/T2)	29.59	3	1134.48	0.004512	1	1	2	136921	tr|Q960D3|Q960D3_DROME	123.43	2	0	0.23	Phospho (S/T2) = 0.23
68518	TTGETSPQAEKEDSANEQSADPAVAAEEDESK	Phospho (S/T14)	23.6	3	1134.48	0.004872	1	1	2	136921	tr|Q960D3|Q960D3_DROME	123.43	2	0	0.28	Phospho (S14) = 0.28
39698	LCCPQIDLASLGQSPSSAK	Carbamidomethyl (C2); Carbamidomethyl (C3); Phospho (S/T14)	45.36	2	1056.48	0.003611	0	1	1	136920	sp|Q9VM60|MCMBP_DROME	45.36	1	0	0.86	Phospho (S14) = 0.86
83575	NGIGSGSGGLAPAASRSR	Phospho (S/T15); Phospho (S/T17)	33.8	3	592.26	0.00085	1	1	2	136919	tr|Q7KTD2|Q7KTD2_DROME	113.36	2	0	1	Phospho (S15) = 1.0,Phospho (S17) = 1.0
41175	NGIGSGSGGLAPAASR	Phospho (S/T15)	59.13	2	726.337	0.001607	0	1	2	136919	tr|Q7KTD2|Q7KTD2_DROME	113.36	2	0	0.99	Phospho (S15) = 0.99
19027	YGRPSSPTR	Phospho (S/T6)	20.43	2	550.749	0.000677	0	1	2	136919	tr|Q7KTD2|Q7KTD2_DROME	113.36	2	0	0.48	Phospho (S6) = 0.48
13607	YGRPSSPTR	Phospho (S/T5)	20.43	2	550.749	0.000677	0	1	2	136919	tr|Q7KTD2|Q7KTD2_DROME	113.36	2	0	0.48	Phospho (S5) = 0.48
80963	QADVLIVAGTLTNK		49.68	2	721.917	0.002813	0	1	1	136918	tr|Q9VAK5|Q9VAK5_DROME	49.68	1	0
208405	LQDEHSLPK	Phospho (S/T6)	26.78	2	573.764	0.000624	0	1	1	136917	tr|Q9VM76|Q9VM76_DROME	26.78	1	0	1	Phospho (S6) = 1.0
513657	VNNASQVGLGYQQK		56.48	2	753.39	0.001226	0	1	2	136916	sp|Q94920|VDAC_DROME	355.75	2	0
34424	YQLDDDASVR		63.31	2	591.277	0.001811	0	1	2	136916	sp|Q94920|VDAC_DROME	355.75	2	0
566130	TSSGIEFNTAGHSNQESGK		39.12	2	975.947	0.004171	0	1	2	136916	sp|Q94920|VDAC_DROME	355.75	2	0
34365	ADSDVNIDLK		75.87	2	545.276	0.001675	0	1	2	136916	sp|Q94920|VDAC_DROME	355.75	2	0
182679	LSLEGNFAPQSGNK		47.45	2	731.372	0.002256	0	1	2	136916	sp|Q94920|VDAC_DROME	355.75	2	0
40314	DGVTLTLSTLVDGK		73.52	2	709.891	0.00086	0	1	2	136916	sp|Q94920|VDAC_DROME	355.75	2	0
285845	GLQAPSRSPSPSAER	Phospho (S/T6); Phospho (S/T8); Phospho (S/T10)	23.87	3	593.901	0.000943	1	1	1	136915	tr|Q9XYZ6|Q9XYZ6_DROME	23.87	1	0	0.9	Phospho (S6) = 0.98,Phospho (S8) = 0.98,Phospho (S10) = 0.93
40368	ANAALQSTASPAPGGK	Phospho (S/T10)	57.49	2	760.861	0.002166	0	1	2	136914	tr|A0A0B4JDA0|A0A0B4JDA0_DROME	147.89	2	0	0.89	Phospho (S10) = 0.89
39108	ANAALQSTASPAPGGK	Phospho (S/T8)	41.36	2	760.86	0.001196	0	1	2	136914	tr|A0A0B4JDA0|A0A0B4JDA0_DROME	147.89	2	0	0.53	Phospho (S/T8) = 0.53
79127	SPSPASSASTSKPGKR	Phospho (S/T1); Phospho (S/T3)	49.04	3	568.917	0.000731	1	1	2	136914	tr|A0A0B4JDA0|A0A0B4JDA0_DROME	147.89	2	0	0.98	Phospho (S1) = 0.98,Phospho (S3) = 1.0
37647	IDAGLSASQQNLVDNHSIAK	Phospho (S/T8)	59.88	3	721.017	0.002569	0	1	4	136913	sp|P13395|SPTCA_DROME	184.4	4	0	0.92	Phospho (S8) = 0.92
34599	KIDAGLSASQQNLVDNHSIAK	Phospho (S/T7)	44.99	3	763.717	0.004081	1	1	4	136913	sp|P13395|SPTCA_DROME	184.4	4	0	0.6	Phospho (S7) = 0.6
35739	KIDAGLSASQQNLVDNHSIAK	Phospho (S/T9)	79.53	3	763.716	0.003711	1	1	4	136913	sp|P13395|SPTCA_DROME	184.4	4	0	0.85	Phospho (S9) = 0.85
11712	DEAGDNSDSEDEHVPK	Phospho (S/T7); Phospho (S/T9)	28.76	2	952.317	-0.000191	0	1	1	136912	tr|Q9VU43|Q9VU43_DROME	68.75	1	0	1	Phospho (S7) = 1.0,Phospho (S9) = 1.0
13472	RDEAGDNSDSEDEHVPK	Phospho (S/T8); Phospho (S/T10)	39.99	3	687.248	0.000306	1	1	1	136912	tr|Q9VU43|Q9VU43_DROME	68.75	1	0	1	Phospho (S8) = 1.0,Phospho (S10) = 1.0
91832	VAVEVAEQFIALNGTSPK		45.25	2	937.009	0.00224	0	1	1	136911	tr|Q9VKI8|Q9VKI8_DROME	45.25	1	0
32815	QDQASPQLPAEGEPLNDILSSLEK	Phospho (S/T5)	25.98	3	887.089	0.001053	0	1	1	136910	sp|Q02645|HTS_DROME	229.58	1	1	1	Phospho (S5) = 1.0
40277	WVAEGSPTHSTPVR	Phospho (S/T8)	23.26	2	802.369	0.002395	0	2	4	136910	sp|Q02645|HTS_DROME	229.58	1	1	0.37	Phospho (S/T8) = 0.37
155646	VEVLETGTPDPK	Phospho (S/T6)	53.38	2	682.824	0.0029	0	2	4	136910	sp|Q02645|HTS_DROME	229.58	1	1	0.91	Phospho (S/T6) = 0.91
152039	VEVLETGTPDPK	Phospho (S/T8)	51.67	2	682.823	0.00192	0	2	4	136910	sp|Q02645|HTS_DROME	229.58	1	1	0.5	Phospho (S/T8) = 0.5
38264	WVAEGSPTHSTPVR	Phospho (S/T6)	51.07	2	802.369	0.002455	0	2	4	136910	sp|Q02645|HTS_DROME	229.58	1	1	0.85	Phospho (S6) = 0.85
156588	NHSILGLSSTPYR	Phospho (S/T9)	24.22	2	762.865	0.001357	0	1	1	136910	sp|Q02645|HTS_DROME	229.58	1	1	0.35	Phospho (S9) = 0.35
18209733	TPSFLKK	Phospho (S/T3)	27.73	2	450.735	0.002018	1	1	2	136909	tr|A0A0B4K7A5|A0A0B4K7A5_DROME	207.11	2	1	0.94	Phospho (S3) = 0.94
40277	WVAEGSPTHSTPVR	Phospho (S/T8)	23.26	2	802.369	0.002395	0	2	4	136909	tr|A0A0B4K7A5|A0A0B4K7A5_DROME	207.11	2	1	0.37	Phospho (S/T8) = 0.37
155646	VEVLETGTPDPK	Phospho (S/T6)	53.38	2	682.824	0.0029	0	2	4	136909	tr|A0A0B4K7A5|A0A0B4K7A5_DROME	207.11	2	1	0.91	Phospho (S/T6) = 0.91
152039	VEVLETGTPDPK	Phospho (S/T8)	51.67	2	682.823	0.00192	0	2	4	136909	tr|A0A0B4K7A5|A0A0B4K7A5_DROME	207.11	2	1	0.5	Phospho (S/T8) = 0.5
38264	WVAEGSPTHSTPVR	Phospho (S/T6)	51.07	2	802.369	0.002455	0	2	4	136909	tr|A0A0B4K7A5|A0A0B4K7A5_DROME	207.11	2	1	0.85	Phospho (S6) = 0.85
82655	ESDQLNVEIGDLER		41.89	2	808.893	0.001753	0	1	1	136908	sp|Q9V521|PPO2_DROME	41.89	1	0
82559	SYSEGSLASAAR	Phospho (S/T3)	43.34	2	639.774	0.002399	0	1	2	136907	sp|Q9VB98|Y5521_DROME	43.34	2	0	0.86	Phospho (S3) = 0.86
16966	DGENGTSSRATLNEDDALITDDDLLAVQDK	Phospho (S/T8); Phospho (S/T11)	38.85	3	1117.81	0.000133	1	1	3	136906	tr|M9PCA7|M9PCA7_DROME	331.25	1	2	0.49	Phospho (S8) = 0.52,Phospho (S/T11) = 0.96
32853	TLQPNESSGDLQAVDSSVR	Phospho (S/T8)	36.04	2	1041.98	0.004738	0	1	3	136906	tr|M9PCA7|M9PCA7_DROME	331.25	1	2	0.81	Phospho (S8) = 0.81
37923	SSSTSDLSFIAGNQSK	Phospho (S/T3)	64.99	2	854.876	0.001074	0	1	1	136906	tr|M9PCA7|M9PCA7_DROME	331.25	1	2	0.53	Phospho (S3) = 0.53
39214	TLQPNESSGDLQAVDSSVR	Phospho (S/T7)	72.21	2	1041.98	0.007178	0	1	3	136906	tr|M9PCA7|M9PCA7_DROME	331.25	1	2	0.93	Phospho (S7) = 0.93
16805	NGLSGSIDSLSR	Phospho (S/T6); Phospho (S/T9)	34.14	2	683.278	0.001786	0	1	3	136906	tr|M9PCA7|M9PCA7_DROME	331.25	1	2	0.92	Phospho (S6) = 0.96,Phospho (S9) = 0.95
41669	SSSTSDLSFIAGNQSK	Phospho (S/T4)	29.81	2	854.878	0.003264	0	1	1	136906	tr|M9PCA7|M9PCA7_DROME	331.25	1	2	0.29	Phospho (S/T4) = 0.29
41489	SSSTSDLSFIAGNQSK	Phospho (S/T1)	55.21	2	854.878	0.003514	0	1	1	136906	tr|M9PCA7|M9PCA7_DROME	331.25	1	2	0.33	Phospho (S1) = 0.33
32363	SSSTSDLSFIAGNQSK	Phospho (S/T2)	55.21	2	854.878	0.003514	0	1	1	136906	tr|M9PCA7|M9PCA7_DROME	331.25	1	2	0.33	Phospho (S2) = 0.33
39102	KPSTPPPSSNINASR	Phospho (S/T4)	30.42	2	816.891	0.000616	0	1	4	136905	sp|Q9VTU3|RG68F_DROME	30.42	4	0	0.86	Phospho (S/T4) = 0.86
41288	DYDALDIANK		51.18	2	569.276	0.001312	0	1	1	136904	tr|Q9W0A8|Q9W0A8_DROME	51.18	1	0
12839	SAVSSPEQLPSPTSPIAAEIGDKPYGR	Phospho (S/T5); Phospho (S/T11); Phospho (S/T13)	61.2	3	998.77	0.00052	0	1	2	136903	tr|Q7KUD4|Q7KUD4_DROME	61.2	2	0	0.99	Phospho (S5) = 0.99,Phospho (S11) = 0.99,Phospho (S/T13) = 1.0
451771	LHGSYEALKGGSTCEAMEDFTGGVSEWYDLK	Phospho (Y5); Carbamidomethyl (C14); Oxidation (M17); Phospho (S/T21); Phospho (Y28)	23.45	3	1231.82	0.010412	1	1	3	136902	sp|Q11002|CANA_DROME	23.45	3	0	0.16	Phospho (Y5) = 0.49,Oxidation (M17) = 1.0,Phospho (S/T21) = 0.83,Phospho (Y28) = 0.5
310788	LHGSYEALKGGSTCEAMEDFTGGVSEWYDLK	Phospho (S/T12); Carbamidomethyl (C14); Oxidation (M17); Phospho (S/T21); Phospho (S/T25)	23.45	3	1231.82	0.010412	1	1	3	136902	sp|Q11002|CANA_DROME	23.45	3	0	0.16	Phospho (S12) = 0.16,Oxidation (M17) = 1.0,Phospho (S/T21) = 0.83,Phospho (S25) = 0.67
316974	LHGSYEALKGGSTCEAMEDFTGGVSEWYDLK	Phospho (S/T13); Carbamidomethyl (C14); Oxidation (M17); Phospho (S/T21); Phospho (Y28)	23.45	3	1231.82	0.010412	1	1	3	136902	sp|Q11002|CANA_DROME	23.45	3	0	0.16	Phospho (S/T13) = 0.33,Oxidation (M17) = 1.0,Phospho (S/T21) = 0.83,Phospho (Y28) = 0.5
284321	LHGSYEALKGGSTCEAMEDFTGGVSEWYDLK	Phospho (Y5); Carbamidomethyl (C14); Oxidation (M17); Phospho (S/T25); Phospho (Y28)	23.45	3	1231.82	0.010412	1	1	3	136902	sp|Q11002|CANA_DROME	23.45	3	0	0.16	Phospho (Y5) = 0.49,Oxidation (M17) = 1.0,Phospho (S25) = 0.67,Phospho (Y28) = 0.5
338587	LHGSYEALKGGSTCEAMEDFTGGVSEWYDLK	Phospho (Y5); Carbamidomethyl (C14); Oxidation (M17); Phospho (S/T21); Phospho (S/T25)	23.45	3	1231.82	0.010412	1	1	3	136902	sp|Q11002|CANA_DROME	23.45	3	0	0.16	Phospho (Y5) = 0.49,Oxidation (M17) = 1.0,Phospho (S/T21) = 0.83,Phospho (S25) = 0.67
316121	LHGSYEALKGGSTCEAMEDFTGGVSEWYDLK	Phospho (S/T13); Carbamidomethyl (C14); Oxidation (M17); Phospho (S/T21); Phospho (S/T25)	23.45	3	1231.82	0.010412	1	1	3	136902	sp|Q11002|CANA_DROME	23.45	3	0	0.16	Phospho (S/T13) = 0.33,Oxidation (M17) = 1.0,Phospho (S/T21) = 0.83,Phospho (S25) = 0.67
92357	DPSGDVIEDLEGER		25.52	2	765.854	0.004704	0	1	5	136901	tr|E1JGY6|E1JGY6_DROME	80.62	3	2
34819	STGDEDDVIEDVTSK		55.1	2	805.36	0.002268	0	1	3	136901	tr|E1JGY6|E1JGY6_DROME	80.62	3	2
166488	GDACITPDLTAPSVDR	Carbamidomethyl (C4); Phospho (S/T6)	28.62	2	884.387	0.002794	0	1	3	136900	tr|A2VEF9|A2VEF9_DROME	28.62	3	0	0.95	Phospho (S/T6) = 0.95
19636	KPASPVAATTPTR	Phospho (S/T4); Phospho (S/T10)	51.29	2	728.833	-0.000101	0	1	2	136899	tr|Q7KVQ7|Q7KVQ7_DROME	51.29	2	0	0.49	Phospho (S4) = 1.0,Phospho (S/T10) = 0.49
15790	KPASPVAATTPTR	Phospho (S/T4); Phospho (S/T9)	51.29	2	728.833	-0.000101	0	1	2	136899	tr|Q7KVQ7|Q7KVQ7_DROME	51.29	2	0	0.49	Phospho (S4) = 1.0,Phospho (S/T9) = 0.49
37545	AQNISPEQSGGAGGGGSK	Acetyl (Protein N-term); Phospho (S/T5)	80.22	2	862.37	0.00252	0	1	1	136898	sp|Q9VTY6|UBE2C_DROME	155.03	1	0	0.92	Acetyl (Protein N-term) = 1.0,Phospho (S5) = 0.92
38868	AQNISPEQSGGAGGGGSK	Acetyl (Protein N-term); Phospho (S/T9)	74.81	2	862.37	0.00215	0	1	1	136898	sp|Q9VTY6|UBE2C_DROME	155.03	1	0	0.71	Acetyl (Protein N-term) = 1.0,Phospho (S9) = 0.71
123110	LAFVEDELEVAEDR		79.61	2	817.9	0.00136	0	1	2	136897	sp|P09491|TPM2_DROME	228.01	2	0
198998	LLEATQSADENNR		70.95	2	730.855	0.002883	0	1	2	136897	sp|P09491|TPM2_DROME	228.01	2	0
79859	FVQVEIDLVTAK		46.4	2	681.388	0.000732	0	1	2	136897	sp|P09491|TPM2_DROME	228.01	2	0
513748	DNAIDKADTCENQAK	Carbamidomethyl (C10)	31.05	2	846.88	0.001889	1	1	2	136897	sp|P09491|TPM2_DROME	228.01	2	0
84015	GNLSIVSCK	Phospho (S/T4); Phospho (S/T7); Carbamidomethyl (C8)	21.82	2	569.225	0.00037	0	1	6	136896	sp|Q9W391|KPBA_DROME	220.71	6	0	1	Phospho (S4) = 1.0,Phospho (S7) = 1.0
79559	EFAVSSVAR	Phospho (S/T6)	34.62	2	523.24	0.000838	0	1	6	136896	sp|Q9W391|KPBA_DROME	220.71	6	0	0.5	Phospho (S6) = 0.5
130687	SQIGLGDPEGEDALIATIDDR	Phospho (S/T1)	91.48	2	1133.02	0.004107	0	1	6	136896	sp|Q9W391|KPBA_DROME	220.71	6	0	1	Phospho (S1) = 1.0
13081	EFAVSSVAR	Phospho (S/T5); Phospho (S/T6)	30.35	2	563.224	0.001326	0	1	6	136896	sp|Q9W391|KPBA_DROME	220.71	6	0	1	Phospho (S5) = 1.0,Phospho (S6) = 1.0
82030	EFAVSSVAR	Phospho (S/T5)	34.62	2	523.24	0.000838	0	1	6	136896	sp|Q9W391|KPBA_DROME	220.71	6	0	0.5	Phospho (S5) = 0.5
155509	GNLSIVSCK	Phospho (S/T4); Carbamidomethyl (C8)	42.44	2	529.242	0.001172	0	1	6	136896	sp|Q9W391|KPBA_DROME	220.71	6	0	0.99	Phospho (S4) = 0.99
40312	HVVFGEVVEGLDVVK		68.64	2	813.451	0.002038	0	1	1	136895	sp|P25007|PPIA_DROME	68.64	1	0
232939	SLDSTNLNDGPDGDIYCR	Carbamidomethyl (C17)	57.18	2	1006.44	0.003823	0	1	2	136894	sp|Q24400|MLP2_DROME	57.18	2	0
79228	SSPHINYR	Acetyl (Protein N-term); Phospho (S/T2)	22.75	2	548.236	0.001699	0	1	2	136893	tr|A0A0B4KF86|A0A0B4KF86_DROME	22.75	2	0	0.5	Acetyl (Protein N-term) = 1.0,Phospho (S2) = 0.5
154524	SSPHINYR	Acetyl (Protein N-term); Phospho (S/T1)	22.75	2	548.236	0.001699	0	1	2	136893	tr|A0A0B4KF86|A0A0B4KF86_DROME	22.75	2	0	0.5	Acetyl (Protein N-term) = 1.0,Phospho (S1) = 0.5
14172	ELSPSATESELEEDAAIAEQSR	Phospho (S/T3); Phospho (S/T7)	38.06	3	841.346	6.3e-05	0	1	3	136892	tr|Q7KUQ6|Q7KUQ6_DROME	432.16	1	2	0.3	Phospho (S3) = 0.79,Phospho (S/T7) = 0.43
38091	SSSFEEATEAQNEQAVAALK	Phospho (S/T2)	82.36	2	1095.49	0.004762	0	1	3	136892	tr|Q7KUQ6|Q7KUQ6_DROME	432.16	1	2	0.33	Phospho (S2) = 0.33
15323	ELSPSATESELEEDAAIAEQSR	Phospho (S/T3); Phospho (S/T9)	44.62	2	1261.52	0.000463	0	1	3	136892	tr|Q7KUQ6|Q7KUQ6_DROME	432.16	1	2	0.6	Phospho (S3) = 0.71,Phospho (S9) = 0.86
37566	ELSPSATESELEEDAAIAEQSR	Phospho (S/T5)	58.73	2	1221.53	0.001205	0	1	3	136892	tr|Q7KUQ6|Q7KUQ6_DROME	432.16	1	2	0.49	Phospho (S5) = 0.49
12216	ELSPSATESELEEDAAIAEQSR	Phospho (S/T7); Phospho (S/T9)	22.02	3	841.346	0.000243	0	1	3	136892	tr|Q7KUQ6|Q7KUQ6_DROME	432.16	1	2	0.22	Phospho (S/T7) = 0.44,Phospho (S9) = 0.67
38336	ELSPSATESELEEDAAIAEQSR	Phospho (S/T3)	58.73	2	1221.53	0.001205	0	1	3	136892	tr|Q7KUQ6|Q7KUQ6_DROME	432.16	1	2	0.49	Phospho (S3) = 0.49
36810	SSSFEEATEAQNEQAVAALK	Phospho (S/T3)	82.36	2	1095.49	0.004762	0	1	3	136892	tr|Q7KUQ6|Q7KUQ6_DROME	432.16	1	2	0.33	Phospho (S3) = 0.33
37177	ALSIDEEEIELERPSR	Phospho (S/T3)	37.67	2	983.466	0.004209	0	1	3	136892	tr|Q7KUQ6|Q7KUQ6_DROME	432.16	1	2	1	Phospho (S3) = 1.0
41846	KNSEELESVLAVGAK	Phospho (S/T3)	27.4	2	827.41	0.001912	1	1	1	136892	tr|Q7KUQ6|Q7KUQ6_DROME	432.16	1	2	0.67	Phospho (S3) = 0.67
40540	ELSPSATESELEEDAAIAEQSR	Phospho (S/T9)	25.22	3	814.693	0.002615	0	1	3	136892	tr|Q7KUQ6|Q7KUQ6_DROME	432.16	1	2	0.35	Phospho (S9) = 0.35
36198	SSSFEEATEAQNEQAVAALK	Phospho (S/T1)	82.36	2	1095.49	0.004762	0	1	3	136892	tr|Q7KUQ6|Q7KUQ6_DROME	432.16	1	2	0.33	Phospho (S1) = 0.33
35374	ELSPSATESELEEDAAIAEQSR	Phospho (S/T7)	29.3	2	1221.54	0.008655	0	1	3	136892	tr|Q7KUQ6|Q7KUQ6_DROME	432.16	1	2	0.6	Phospho (S/T7) = 0.6
14377	ELSPSATESELEEDAAIAEQSR	Phospho (S/T3); Phospho (S/T5)	27.61	3	841.346	6.3e-05	0	1	3	136892	tr|Q7KUQ6|Q7KUQ6_DROME	432.16	1	2	0.25	Phospho (S3) = 0.74,Phospho (S5) = 0.42
18154	ELSPSATESELEEDAAIAEQSR	Phospho (S/T5); Phospho (S/T9)	39.17	2	1261.52	0.002173	0	1	3	136892	tr|Q7KUQ6|Q7KUQ6_DROME	432.16	1	2	0.43	Phospho (S5) = 0.48,Phospho (S9) = 0.92
55526	FDDNAEFR		32.24	2	507.22	0.000675	0	1	4	136891	tr|A0A0B4JCW4|A0A0B4JCW4_DROME	32.24	4	0
15941	SVSDLIGALDAIPK	Acetyl (Protein N-term); Phospho (S/T3)	63.7	2	760.885	0.001062	0	1	1	136890	tr|Q7K025|Q7K025_DROME	137.76	1	0	0.5	Acetyl (Protein N-term) = 1.0,Phospho (S3) = 0.5
19593	SVSDLIGALDAIPK	Acetyl (Protein N-term); Phospho (S/T1)	74.06	2	760.886	0.001912	0	1	1	136890	tr|Q7K025|Q7K025_DROME	137.76	1	0	0.56	Acetyl (Protein N-term) = 1.0,Phospho (S1) = 0.56
35102	GGDWSDDEDTAK	Phospho (S/T5)	54.12	2	688.239	0.00128	0	1	4	136889	sp|B6JUP5|VASA2_DROME	54.12	4	0	1	Phospho (S5) = 1.0
521589	KNDDFSDEDKPELDLDDLDNEEDEVEVVAVKPASK	Phospho (S/T6)	76.45	4	1011.21	0.003312	1	1	1	136888	tr|Q9VYW4|Q9VYW4_DROME	283.9	1	0	1	Phospho (S6) = 1.0
18474	GGGGGDSSDEDVTTR	Phospho (S/T7); Phospho (S/T8)	50.09	2	785.26	0.000779	0	1	1	136888	tr|Q9VYW4|Q9VYW4_DROME	283.9	1	0	1	Phospho (S7) = 1.0,Phospho (S8) = 1.0
11695	RGGGGGDSSDEDVTTR	Phospho (S/T8); Phospho (S/T15)	47.14	2	863.309	-0.000573	1	1	1	136888	tr|Q9VYW4|Q9VYW4_DROME	283.9	1	0	0.31	Phospho (S8) = 0.92,Phospho (S/T15) = 0.35
16640	RGGGGGDSSDEDVTTR	Phospho (S/T8); Phospho (S/T14)	47.18	2	863.309	-0.000573	1	1	1	136888	tr|Q9VYW4|Q9VYW4_DROME	283.9	1	0	0.32	Phospho (S8) = 0.92,Phospho (S/T14) = 0.36
14301	RGGGGGDSSDEDVTTR	Phospho (S/T8); Phospho (S/T9)	87.08	2	863.311	0.001377	1	1	1	136888	tr|Q9VYW4|Q9VYW4_DROME	283.9	1	0	1	Phospho (S8) = 1.0,Phospho (S9) = 1.0
54108	EKTPEPVPK	Phospho (S/T3)	23.14	2	552.772	0.001821	1	1	1	136888	tr|Q9VYW4|Q9VYW4_DROME	283.9	1	0	1	Phospho (S/T3) = 1.0
490179	RLSISER	Phospho (S/T3)	22.9	2	470.733	-0.000895	1	1	1	136887	tr|Q9VZT8|Q9VZT8_DROME	89.89	1	0	0.93	Phospho (S3) = 0.93
52397	RQSADVVSISR	Phospho (S/T3)	44.54	2	649.318	0.001118	1	1	1	136887	tr|Q9VZT8|Q9VZT8_DROME	89.89	1	0	0.99	Phospho (S3) = 0.99
18238	SVSSTELLYER	Phospho (S/T3); Phospho (S/T5)	22.45	2	722.293	-0.001046	0	1	1	136887	tr|Q9VZT8|Q9VZT8_DROME	89.89	1	0	0.34	Phospho (S3) = 0.71,Phospho (S/T5) = 0.57
16314	SVSSTELLYER	Phospho (S/T3); Phospho (S/T4)	22.45	2	722.293	-0.001046	0	1	1	136887	tr|Q9VZT8|Q9VZT8_DROME	89.89	1	0	0.34	Phospho (S3) = 0.71,Phospho (S4) = 0.57
587195	VLDEEDEQEKGDSDDDGDIPLLQGLR	Phospho (S/T13)	28.11	3	994.107	0.004046	1	1	2	136886	sp|Q86B47|Y8611_DROME	28.11	2	0	1	Phospho (S13) = 1.0
11858	SVSESDGTAVIAAGGR	Phospho (S/T1)	85.41	2	778.854	0.002341	0	1	3	136885	sp|Q9VAW5|LARP_DROME	910.26	2	1	0.51	Phospho (S1) = 0.51
14956	SGSLGNKPQVANR	Phospho (S/T3)	59.3	2	704.339	-0.001525	0	1	3	136885	sp|Q9VAW5|LARP_DROME	910.26	2	1	0.5	Phospho (S3) = 0.5
11653	RFSDDIADQR	Phospho (S/T3)	52.57	2	651.779	0.001289	1	1	3	136885	sp|Q9VAW5|LARP_DROME	910.26	2	1	1	Phospho (S3) = 1.0
56068	SVSESDGTAVIAAGGRR	Phospho (S/T3)	29.41	2	856.905	0.002748	1	1	3	136885	sp|Q9VAW5|LARP_DROME	910.26	2	1	0.49	Phospho (S3) = 0.49
11957	SGSLGNKPQVANR	Phospho (S/T1)	59.3	2	704.339	-0.001525	0	1	3	136885	sp|Q9VAW5|LARP_DROME	910.26	2	1	0.5	Phospho (S1) = 0.5
54322	SVSESDGTAVIAAGGRR	Phospho (S/T1)	29.41	2	856.905	0.002748	1	1	3	136885	sp|Q9VAW5|LARP_DROME	910.26	2	1	0.49	Phospho (S1) = 0.49
39582	KDTSPSASIEGAGSSGNEAK	Phospho (S/T4)	106.5	2	986.934	0.005262	1	1	2	136885	sp|Q9VAW5|LARP_DROME	910.26	2	1	0.94	Phospho (S4) = 0.94
41285	KDTSPSASIEGAGSSGNEAK	Phospho (S/T3)	101.24	2	986.934	0.005262	1	1	2	136885	sp|Q9VAW5|LARP_DROME	910.26	2	1	0.66	Phospho (S/T3) = 0.66
155423	ENATTPPQQQQPPLSQTLNNNNDNVK	Phospho (S/T5)	35.95	3	990.796	0.0047	0	1	3	136885	sp|Q9VAW5|LARP_DROME	910.26	2	1	0.8	Phospho (S/T5) = 0.8
489687	DTSPSASIEGAGSSGNEAK	Phospho (S/T2); Phospho (S/T7)	25.83	2	962.863	-0.001093	0	1	2	136885	sp|Q9VAW5|LARP_DROME	910.26	2	1	0.45	Phospho (S/T2) = 0.49,Phospho (S7) = 0.93
235543	KDTSPSASIEGAGSSGNEAK	Phospho (S/T3); Phospho (S/T8)	26.4	2	1026.92	0.00447	1	1	2	136885	sp|Q9VAW5|LARP_DROME	910.26	2	1	0.44	Phospho (S/T3) = 0.49,Phospho (S8) = 0.92
15930	TGSFGSTTVR	Phospho (S/T3)	78.3	2	546.741	0.000827	0	1	3	136885	sp|Q9VAW5|LARP_DROME	910.26	2	1	0.97	Phospho (S3) = 0.97
19043	DTSPSASIEGAGSSGNEAK	Phospho (S/T3)	81.36	2	922.884	0.003429	0	1	2	136885	sp|Q9VAW5|LARP_DROME	910.26	2	1	0.54	Phospho (S3) = 0.54
39427	KDTSPSASIEGAGSSGNEAK	Phospho (S/T6)	47.91	2	986.931	0.002522	1	1	2	136885	sp|Q9VAW5|LARP_DROME	910.26	2	1	0.7	Phospho (S6) = 0.7
13223	SVSESDGTAVIAAGGR	Phospho (S/T3)	89.04	2	778.853	0.0016	0	1	3	136885	sp|Q9VAW5|LARP_DROME	910.26	2	1	0.71	Phospho (S3) = 0.71
19900	DTSPSASIEGAGSSGNEAK	Phospho (S/T2)	91.04	2	922.884	0.00318	0	1	2	136885	sp|Q9VAW5|LARP_DROME	910.26	2	1	0.55	Phospho (S/T2) = 0.55
233359	KDTSPSASIEGAGSSGNEAK	Phospho (S/T4); Phospho (S/T8)	26.45	2	1026.92	0.00447	1	1	2	136885	sp|Q9VAW5|LARP_DROME	910.26	2	1	0.44	Phospho (S4) = 0.49,Phospho (S8) = 0.92
11754	YASNSLQAPGSPSRSR	Phospho (S/T11); Phospho (S/T15)	30.69	3	613.261	0.001757	1	2	5	136884	tr|L0MPZ1|L0MPZ1_DROME	941.07	1	1	0.59	Phospho (S11) = 0.98,Phospho (S15) = 0.61
37183	EKRPSLAPEPPSR	Phospho (S/T5)	35.92	3	515.261	0.002238	1	2	5	136884	tr|L0MPZ1|L0MPZ1_DROME	941.07	1	1	1	Phospho (S5) = 1.0
14659	YASNSLQAPGSPSR	Phospho (S/T13)	65.78	2	757.837	0.001962	0	2	5	136884	tr|L0MPZ1|L0MPZ1_DROME	941.07	1	1	0.8	Phospho (S13) = 0.8
52239	EKRPSLAPEPPSR	Phospho (S/T12)	42.76	3	515.259	0.000168	1	2	5	136884	tr|L0MPZ1|L0MPZ1_DROME	941.07	1	1	1	Phospho (S12) = 1.0
15693	YASNSLQAPGSPSRSR	Phospho (S/T13); Phospho (S/T15)	40.77	3	613.26	0.001277	1	2	5	136884	tr|L0MPZ1|L0MPZ1_DROME	941.07	1	1	0.58	Phospho (S13) = 0.61,Phospho (S15) = 0.96
14934	RSSLAVEESNTESR	Phospho (S/T3); Phospho (S/T13)	57.64	2	862.849	0.00147	1	2	5	136884	tr|L0MPZ1|L0MPZ1_DROME	941.07	1	1	0.64	Phospho (S3) = 0.93,Phospho (S13) = 0.68
121684	DDGGEPVESYLVEK		23.03	2	768.859	0.002471	0	2	5	136884	tr|L0MPZ1|L0MPZ1_DROME	941.07	1	1
19289	RSSLAVEESNTESR	Phospho (S/T3)	93.64	2	822.866	0.000682	1	2	5	136884	tr|L0MPZ1|L0MPZ1_DROME	941.07	1	1	0.96	Phospho (S3) = 0.96
19276	RGSLIPPADTGR	Phospho (S/T3)	52.35	2	660.326	-0.000521	1	2	5	136884	tr|L0MPZ1|L0MPZ1_DROME	941.07	1	1	1	Phospho (S3) = 1.0
15686	RSSLAVEESNTESR	Phospho (S/T3); Phospho (S/T11)	40.26	2	862.851	0.00269	1	2	5	136884	tr|L0MPZ1|L0MPZ1_DROME	941.07	1	1	0.44	Phospho (S3) = 0.9,Phospho (S/T11) = 0.49
12830	RSSLAVEESNTESR	Phospho (S/T2)	46.95	3	548.912	1.9e-05	1	2	5	136884	tr|L0MPZ1|L0MPZ1_DROME	941.07	1	1	0.5	Phospho (S2) = 0.5
52754	RRPSIDVR	Phospho (S/T4)	23.74	3	360.189	0.000641	1	2	5	136884	tr|L0MPZ1|L0MPZ1_DROME	941.07	1	1	1	Phospho (S4) = 1.0
118962	RPSLAPEPPSR	Phospho (S/T10)	29.72	2	643.817	0.000821	0	2	5	136884	tr|L0MPZ1|L0MPZ1_DROME	941.07	1	1	1	Phospho (S10) = 1.0
14882	RSSLAVEESNTESR	Phospho (S/T2); Phospho (S/T13)	23.42	2	862.85	0.00183	1	2	5	136884	tr|L0MPZ1|L0MPZ1_DROME	941.07	1	1	0.37	Phospho (S2) = 0.56,Phospho (S13) = 0.65
16815	YASNSLQAPGSPSR	Phospho (S/T11)	71.14	2	757.837	0.001592	0	2	5	136884	tr|L0MPZ1|L0MPZ1_DROME	941.07	1	1	0.94	Phospho (S11) = 0.94
121098	RPSLAPEPPSR	Phospho (S/T3)	24.23	2	643.818	0.001491	0	2	5	136884	tr|L0MPZ1|L0MPZ1_DROME	941.07	1	1	0.87	Phospho (S3) = 0.87
155236	SLSSSDILDLR	Phospho (S/T3)	41.31	2	643.307	0.001306	0	2	5	136884	tr|L0MPZ1|L0MPZ1_DROME	941.07	1	1	0.43	Phospho (S3) = 0.43
80403	EKRPSLAPEPPSR	Phospho (S/T5); Phospho (S/T12)	32.17	3	541.914	-6.3e-05	1	2	5	136884	tr|L0MPZ1|L0MPZ1_DROME	941.07	1	1	1	Phospho (S5) = 1.0,Phospho (S12) = 1.0
40283	RPSLIINDER	Phospho (S/T3)	46.91	2	646.824	0.002252	0	1	1	136884	tr|L0MPZ1|L0MPZ1_DROME	941.07	1	1	1	Phospho (S3) = 1.0
154208	SLSSSDILDLR	Phospho (S/T4)	41.02	2	643.307	0.001976	0	2	5	136884	tr|L0MPZ1|L0MPZ1_DROME	941.07	1	1	0.53	Phospho (S4) = 0.53
34726	RPSVQDLEDLINKPSTPLR	Phospho (S/T3)	77.62	3	753.392	0.002571	0	2	5	136884	tr|L0MPZ1|L0MPZ1_DROME	941.07	1	1	1	Phospho (S3) = 1.0
19076	AGFEPDTASLR	Phospho (S/T9)	22.21	2	622.273	0.00177	0	1	3	137229	sp|Q9Y115|UN93L_DROME	132.92	3	0	0.93	Phospho (S9) = 0.93
33273	AGFEPDTASLREK	Phospho (S/T7)	41.91	2	750.842	0.002279	1	1	3	137229	sp|Q9Y115|UN93L_DROME	132.92	3	0	0.54	Phospho (S/T7) = 0.54
34934	AGFEPDTASLREK	Phospho (S/T9)	68.8	2	750.843	0.002639	1	1	3	137229	sp|Q9Y115|UN93L_DROME	132.92	3	0	0.91	Phospho (S9) = 0.91
15397	ISDDSGGSVAGSQAQER	Phospho (S/T8); Phospho (S/T12)	69.75	2	912.348	0.001979	0	1	1	137228	tr|Q9W425|Q9W425_DROME	154.63	1	0	0.95	Phospho (S8) = 0.95,Phospho (S12) = 1.0
153518	ISDDSGGSVAGSQAQER	Phospho (S/T8)	84.88	2	872.366	0.003391	0	1	1	137228	tr|Q9W425|Q9W425_DROME	154.63	1	0	1	Phospho (S8) = 1.0
34495	IFGSKNNITDTR	Phospho (S/T4)	47.69	2	723.345	0.002182	1	1	1	137227	sp|P81900|KAPR2_DROME	47.69	1	0	1	Phospho (S4) = 1.0
555751	VDDLMQSFGTTTDHVDR	Phospho (S/T11); Phospho (S/T12)	21.1	2	1048.91	0.000882	0	1	1	137226	tr|Q0E980|Q0E980_DROME	43.21	1	0	0.91	Phospho (S/T11) = 0.96,Phospho (S/T12) = 0.96
133418	QLPLGSGPAGTPPGNR	Phospho (S/T11)	22.11	2	799.89	0.00181	0	1	1	137226	tr|Q0E980|Q0E980_DROME	43.21	1	0	0.96	Phospho (S/T11) = 0.96
35649	DESQEDQKTEFNLASTLTGGITSSR	Phospho (S/T3)	40.22	3	932.089	0.003285	1	1	2	137225	tr|Q8IMV1|Q8IMV1_DROME	77.11	2	0	0.65	Phospho (S3) = 0.65
39002	DESQEDQKTEFNLASTLTGGITSSR	Phospho (S/T9)	36.89	3	932.089	0.003475	1	1	2	137225	tr|Q8IMV1|Q8IMV1_DROME	77.11	2	0	0.35	Phospho (S/T9) = 0.35
93720	SPILPDLQCNNAGR	Phospho (S/T1); Carbamidomethyl (C9)	29.63	2	817.874	0.002457	0	1	1	137224	tr|Q9VHR5|Q9VHR5_DROME	130.05	1	0	1	Phospho (S1) = 1.0
165121	SVVEASPIPLSRSPILPDLQCNNAGR	Phospho (S/T6); Phospho (S/T13); Carbamidomethyl (C21)	26.47	3	984.137	0.002099	1	1	1	137224	tr|Q9VHR5|Q9VHR5_DROME	130.05	1	0	0.42	Phospho (S6) = 0.62,Phospho (S13) = 0.65
51769	SVVEASPIPLSRSPILPDLQCNNAGR	Phospho (S/T13); Carbamidomethyl (C21)	45.61	3	957.481	0.002201	1	1	1	137224	tr|Q9VHR5|Q9VHR5_DROME	130.05	1	0	0.87	Phospho (S13) = 0.87
156101	SVVEASPIPLSR	Phospho (S/T6)	28.34	2	667.841	0.001963	0	1	1	137224	tr|Q9VHR5|Q9VHR5_DROME	130.05	1	0	0.98	Phospho (S6) = 0.98
56314	SNSLPLNVSLNKLPDGR	Phospho (S/T3)	22.83	3	635.329	0.002782	1	1	2	137223	tr|Q8INT6|Q8INT6_DROME	22.83	2	0	0.79	Phospho (S3) = 0.79
35815	RGSDSGDQHTFQPPK	Phospho (S/T3)	45.73	2	868.876	0.002746	1	1	1	137222	sp|P10676|NINAC_DROME	95.48	1	0	0.58	Phospho (S3) = 0.58
40962	RGSDSGDQHTFQPPK	Phospho (S/T10)	24.81	3	579.586	0.001115	1	1	1	137222	sp|P10676|NINAC_DROME	95.48	1	0	0.52	Phospho (S/T10) = 0.52
37902	RGSDSGDQHTFQPPK	Phospho (S/T5)	24.94	3	579.586	0.001175	1	1	1	137222	sp|P10676|NINAC_DROME	95.48	1	0	0.71	Phospho (S5) = 0.71
513200	DKLNNQVLFDK		22.6	2	667.362	0.002668	1	1	1	137221	sp|P48588|RS25_DROME	22.6	1	0
57445	TDAPAVNGDAATPK	Phospho (S/T12)	48.16	2	704.313	0.001954	0	1	3	137220	tr|Q86BM5|Q86BM5_DROME	246.81	2	1	1	Phospho (S/T12) = 1.0
15544	SSSPPPPLPKSPPPSR	Phospho (S/T3); Phospho (S/T11)	21.08	3	596.61	0.001031	1	1	2	137220	tr|Q86BM5|Q86BM5_DROME	246.81	2	1	0.36	Phospho (S3) = 0.63,Phospho (S11) = 0.51
38197	SAAVAEGGDAVAETAKGEEGSPK	Phospho (S/T14)	29.55	3	737.667	0.001364	1	1	3	137220	tr|Q86BM5|Q86BM5_DROME	246.81	2	1	0.51	Phospho (S/T14) = 0.51
41036	SAAVAEGGDAVAETAKGEEGSPK	Phospho (S/T21)	105.15	2	1106	0.004639	1	1	3	137220	tr|Q86BM5|Q86BM5_DROME	246.81	2	1	1	Phospho (S21) = 1.0
233556	GEEGSPKEAAAGEDITPLADESIK	Phospho (S/T5)	19.93	2	1247.57	0.005323	1	1	3	137220	tr|Q86BM5|Q86BM5_DROME	246.81	2	1	0.9	Phospho (S5) = 0.9
15222	SSSPPPPLPK	Phospho (S/T3)	22.94	2	543.767	0.00179	0	1	2	137220	tr|Q86BM5|Q86BM5_DROME	246.81	2	1	0.82	Phospho (S3) = 0.82
15371	SSESMISGSMCSSGSSAK	Phospho (S/T1); Phospho (S/T2); Oxidation (M5); Carbamidomethyl (C11); Phospho (S/T16)	18.75	2	1018.32	0.005958	0	1	1	137219	tr|Q86BM7|Q86BM7_DROME	18.75	1	0	1	Phospho (S1) = 1.0,Phospho (S2) = 1.0,Oxidation (M5) = 1.0,Phospho (S16) = 1.0
41792	DLEEVLDEIR		41.85	2	615.816	0.001563	0	1	1	137218	tr|Q9VJ86|Q9VJ86_DROME	41.85	1	0
515139	LSTANEGGVAAGLGALDSPYLIDSDDEDEQK	Phospho (S/T24)	49.6	3	1077.49	0.005283	0	1	2	137217	tr|Q86B44|Q86B44_DROME	49.6	2	0	0.99	Phospho (S24) = 0.99
53216	SGRYSPVYSPETGR	Phospho (S/T5)	43.66	2	818.364	0.002672	1	1	1	137216	sp|Q9W266|WDP_DROME	109.58	1	0	0.97	Phospho (S5) = 0.97
164068	YAQQQQLAEQNNNEPDGAYLPSSPK	Phospho (S/T23)	23.88	3	957.429	0.003161	0	1	1	137216	sp|Q9W266|WDP_DROME	109.58	1	0	0.49	Phospho (S23) = 0.49
78919	YSPVYSPETGR	Phospho (S/T2)	21.17	2	668.287	0.002273	0	1	1	137216	sp|Q9W266|WDP_DROME	109.58	1	0	0.91	Phospho (S2) = 0.91
164968	YAQQQQLAEQNNNEPDGAYLPSSPK	Phospho (S/T22)	23.88	3	957.429	0.003161	0	1	1	137216	sp|Q9W266|WDP_DROME	109.58	1	0	0.49	Phospho (S22) = 0.49
84150	YPTPQSPR	Phospho (Y1); Phospho (S/T6)	20.87	2	553.209	-0.000586	0	1	1	137216	sp|Q9W266|WDP_DROME	109.58	1	0	0.91	Phospho (Y1) = 0.98,Phospho (S6) = 0.93
80427	DADDAVYELNGK		55.83	2	655.301	0.001885	0	1	2	137215	sp|P26686|SRR55_DROME	55.83	2	0
19086	TPKTSPKPTKPASPK	Phospho (S/T5); Phospho (S/T9)	29.07	3	575.617	-0.000503	1	1	1	137214	tr|Q9W335|Q9W335_DROME	104.06	1	0	0.67	Phospho (S5) = 0.72,Phospho (S/T9) = 0.93
68655	TPKTSPKPTKPASPK	Phospho (S/T1); Phospho (S/T13)	20.55	3	575.617	-0.000383	1	1	1	137214	tr|Q9W335|Q9W335_DROME	104.06	1	0	0.46	Phospho (S/T1) = 0.48,Phospho (S13) = 0.95
15390	TPKTSPKPTKPASPK	Phospho (S/T1); Phospho (S/T4); Phospho (S/T9)	23.97	3	602.273	5.6e-05	1	1	1	137214	tr|Q9W335|Q9W335_DROME	104.06	1	0	0.41	Phospho (S/T1) = 0.99,Phospho (S/T4) = 0.51,Phospho (S/T9) = 0.83
15508	TPKTSPKPTKPASPK	Phospho (S/T1); Phospho (S/T5); Phospho (S/T9)	30.47	3	602.274	0.001156	1	1	1	137214	tr|Q9W335|Q9W335_DROME	104.06	1	0	0.55	Phospho (S/T1) = 0.98,Phospho (S5) = 0.59,Phospho (S/T9) = 0.95
104406	AAVETISYTPGAMTCFYFIMSLLESK	Phospho (S/T5); Phospho (Y8); Carbamidomethyl (C15); Oxidation (M20)	26.45	4	777.342	0.003593	0	1	1	137213	tr|Q9W587|Q9W587_DROME	26.45	1	0	0.9	Phospho (S/T5) = 0.9,Phospho (Y8) = 1.0,Oxidation (M20) = 1.0
32661	ALACIHEEEGPSPPRTPTK	Carbamidomethyl (C4); Phospho (S/T12); Phospho (S/T16)	39.21	3	750.662	0.00225	1	1	1	137212	sp|Q9VC45|ASP_DROME	178.29	1	0	0.81	Phospho (S12) = 0.98,Phospho (S/T16) = 0.83
512541	NETVAISPPKK	Phospho (S/T7)	30.34	2	632.322	0.001176	1	1	1	137212	sp|Q9VC45|ASP_DROME	178.29	1	0	0.96	Phospho (S7) = 0.96
38676	TPQEEPVYISPQPR	Phospho (Y8)	31.44	2	860.903	0.002536	0	1	1	137212	sp|Q9VC45|ASP_DROME	178.29	1	0	0.9	Phospho (Y8) = 0.9
36220	TPQEEPVYISPQPR	Phospho (S/T10)	42.09	2	860.903	0.001986	0	1	1	137212	sp|Q9VC45|ASP_DROME	178.29	1	0	1	Phospho (S10) = 1.0
33090	SAFEITVTPSR	Acetyl (Protein N-term); Phospho (S/T8)	35.21	2	665.31	0.002117	0	1	1	137212	sp|Q9VC45|ASP_DROME	178.29	1	0	0.81	Acetyl (Protein N-term) = 1.0,Phospho (S/T8) = 0.81
40574	LASVDDIPK	Phospho (S/T3)	61.82	2	519.25	0.001065	0	1	2	137211	sp|P13469|MODU_DROME	353.05	2	0	1	Phospho (S3) = 1.0
38269	VQEEETVVPQSPSKK	Phospho (S/T13)	52.02	2	882.926	0.002052	1	1	2	137211	sp|P13469|MODU_DROME	353.05	2	0	0.58	Phospho (S13) = 0.58
56246	SEGADEVDESDDDEEAPVEKPVSKK	Phospho (S/T10)	88.76	3	928.731	0.005303	1	1	2	137211	sp|P13469|MODU_DROME	353.05	2	0	1	Phospho (S10) = 1.0
34712	VQEEETVVPQSPSKK	Phospho (S/T11)	52.19	2	882.929	0.004312	1	1	2	137211	sp|P13469|MODU_DROME	353.05	2	0	0.62	Phospho (S11) = 0.62
35548	SEGADEVDESDDDEEAPVEKPVSK	Phospho (S/T10)	98.26	2	1328.55	0.008816	0	1	2	137211	sp|P13469|MODU_DROME	353.05	2	0	1	Phospho (S10) = 1.0
39800	STLSPNLLR	Phospho (S/T4)	41.82	2	540.777	0.001395	0	1	1	137210	tr|Q9W4G1|Q9W4G1_DROME	41.82	1	0	0.91	Phospho (S4) = 0.91
12253	STPKASPKPQTPTAAR	Phospho (S/T2); Phospho (S/T6); Phospho (S/T11)	33.12	3	626.603	-0.000393	1	1	2	137209	sp|Q7KRY6|NHK1_DROME	244.92	2	0	0.46	Phospho (S/T2) = 0.5,Phospho (S6) = 0.99,Phospho (S/T11) = 0.93
34434	SALASSSKEEASPVTR	Phospho (S/T7)	30.38	3	567.269	0.001175	1	1	2	137209	sp|Q7KRY6|NHK1_DROME	244.92	2	0	0.41	Phospho (S7) = 0.41
13897	INFSPSISLR	Phospho (S/T4)	58.84	2	607.304	0.001252	0	1	2	137209	sp|Q7KRY6|NHK1_DROME	244.92	2	0	0.96	Phospho (S4) = 0.96
41439	TVINDDLTPQPR	Phospho (S/T8)	67.66	2	724.844	0.001063	0	1	2	137209	sp|Q7KRY6|NHK1_DROME	244.92	2	0	1	Phospho (S/T8) = 1.0
36429	SALASSSKEEASPVTR	Phospho (S/T12)	54.92	2	850.401	0.002586	1	1	2	137209	sp|Q7KRY6|NHK1_DROME	244.92	2	0	0.93	Phospho (S12) = 0.93
40608	SALASSSKEEASPVTR	Phospho (S/T6)	30.38	3	567.269	0.001175	1	1	2	137209	sp|Q7KRY6|NHK1_DROME	244.92	2	0	0.41	Phospho (S6) = 0.41
14741	STPKASPKPQTPTAAR	Phospho (S/T1); Phospho (S/T6); Phospho (S/T11)	33.12	3	626.603	-0.000393	1	1	2	137209	sp|Q7KRY6|NHK1_DROME	244.92	2	0	0.46	Phospho (S1) = 0.5,Phospho (S6) = 0.99,Phospho (S/T11) = 0.93
52553	LGSPSAQSGNPLGGR	Phospho (S/T3)	46.99	2	739.346	0.002749	0	1	1	137208	tr|Q9VQ58|Q9VQ58_DROME	46.99	1	0	0.99	Phospho (S3) = 0.99
41114	SGSPVGSTLAYSDR	Phospho (S/T1)	56.93	2	738.824	0.002089	0	1	1	137207	sp|Q9W3F7|MIGA_DROME	123.74	1	0	0.49	Phospho (S1) = 0.49
33977	SGSPVGSTLAYSDR	Phospho (S/T3)	66.81	2	738.825	0.002569	0	1	1	137207	sp|Q9W3F7|MIGA_DROME	123.74	1	0	0.78	Phospho (S3) = 0.78
14605	SSSPAPVPVAVAR	Phospho (S/T2); Phospho (S/T3)	37.22	2	699.317	0.001674	0	1	1	137206	tr|Q9VJ12|Q9VJ12_DROME	122.22	1	0	0.47	Phospho (S2) = 0.53,Phospho (S3) = 0.95
38541	SSSPAPVPVAVAR	Phospho (S/T2)	27.06	2	659.333	0.001316	0	1	1	137206	tr|Q9VJ12|Q9VJ12_DROME	122.22	1	0	0.36	Phospho (S2) = 0.36
12998	SSSPAPVPVAVAR	Phospho (S/T1); Phospho (S/T3)	37.22	2	699.317	0.001674	0	1	1	137206	tr|Q9VJ12|Q9VJ12_DROME	122.22	1	0	0.47	Phospho (S1) = 0.53,Phospho (S3) = 0.95
38086	SSSPAPVPVAVAR	Phospho (S/T1)	57.94	2	659.334	0.001986	0	1	1	137206	tr|Q9VJ12|Q9VJ12_DROME	122.22	1	0	0.51	Phospho (S1) = 0.51
39320	NVAENLASGSSSPSR	Phospho (S/T11)	26.31	2	778.343	0.001626	0	1	1	137205	sp|Q9VKK1|EDC4_DROME	157.15	1	0	0.51	Phospho (S11) = 0.51
38310	NVAENLASGSSSPSR	Phospho (S/T12)	71.39	2	778.344	0.002486	0	1	1	137205	sp|Q9VKK1|EDC4_DROME	157.15	1	0	0.97	Phospho (S12) = 0.97
40908	EEPESPNSGTVGAVQLDALFAK	Phospho (S/T5)	29.82	3	780.367	0.002068	0	1	1	137205	sp|Q9VKK1|EDC4_DROME	157.15	1	0	0.48	Phospho (S5) = 0.48
32596	EEPESPNSGTVGAVQLDALFAK	Phospho (S/T10)	29.63	3	780.367	0.001648	0	1	1	137205	sp|Q9VKK1|EDC4_DROME	157.15	1	0	0.42	Phospho (S/T10) = 0.42
165045	EQSPDSFTHSR	Phospho (S/T3)	23.63	2	685.774	0.00197	0	1	1	137204	sp|Q86BY9|RIG_DROME	23.63	1	0	0.93	Phospho (S3) = 0.93
33111	RDSQTSQSSTISSSVSR	Phospho (S/T5)	32.69	3	631.618	0.001374	1	1	3	137203	sp|Q24546|SYN_DROME	300.35	3	0	0.55	Phospho (S/T5) = 0.55
14187	LSSRSSISEVPEEPSSSGPSTVGGVR	Phospho (S/T6); Phospho (S/T8)	35.97	3	916.745	0.003137	1	1	3	137203	sp|Q24546|SYN_DROME	300.35	3	0	0.27	Phospho (S6) = 0.53,Phospho (S8) = 0.27
15011	LSSRSSISEVPEEPSSSGPSTVGGVR	Phospho (S/T5); Phospho (S/T6)	35.97	3	916.745	0.003137	1	1	3	137203	sp|Q24546|SYN_DROME	300.35	3	0	0.27	Phospho (S5) = 0.53,Phospho (S6) = 0.53
34409	SSISEVPEEPSSSGPSTVGGVR	Phospho (S/T2)	44.11	2	1113.01	0.003877	0	1	3	137203	sp|Q24546|SYN_DROME	300.35	3	0	0.33	Phospho (S2) = 0.33
35657	SSISEVPEEPSSSGPSTVGGVR	Phospho (S/T1)	44.11	2	1113.01	0.003877	0	1	3	137203	sp|Q24546|SYN_DROME	300.35	3	0	0.33	Phospho (S1) = 0.33
34942	SSISEVPEEPSSSGPSTVGGVR	Phospho (S/T4)	61.28	2	1113.01	0.003877	0	1	3	137203	sp|Q24546|SYN_DROME	300.35	3	0	0.52	Phospho (S4) = 0.52
38708	RDSQTSQSSTISSSVSR	Phospho (S/T6)	26.1	3	631.618	0.001554	1	1	3	137203	sp|Q24546|SYN_DROME	300.35	3	0	0.38	Phospho (S6) = 0.38
12217	LSSRSSISEVPEEPSSSGPSTVGGVR	Phospho (S/T3); Phospho (S/T5)	35.97	3	916.745	0.003137	1	1	3	137203	sp|Q24546|SYN_DROME	300.35	3	0	0.27	Phospho (S3) = 0.47,Phospho (S5) = 0.53
34379	RDSQTSQSSTISSSVSR	Phospho (S/T3)	72.18	2	946.923	0.001699	1	1	3	137203	sp|Q24546|SYN_DROME	300.35	3	0	0.99	Phospho (S3) = 0.99
18793	GVSAPTSPAK	Phospho (S/T3); Phospho (S/T6)	28.02	2	537.718	0.000664	0	1	3	137203	sp|Q24546|SYN_DROME	300.35	3	0	0.51	Phospho (S3) = 0.95,Phospho (S/T6) = 0.56
55553	LAELPYYQEVNGDGADELK		31.07	2	1062.51	0.003232	0	1	1	137202	tr|Q9XYZ9|Q9XYZ9_DROME	31.07	1	0
40570	PAPASSTSVGSGSRSPSK	Phospho (S/T11)	44.13	2	870.405	0.003406	1	1	1	137201	tr|Q7JZN0|Q7JZN0_DROME	270.39	1	0	0.38	Phospho (S11) = 0.38
38916	PAPASSTSVGSGSRSPSK	Phospho (S/T17)	64.05	2	870.406	0.004316	1	1	1	137201	tr|Q7JZN0|Q7JZN0_DROME	270.39	1	0	0.48	Phospho (S17) = 0.48
36760	PAPASSTSVGSGSRSPSK	Phospho (S/T7)	28.4	3	580.604	0.000982	1	1	1	137201	tr|Q7JZN0|Q7JZN0_DROME	270.39	1	0	0.26	Phospho (S/T7) = 0.26
38176	PAPASSTSVGSGSRSPSK	Phospho (S/T13)	52.16	3	580.604	0.000372	1	1	1	137201	tr|Q7JZN0|Q7JZN0_DROME	270.39	1	0	0.41	Phospho (S13) = 0.41
38575	PAPASSTSVGSGSRSPSK	Phospho (S/T6)	28.4	3	580.604	0.000982	1	1	1	137201	tr|Q7JZN0|Q7JZN0_DROME	270.39	1	0	0.26	Phospho (S6) = 0.26
41726	PAPASSTSVGSGSRSPSK	Phospho (S/T15)	81.65	2	870.404	0.002616	1	1	1	137201	tr|Q7JZN0|Q7JZN0_DROME	270.39	1	0	0.48	Phospho (S15) = 0.48
39560	NLDDTIDDDRLR		31.83	3	487.572	0.001103	1	1	1	137200	sp|P21187|PABP_DROME	31.83	1	0
154904	LIFSGDEDEEEQDVPTR	Phospho (S/T4)	38.42	2	1029.94	0.004812	0	1	2	137199	sp|Q9VWE6|ELYS_DROME	38.42	2	0	1	Phospho (S4) = 1.0
56042	NAPEINANYLPASPLTEK	Phospho (S/T16)	34.13	2	1011.48	0.002212	0	1	1	137198	sp|O16810|ORC1_DROME	86.23	1	0	0.64	Phospho (S/T16) = 0.64
41067	NAPEINANYLPASPLTEK	Phospho (S/T13)	52.1	2	1011.49	0.003742	0	1	1	137198	sp|O16810|ORC1_DROME	86.23	1	0	0.77	Phospho (S13) = 0.77
35155	ADDLEDIYKK		52.22	2	605.305	0.001368	1	1	2	137197	sp|Q9W5R8|RL5_DROME	142.94	2	0
51980	ADDLEDIYK		36.44	2	541.257	0.000995	0	1	2	137197	sp|Q9W5R8|RL5_DROME	142.94	2	0
36707	SLEEEDEESFKR		54.28	2	749.341	0.002084	1	1	2	137197	sp|Q9W5R8|RL5_DROME	142.94	2	0
83533	ASAIVVITTSGK		85.66	2	573.842	0.00203	0	1	1	137196	sp|O62619|KPYK_DROME	187.07	1	0
11967	GDLGIEIPAEK		34.68	2	571.31	0.001588	0	1	1	137196	sp|O62619|KPYK_DROME	187.07	1	0
183896	TGLIGGSGTAEIELK		35.27	2	723.398	0.002447	0	1	1	137196	sp|O62619|KPYK_DROME	187.07	1	0
37350	LQFDSPVPHVR	Phospho (S/T5)	31.46	2	687.834	0.00224	0	1	1	137196	sp|O62619|KPYK_DROME	187.07	1	0	1	Phospho (S5) = 1.0
53733	VAKLSPGASAK	Phospho (S/T5)	39.03	2	554.794	0.002708	1	1	1	137195	sp|P54397|FKB39_DROME	74.83	1	0	0.99	Phospho (S5) = 0.99
18736	VAKLSPGASAK	Phospho (S/T5); Phospho (S/T9)	35.8	2	594.774	-0.000715	1	1	1	137195	sp|P54397|FKB39_DROME	74.83	1	0	1	Phospho (S5) = 1.0,Phospho (S9) = 1.0
152363	STSAPLLSLK	Phospho (S/T3)	49.01	2	548.786	-0.000217	0	1	2	137194	sp|Q9XTN2|IRS1_DROME	49.01	2	0	0.97	Phospho (S3) = 0.97
17995	ALGGIVLTASHNPGGPENDFGIK	Phospho (S/T8)	97	2	1172.58	0.006003	0	1	1	137193	sp|Q9VUY9|PGM_DROME	211.5	1	0	0.7	Phospho (S/T8) = 0.7
19246	ALGGIVLTASHNPGGPENDFGIK	Phospho (S/T10)	114.5	2	1172.57	0.003323	0	1	1	137193	sp|Q9VUY9|PGM_DROME	211.5	1	0	0.98	Phospho (S10) = 0.98
33327	GGGGGSGSNLNEQTAEDGQAQQQQQPR	Phospho (S/T6)	81.24	3	927.062	0.00147	0	1	2	137192	sp|Q9VHP0|DDX3_DROME	240.29	2	0	0.85	Phospho (S6) = 0.85
33506	GGGGGSGSNLNEQTAEDGQAQQQQQPR	Phospho (S/T14)	66.39	3	927.063	0.00232	0	1	2	137192	sp|Q9VHP0|DDX3_DROME	240.29	2	0	0.67	Phospho (S/T14) = 0.67
41691	GGGGGSGSNLNEQTAEDGQAQQQQQPR	Phospho (S/T8)	92.66	3	927.063	0.00281	0	1	2	137192	sp|Q9VHP0|DDX3_DROME	240.29	2	0	0.86	Phospho (S8) = 0.86
36123	ETLSPETHDDNANTSTQER	Phospho (S/T2)	23.2	3	742.306	0.001828	0	1	2	137191	sp|Q9VLT5|POE_DROME	47	2	0	0.48	Phospho (S/T2) = 0.48
122952	SGSEAGTAPTTPIAR	Phospho (S/T10)	23.8	2	748.345	0.002415	0	1	2	137191	sp|Q9VLT5|POE_DROME	47	2	0	0.75	Phospho (S/T10) = 0.75
513787	RAPSPPPAKPAEPPKPAEPR	Phospho (S/T4)	52.99	3	724.046	0.002115	1	1	1	137190	tr|Q9VPN5|Q9VPN5_DROME	52.99	1	0	1	Phospho (S4) = 1.0
33967	TNSLPSIVFPIETK	Phospho (S/T1)	22.32	2	813.415	0.002282	0	1	2	137189	tr|B7Z043|B7Z043_DROME	48.93	2	0	0.52	Phospho (S/T1) = 0.52
34615	TNSLPSIVFPIETK	Phospho (S/T3)	26.61	2	813.415	0.001982	0	1	2	137189	tr|B7Z043|B7Z043_DROME	48.93	2	0	0.56	Phospho (S3) = 0.56
16963	RKPLGIPSDSEDEEDELEQR	Phospho (S/T8); Phospho (S/T10)	26.42	3	834.686	3.9e-05	1	1	1	137188	sp|P34739|TTF2_DROME	26.42	1	0	1	Phospho (S8) = 1.0,Phospho (S10) = 1.0
587978	NQDSDDEDVEAR	Phospho (S/T4)	33.68	2	736.764	0.001699	0	1	1	137187	sp|Q9VDS6|SURF6_DROME	115.5	1	0	1	Phospho (S4) = 1.0
39508	LKNQDSDDEDVEAR	Phospho (S/T6)	81.82	2	857.357	0.004721	1	1	1	137187	sp|Q9VDS6|SURF6_DROME	115.5	1	0	1	Phospho (S6) = 1.0
33319	VVVVDDADAVEVCGALK	Carbamidomethyl (C13)	103.18	2	879.953	0.001995	0	1	4	137186	sp|P13706|GPDA_DROME	103.18	4	0
154447	LADFGVAGQLTNTTSK	Phospho (S/T11)	29.06	2	851.908	0.002121	0	1	1	137185	tr|Q9VEN3|Q9VEN3_DROME	29.06	1	0	0.63	Phospho (S/T11) = 0.63
15145	VPTPNVSVVDLTVR		93.91	2	748.428	0.000273	0	1	3	137184	sp|P07486|G3P1_DROME	217.95	1	2
190890	GAAQNIIPAATGAAK		24.26	2	677.379	0.001524	0	1	1	137184	sp|P07486|G3P1_DROME	217.95	1	2
92712	VVSNASCTTNCLAPLAK	Carbamidomethyl (C7); Carbamidomethyl (C11)	45.93	2	903.453	0.00534	0	1	3	137184	sp|P07486|G3P1_DROME	217.95	1	2
84466	GTVAAEGGFLVVNGQK		53.85	2	773.916	0.001541	0	1	3	137184	sp|P07486|G3P1_DROME	217.95	1	2
132676	SESDEKLEGVGEEVDISYLK	Phospho (S/T1)	23.81	2	1153.52	0.003417	1	1	1	137183	tr|Q9VP77|Q9VP77_DROME	23.81	1	0	0.54	Phospho (S1) = 0.54
40296	LDQLIYIPLPDDK		23.35	2	771.927	0.003049	0	1	2	137182	sp|Q7KN62|TERA_DROME	71.9	2	0
95557	ETVCIVLSDDTCPDEK	Carbamidomethyl (C4); Carbamidomethyl (C12)	48.55	2	940.918	0.001713	0	1	2	137182	sp|Q7KN62|TERA_DROME	71.9	2	0
15466	KEESDEDDDDESE	Phospho (S/T4); Phospho (S/T12)	35.78	2	851.231	-0.001201	1	1	2	137181	sp|Q05783|HMGD_DROME	35.78	2	0	1	Phospho (S4) = 1.0,Phospho (S12) = 1.0
166497	EPESSTDNEADAEHFR	Phospho (S/T6)	33.48	2	957.364	0.001558	0	1	1	137180	tr|Q9W1G7|Q9W1G7_DROME	33.48	1	0	0.48	Phospho (S/T6) = 0.48
163408	EPESSTDNEADAEHFR	Phospho (S/T5)	33.48	2	957.364	0.001558	0	1	1	137180	tr|Q9W1G7|Q9W1G7_DROME	33.48	1	0	0.48	Phospho (S5) = 0.48
15917	LIVSQMSVTR	Phospho (S/T7)	22.88	2	607.303	-0.001481	0	1	1	137179	tr|Q9VIU4|Q9VIU4_DROME	22.88	1	0	0.89	Phospho (S7) = 0.89
37494	IASGEGGDEELTTNGDAKPATPAAQPAK	Phospho (S/T21)	63.49	3	926.096	0.002374	0	1	1	137178	tr|Q9VL89|Q9VL89_DROME	102.53	1	0	1	Phospho (S/T21) = 1.0
32270	SATETLNVEAATPEIGEEVKK	Acetyl (Protein N-term); Phospho (S/T12)	39.04	2	1169.56	0.006916	1	1	1	137178	tr|Q9VL89|Q9VL89_DROME	102.53	1	0	0.99	Acetyl (Protein N-term) = 1.0,Phospho (S/T12) = 0.99
41628	SASPLSTPALNR	Phospho (S/T3)	23.58	2	647.315	0.001879	0	1	2	137177	sp|Q9W261|RTF1_DROME	23.58	2	0	0.69	Phospho (S3) = 0.69
676370	HSYSFLPFSNGLRSCIGR	Phospho (Y3); Phospho (S/T4); Phospho (S/T9); Phospho (S/T14); Carbamidomethyl (C15)	20.54	3	806.644	0.007558	1	1	1	137176	sp|Q9VYQ5|CP318_DROME	20.54	1	0	0.92	Phospho (Y3) = 0.96,Phospho (S4) = 0.96,Phospho (S9) = 1.0,Phospho (S14) = 1.0
184517	DDGYGVGEALNEEK		51.18	2	748.333	0.001906	0	1	2	137175	tr|Q9VLH9|Q9VLH9_DROME	51.18	2	0
183938	IGDVQDFSSFTSAVIDDK		24.08	2	972.469	0.004128	0	1	1	137174	tr|Q9VNX4|Q9VNX4_DROME	24.08	1	0
36423	ELQEEKDEALSVLDSNVSNL		100.57	2	1116.55	0.003034	1	1	1	137173	tr|Q9VKX2|Q9VKX2_DROME	132.84	1	0
183121	IVSGLTLSDFAK		32.27	2	625.855	0.002293	0	1	1	137173	tr|Q9VKX2|Q9VKX2_DROME	132.84	1	0
118455	AAVENPAIIVAGL		24.15	2	619.362	0.001142	0	1	1	137172	tr|Q9VGQ1|Q9VGQ1_DROME	24.15	1	0
154636	IISVSPTPVK	Phospho (S/T7)	25.46	2	560.805	0.000929	0	1	2	137171	sp|Q7K3L1|MARS_DROME	25.46	2	0	0.84	Phospho (S/T7) = 0.84
37007	AQAAIAVEVAEALVK		101.69	2	741.932	0.002021	0	1	1	137170	tr|Q9W2X6|Q9W2X6_DROME	101.69	1	0
35214	APPSNSVTLTPILPLPTSPK	Phospho (S/T17)	26.85	3	704.047	0.002054	0	1	2	137169	sp|Q9VQI9|AFF4_DROME	26.85	2	0	0.5	Phospho (S/T17) = 0.5
36024	APPSNSVTLTPILPLPTSPK	Phospho (S/T18)	26.85	3	704.047	0.002054	0	1	2	137169	sp|Q9VQI9|AFF4_DROME	26.85	2	0	0.5	Phospho (S18) = 0.5
41018	NQLSPLLNGFESTSNQLTTK	Phospho (S/T4)	54.56	3	758.035	0.001386	0	1	1	137168	tr|Q9VND3|Q9VND3_DROME	54.56	1	0	1	Phospho (S4) = 1.0
645472	SKTQENNSDEDDDVDSQPTAAQLK	Phospho (S/T8)	21.87	3	905.716	0.002083	1	1	1	137167	tr|Q9W019|Q9W019_DROME	75.1	1	0	0.84	Phospho (S8) = 0.84
40102	NPEHAASDDEVANK	Phospho (S/T7)	53.23	2	788.819	0.001589	0	1	1	137167	tr|Q9W019|Q9W019_DROME	75.1	1	0	1	Phospho (S7) = 1.0
16709	TESAEIPEIVK	Phospho (S/T3)	42.23	2	648.312	0.00205	0	1	1	137166	tr|Q9VYH8|Q9VYH8_DROME	42.23	1	0	0.73	Phospho (S3) = 0.73
33578	SENDTLHSNESSEDLSR	Phospho (S/T11)	36.11	3	667.268	0.001097	0	1	2	137165	sp|Q9VMA3|CUP_DROME	371.49	2	0	0.57	Phospho (S11) = 0.57
70597	GKFEYPPPPPPPTPVQAPLATK	Phospho (S/T13)	34.89	3	803.749	0.002679	1	1	2	137165	sp|Q9VMA3|CUP_DROME	371.49	2	0	0.91	Phospho (S/T13) = 0.91
38527	LDTIELCGFDEDEEK	Carbamidomethyl (C7)	73.41	2	906.899	0.002966	0	1	2	137165	sp|Q9VMA3|CUP_DROME	371.49	2	0
35004	IATNAGATDRPAHQQLPLPVEDQQDEVLTPAEK	Phospho (S/T29)	79.8	3	1211.6	0.004825	0	1	2	137165	sp|Q9VMA3|CUP_DROME	371.49	2	0	1	Phospho (S/T29) = 1.0
65784	GKFEYPPPPPPPTPVQAPLATK	Phospho (S/T21)	27.07	3	803.752	0.005789	1	1	2	137165	sp|Q9VMA3|CUP_DROME	371.49	2	0	0.51	Phospho (S/T21) = 0.51
211170	IATCDDIELEGR	Carbamidomethyl (C4)	65.53	2	696.328	0.001118	0	1	2	137165	sp|Q9VMA3|CUP_DROME	371.49	2	0
153115	RNSLNNVGETANK	Phospho (S/T3)	54.68	2	748.848	0.001937	1	1	2	137165	sp|Q9VMA3|CUP_DROME	371.49	2	0	1	Phospho (S3) = 1.0
163994	SDAEETKAEATTK	Acetyl (Protein N-term); Phospho (S/T1)	39.25	2	751.819	0.002029	1	1	1	137164	tr|Q9W0A9|Q9W0A9_DROME	39.25	1	0	0.98	Acetyl (Protein N-term) = 1.0,Phospho (S1) = 0.98
53378	YNQSPTHAGGGPR	Phospho (S/T4)	33.98	2	711.303	0.001701	0	1	1	137163	tr|Q7JRH5|Q7JRH5_DROME	55.76	1	0	0.79	Phospho (S4) = 0.79
56367	YNQSPTHAGGGPR	Phospho (S/T6)	21.78	2	711.303	0.001151	0	1	1	137163	tr|Q7JRH5|Q7JRH5_DROME	55.76	1	0	0.58	Phospho (S/T6) = 0.58
41762	EATPPKEVEK	Phospho (S/T3)	42.58	2	604.284	0.000374	1	1	4	137162	tr|M9PEZ7|M9PEZ7_DROME	77.94	4	0	1	Phospho (S/T3) = 1.0
11531	TPEPEPFVPLPR	Phospho (S/T1)	35.36	2	729.855	0.000158	0	1	4	137162	tr|M9PEZ7|M9PEZ7_DROME	77.94	4	0	1	Phospho (S/T1) = 1.0
118981	DLGFGQSDDEDDVGPR	Phospho (S/T7)	70.27	2	901.353	0.003629	0	1	1	137161	sp|P49735|MCM2_DROME	70.27	1	0	1	Phospho (S7) = 1.0
19420	SLGANSSTDNVDGKK	Phospho (S/T6)	50.76	2	786.85	0.001708	1	1	1	137160	sp|P40797|PNUT_DROME	115.55	1	0	0.45	Phospho (S6) = 0.45
19608	SLGANSSTDNVDGKK	Phospho (S/T1)	64.79	2	786.851	0.001828	1	1	1	137160	sp|P40797|PNUT_DROME	115.55	1	0	1	Phospho (S1) = 1.0
38230	NAGGVGVGVGEKSPDLK	Phospho (S/T13)	30.33	2	832.408	0.001654	1	1	1	137159	tr|Q9VYV4|Q9VYV4_DROME	119.97	1	0	1	Phospho (S13) = 1.0
41474	AVDAVSPVAAGADSAPAIGQK	Phospho (S/T6)	89.64	2	987.984	0.003832	0	1	1	137159	tr|Q9VYV4|Q9VYV4_DROME	119.97	1	0	1	Phospho (S6) = 1.0
54503	QVPDSAGTATAIFSGSK	Phospho (S/T5)	28.23	2	858.899	0.002969	0	1	1	137158	sp|Q24238|APH4_DROME	28.23	1	0	0.61	Phospho (S5) = 0.61
92459	SDEPLTDSEEDGDDEDAPGNPDKPR	Phospho (S/T6); Phospho (S/T8)	37.35	3	954.016	-0.000275	0	1	1	137157	tr|Q9VGP4|Q9VGP4_DROME	37.35	1	0	0.99	Phospho (S/T6) = 0.99,Phospho (S8) = 1.0
41800	VIDPALYVANVGASVGDTCNNSDLNNSANEEGNVSK	Carbamidomethyl (C19); Phospho (S/T35)	73.59	4	947.676	0.001268	0	1	1	137156	sp|P23128|DDX6_DROME	334.88	1	0	0.69	Phospho (S35) = 0.69
131654	VIDPALYVANVGASVGDTCNNSDLNNSANEEGNVSK	Carbamidomethyl (C19); Phospho (S/T22); Phospho (S/T27)	25.72	4	967.667	0.001317	0	1	1	137156	sp|P23128|DDX6_DROME	334.88	1	0	0.33	Phospho (S22) = 0.66,Phospho (S27) = 0.66
34038	VIDPALYVANVGASVGDTCNNSDLNNSANEEGNVSK	Phospho (S/T18); Carbamidomethyl (C19)	25.91	4	947.676	0.001998	0	1	1	137156	sp|P23128|DDX6_DROME	334.88	1	0	0.39	Phospho (S/T18) = 0.39
131877	VIDPALYVANVGASVGDTCNNSDLNNSANEEGNVSK	Phospho (S/T18); Carbamidomethyl (C19); Phospho (S/T27)	21.19	4	967.67	0.004377	0	1	1	137156	sp|P23128|DDX6_DROME	334.88	1	0	0.18	Phospho (S/T18) = 0.5,Phospho (S27) = 0.51
131920	VIDPALYVANVGASVGDTCNNSDLNNSANEEGNVSK	Carbamidomethyl (C19); Phospho (S/T22); Phospho (S/T35)	25.75	4	967.667	0.001317	0	1	1	137156	sp|P23128|DDX6_DROME	334.88	1	0	0.33	Phospho (S22) = 0.66,Phospho (S35) = 0.66
40586	VIDPALYVANVGASVGDTCNNSDLNNSANEEGNVSK	Carbamidomethyl (C19); Phospho (S/T27)	79.82	4	947.679	0.004928	0	1	1	137156	sp|P23128|DDX6_DROME	334.88	1	0	0.86	Phospho (S27) = 0.86
37856	VIDPALYVANVGASVGDTCNNSDLNNSANEEGNVSK	Carbamidomethyl (C19); Phospho (S/T22)	63.39	3	1263.23	0.005043	0	1	1	137156	sp|P23128|DDX6_DROME	334.88	1	0	0.44	Phospho (S22) = 0.44
133555	VIDPALYVANVGASVGDTCNNSDLNNSANEEGNVSK	Phospho (S/T18); Carbamidomethyl (C19); Phospho (S/T22)	21.19	4	967.67	0.004377	0	1	1	137156	sp|P23128|DDX6_DROME	334.88	1	0	0.18	Phospho (S/T18) = 0.5,Phospho (S22) = 0.51
131084	VIDPALYVANVGASVGDTCNNSDLNNSANEEGNVSK	Carbamidomethyl (C19); Phospho (S/T27); Phospho (S/T35)	45.26	4	967.666	0.000467	0	1	1	137156	sp|P23128|DDX6_DROME	334.88	1	0	0.9	Phospho (S27) = 0.92,Phospho (S35) = 0.98
32323	SASATEHNLSSLR	Phospho (S/T3)	71.4	2	726.829	0.00161	0	1	1	137155	tr|Q960U8|Q960U8_DROME	131.59	1	0	0.94	Phospho (S3) = 0.94
40495	SASATEHNLSSLR	Phospho (S/T1)	60.19	2	726.83	0.00259	0	1	1	137155	tr|Q960U8|Q960U8_DROME	131.59	1	0	0.5	Phospho (S1) = 0.5
83459	DALNSALDDELAR		24.55	2	701.845	0.001157	0	1	2	137154	tr|Q7K5K3|Q7K5K3_DROME	67.92	2	0
35021	DALNSALDDELARDDR		43.37	2	894.925	0.003008	1	1	2	137154	tr|Q7K5K3|Q7K5K3_DROME	67.92	2	0
40445	EADSEPEKEEKPEPK	Phospho (S/T4)	27.08	2	911.394	0.001368	1	1	2	137153	tr|A0A0B4LHC9|A0A0B4LHC9_DROME	27.08	2	0	1	Phospho (S4) = 1.0
120429	LIAEDVQDR		34.98	2	529.778	0.000976	0	1	1	137152	sp|P55830|RS3A_DROME	63.55	1	0
80058	VFEVSLADLQK		28.57	2	624.845	-0.000139	0	1	1	137152	sp|P55830|RS3A_DROME	63.55	1	0
15241	RGSISALPQK	Phospho (S/T5)	20.54	2	568.797	0.001713	1	1	1	137151	tr|Q7K3N4|Q7K3N4_DROME	44.12	1	0	0.5	Phospho (S5) = 0.5
18710	RGSISALPQK	Phospho (S/T3)	23.58	2	568.796	0.000983	1	1	1	137151	tr|Q7K3N4|Q7K3N4_DROME	44.12	1	0	0.97	Phospho (S3) = 0.97
95188	SGTPLSPAQSVESSGSR	Phospho (S/T3); Phospho (S/T6)	30.75	2	903.872	0.002549	0	1	1	137150	tr|Q9VQK5|Q9VQK5_DROME	30.75	1	0	0.7	Phospho (S/T3) = 1.0,Phospho (S6) = 0.7
83174	TALVELDDFASGTSSR		46.27	2	834.91	0.00288	0	1	1	137149	tr|Q7K569|Q7K569_DROME	46.27	1	0
11754	YASNSLQAPGSPSRSR	Phospho (S/T11); Phospho (S/T15)	30.69	3	613.261	0.001757	1	2	5	136883	tr|D1YSG0|D1YSG0_DROME	1041.46	3	1	0.59	Phospho (S11) = 0.98,Phospho (S15) = 0.61
34893	DTQEVKESSVELQDSAGHEVPEPK	Phospho (S/T8)	39.57	3	906.748	0.005083	1	1	3	136883	tr|D1YSG0|D1YSG0_DROME	1041.46	3	1	0.55	Phospho (S8) = 0.55
37183	EKRPSLAPEPPSR	Phospho (S/T5)	35.92	3	515.261	0.002238	1	2	5	136883	tr|D1YSG0|D1YSG0_DROME	1041.46	3	1	1	Phospho (S5) = 1.0
14659	YASNSLQAPGSPSR	Phospho (S/T13)	65.78	2	757.837	0.001962	0	2	5	136883	tr|D1YSG0|D1YSG0_DROME	1041.46	3	1	0.8	Phospho (S13) = 0.8
36528	ESSVELQDSAGHEVPEPK	Phospho (S/T2)	27.06	2	1009.44	0.003073	0	1	3	136883	tr|D1YSG0|D1YSG0_DROME	1041.46	3	1	0.5	Phospho (S2) = 0.5
52239	EKRPSLAPEPPSR	Phospho (S/T12)	42.76	3	515.259	0.000168	1	2	5	136883	tr|D1YSG0|D1YSG0_DROME	1041.46	3	1	1	Phospho (S12) = 1.0
15693	YASNSLQAPGSPSRSR	Phospho (S/T13); Phospho (S/T15)	40.77	3	613.26	0.001277	1	2	5	136883	tr|D1YSG0|D1YSG0_DROME	1041.46	3	1	0.58	Phospho (S13) = 0.61,Phospho (S15) = 0.96
14934	RSSLAVEESNTESR	Phospho (S/T3); Phospho (S/T13)	57.64	2	862.849	0.00147	1	2	5	136883	tr|D1YSG0|D1YSG0_DROME	1041.46	3	1	0.64	Phospho (S3) = 0.93,Phospho (S13) = 0.68
121684	DDGGEPVESYLVEK		23.03	2	768.859	0.002471	0	2	5	136883	tr|D1YSG0|D1YSG0_DROME	1041.46	3	1
37464	ESSVELQDSAGHEVPEPK	Phospho (S/T3)	40.69	2	1009.44	0.003563	0	1	3	136883	tr|D1YSG0|D1YSG0_DROME	1041.46	3	1	0.64	Phospho (S3) = 0.64
19289	RSSLAVEESNTESR	Phospho (S/T3)	93.64	2	822.866	0.000682	1	2	5	136883	tr|D1YSG0|D1YSG0_DROME	1041.46	3	1	0.96	Phospho (S3) = 0.96
19276	RGSLIPPADTGR	Phospho (S/T3)	52.35	2	660.326	-0.000521	1	2	5	136883	tr|D1YSG0|D1YSG0_DROME	1041.46	3	1	1	Phospho (S3) = 1.0
15686	RSSLAVEESNTESR	Phospho (S/T3); Phospho (S/T11)	40.26	2	862.851	0.00269	1	2	5	136883	tr|D1YSG0|D1YSG0_DROME	1041.46	3	1	0.44	Phospho (S3) = 0.9,Phospho (S/T11) = 0.49
12830	RSSLAVEESNTESR	Phospho (S/T2)	46.95	3	548.912	1.9e-05	1	2	5	136883	tr|D1YSG0|D1YSG0_DROME	1041.46	3	1	0.5	Phospho (S2) = 0.5
52754	RRPSIDVR	Phospho (S/T4)	23.74	3	360.189	0.000641	1	2	5	136883	tr|D1YSG0|D1YSG0_DROME	1041.46	3	1	1	Phospho (S4) = 1.0
118962	RPSLAPEPPSR	Phospho (S/T10)	29.72	2	643.817	0.000821	0	2	5	136883	tr|D1YSG0|D1YSG0_DROME	1041.46	3	1	1	Phospho (S10) = 1.0
14882	RSSLAVEESNTESR	Phospho (S/T2); Phospho (S/T13)	23.42	2	862.85	0.00183	1	2	5	136883	tr|D1YSG0|D1YSG0_DROME	1041.46	3	1	0.37	Phospho (S2) = 0.56,Phospho (S13) = 0.65
16815	YASNSLQAPGSPSR	Phospho (S/T11)	71.14	2	757.837	0.001592	0	2	5	136883	tr|D1YSG0|D1YSG0_DROME	1041.46	3	1	0.94	Phospho (S11) = 0.94
121098	RPSLAPEPPSR	Phospho (S/T3)	24.23	2	643.818	0.001491	0	2	5	136883	tr|D1YSG0|D1YSG0_DROME	1041.46	3	1	0.87	Phospho (S3) = 0.87
155236	SLSSSDILDLR	Phospho (S/T3)	41.31	2	643.307	0.001306	0	2	5	136883	tr|D1YSG0|D1YSG0_DROME	1041.46	3	1	0.43	Phospho (S3) = 0.43
80403	EKRPSLAPEPPSR	Phospho (S/T5); Phospho (S/T12)	32.17	3	541.914	-6.3e-05	1	2	5	136883	tr|D1YSG0|D1YSG0_DROME	1041.46	3	1	1	Phospho (S5) = 1.0,Phospho (S12) = 1.0
154208	SLSSSDILDLR	Phospho (S/T4)	41.02	2	643.307	0.001976	0	2	5	136883	tr|D1YSG0|D1YSG0_DROME	1041.46	3	1	0.53	Phospho (S4) = 0.53
34726	RPSVQDLEDLINKPSTPLR	Phospho (S/T3)	77.62	3	753.392	0.002571	0	2	5	136883	tr|D1YSG0|D1YSG0_DROME	1041.46	3	1	1	Phospho (S3) = 1.0
39716	DTQEVKESSVELQDSAGHEVPEPK	Phospho (S/T9)	39.98	3	906.744	0.000803	1	1	3	136883	tr|D1YSG0|D1YSG0_DROME	1041.46	3	1	0.53	Phospho (S9) = 0.53
57622	TTTITTASSSPR	Phospho (S/T9)	35.99	2	651.802	0.001821	0	1	2	136882	sp|Q9VWN5|F188A_DROME	102.84	2	0	0.33	Phospho (S9) = 0.33
54298	TTTITTASSSPR	Phospho (S/T8)	35.99	2	651.802	0.001821	0	1	2	136882	sp|Q9VWN5|F188A_DROME	102.84	2	0	0.33	Phospho (S8) = 0.33
53049	TTTITTASSSPR	Phospho (S/T10)	66.85	2	651.802	0.001631	0	1	2	136882	sp|Q9VWN5|F188A_DROME	102.84	2	0	0.96	Phospho (S10) = 0.96
57265	EEENAAAAEEEAGEISATGGATSPEPVSFK	Phospho (S/T23)	30.16	3	1020.11	0.003052	0	1	1	136881	sp|Q9VV74|SMN_DROME	30.16	1	0	0.45	Phospho (S23) = 0.45
235821	TSSIDLSGVAER	Phospho (S/T3)	37.84	2	657.802	0.001399	0	1	5	136880	tr|A0A0B4JD82|A0A0B4JD82_DROME	37.84	5	0	0.79	Phospho (S3) = 0.79
36567	QESSNGGTPVINK	Phospho (S/T8)	45.18	2	705.819	0.001937	0	1	2	136879	sp|Q9I7K0|JUPIT_DROME	45.18	2	0	1	Phospho (S/T8) = 1.0
164093	LTSGSPQYLNALQNSQVR	Phospho (S/T5)	20.3	2	1028.5	0.004521	0	1	7	136878	tr|H9XVM8|H9XVM8_DROME	350.07	7	0	0.36	Phospho (S5) = 0.36
18876	LTSGSPQYLNALQNSQVR	Phospho (S/T2); Phospho (S/T3)	37.88	2	1068.48	0.000729	0	1	7	136878	tr|H9XVM8|H9XVM8_DROME	350.07	7	0	0.27	Phospho (S/T2) = 0.58,Phospho (S3) = 0.59
12401	LTSGSPQYLNALQNSQVR	Phospho (S/T2); Phospho (Y8)	26.41	3	712.655	-0.000676	0	1	7	136878	tr|H9XVM8|H9XVM8_DROME	350.07	7	0	0.19	Phospho (S/T2) = 0.48,Phospho (Y8) = 0.56
39376	SVLLQGGSPSPLPNHVQTFNK	Phospho (S/T10)	36.68	3	767.388	0.002421	0	1	7	136878	tr|H9XVM8|H9XVM8_DROME	350.07	7	0	0.79	Phospho (S10) = 0.79
13471	LTSGSPQYLNALQNSQVR	Phospho (S/T3); Phospho (Y8)	34.77	2	1068.48	0.000729	0	1	7	136878	tr|H9XVM8|H9XVM8_DROME	350.07	7	0	0.24	Phospho (S3) = 0.51,Phospho (Y8) = 0.51
36846	SFSPPALTPIPSSQAGSK	Phospho (S/T1)	28.01	2	926.452	0.004109	0	1	7	136878	tr|H9XVM8|H9XVM8_DROME	350.07	7	0	0.56	Phospho (S1) = 0.56
36857	SFSPPALTPIPSSQAGSK	Phospho (S/T3)	38.89	2	926.452	0.003929	0	1	7	136878	tr|H9XVM8|H9XVM8_DROME	350.07	7	0	0.6	Phospho (S3) = 0.6
13141	LTSGSPQYLNALQNSQVR	Phospho (S/T2); Phospho (S/T5)	52.03	2	1068.48	0.000479	0	1	7	136878	tr|H9XVM8|H9XVM8_DROME	350.07	7	0	0.49	Phospho (S/T2) = 0.51,Phospho (S5) = 0.98
37341	SVLLQGGSPSPLPNHVQTFNK	Phospho (S/T8)	37.05	3	767.388	0.002111	0	1	7	136878	tr|H9XVM8|H9XVM8_DROME	350.07	7	0	0.58	Phospho (S8) = 0.58
17424	LTSGSPQYLNALQNSQVR	Phospho (S/T5); Phospho (Y8)	26.41	3	712.655	-0.000676	0	1	7	136878	tr|H9XVM8|H9XVM8_DROME	350.07	7	0	0.19	Phospho (S5) = 0.48,Phospho (Y8) = 0.56
11603	LTSGSPQYLNALQNSQVR	Phospho (S/T3); Phospho (S/T5)	52.03	2	1068.48	0.000479	0	1	7	136878	tr|H9XVM8|H9XVM8_DROME	350.07	7	0	0.49	Phospho (S3) = 0.51,Phospho (S5) = 0.98
14139	SVLLQGGSPSPLPNHVQTFNK	Phospho (S/T8); Phospho (S/T10)	38.05	3	794.043	0.001949	0	1	7	136878	tr|H9XVM8|H9XVM8_DROME	350.07	7	0	0.98	Phospho (S8) = 1.0,Phospho (S10) = 0.98
34932	NANVLNTPPVDELAK	Phospho (S/T7)	52.77	2	837.91	0.001426	0	1	3	136877	tr|M9NFH8|M9NFH8_DROME	52.77	3	0	1	Phospho (S/T7) = 1.0
182379	IEDVTPIPSDSTR		42.77	2	715.365	0.002524	0	1	2	136876	sp|P14130|RS14_DROME	42.77	2	0
13283	TSSEEDYSEEVK	Phospho (S/T1); Phospho (S/T2); Phospho (Y7)	43.38	2	821.747	0.001266	0	1	2	136875	sp|P02843|VIT1_DROME	1357.53	2	0	0.41	Phospho (S/T1) = 0.63,Phospho (S2) = 0.8,Phospho (Y7) = 0.97
39220	TSSEEDYSEEVKNAK	Phospho (S/T1); Phospho (Y7)	34.39	2	938.354	0.003684	1	1	2	136875	sp|P02843|VIT1_DROME	1357.53	2	0	0.36	Phospho (S/T1) = 0.39,Phospho (Y7) = 0.94
14531	TSSEEDYSEEVK	Phospho (S/T1); Phospho (S/T2); Phospho (S/T8)	33.06	2	821.748	0.002127	0	1	2	136875	sp|P02843|VIT1_DROME	1357.53	2	0	0.38	Phospho (S/T1) = 0.69,Phospho (S2) = 0.69,Phospho (S8) = 1.0
41713	TSSEEDYSEEVKNAK	Phospho (S/T2)	40.46	2	898.37	0.002657	1	1	2	136875	sp|P02843|VIT1_DROME	1357.53	2	0	0.33	Phospho (S2) = 0.33
41047	TSSEEDYSEEVKNAK	Phospho (S/T2); Phospho (Y7)	34.39	2	938.354	0.003684	1	1	2	136875	sp|P02843|VIT1_DROME	1357.53	2	0	0.36	Phospho (S2) = 0.39,Phospho (Y7) = 0.94
16610	TSSEEDYSEEVK	Phospho (S/T2); Phospho (S/T3)	42.29	2	781.764	0.001639	0	1	2	136875	sp|P02843|VIT1_DROME	1357.53	2	0	0.36	Phospho (S2) = 0.64,Phospho (S3) = 0.72
15854	NQRTSSEEDYSEEVK	Phospho (S/T5); Phospho (S/T6); Phospho (S/T11)	45.61	2	1020.85	0.004273	1	1	2	136875	sp|P02843|VIT1_DROME	1357.53	2	0	0.78	Phospho (S5) = 0.88,Phospho (S6) = 0.92,Phospho (S11) = 0.93
12323	NQRTSSEEDYSEEVK	Phospho (S/T4); Phospho (S/T5); Phospho (S/T11)	22.39	3	680.901	0.000914	1	1	2	136875	sp|P02843|VIT1_DROME	1357.53	2	0	0.23	Phospho (S/T4) = 0.76,Phospho (S5) = 0.61,Phospho (S11) = 0.62
12925	TSSEEDYSEEVKNAK	Phospho (S/T1); Phospho (S/T2); Phospho (S/T8)	62.84	2	978.335	0.001172	1	1	2	136875	sp|P02843|VIT1_DROME	1357.53	2	0	0.58	Phospho (S/T1) = 0.8,Phospho (S2) = 0.8,Phospho (S8) = 0.96
16998	TQSGDIIVIDLGSK		83.82	2	723.398	0.00213	0	1	2	136875	sp|P02843|VIT1_DROME	1357.53	2	0
19701	TSSEEDYSEEVKNAK	Phospho (S/T1); Phospho (S/T3); Phospho (S/T8)	56.84	2	978.334	0.000753	1	1	2	136875	sp|P02843|VIT1_DROME	1357.53	2	0	0.33	Phospho (S/T1) = 0.67,Phospho (S3) = 0.67,Phospho (S8) = 1.0
17483	TSSEEDYSEEVKNAK	Phospho (S/T2); Phospho (S/T3); Phospho (Y7)	33.69	2	978.338	0.004173	1	1	2	136875	sp|P02843|VIT1_DROME	1357.53	2	0	0.2	Phospho (S2) = 0.61,Phospho (S3) = 0.78,Phospho (Y7) = 0.51
83488	SKNTLTGLAR		34.75	2	530.81	0.001085	1	1	2	136875	sp|P02843|VIT1_DROME	1357.53	2	0
12368	TSSEEDYSEEVK	Phospho (S/T1); Phospho (S/T2)	26.88	2	781.764	0.001218	0	1	2	136875	sp|P02843|VIT1_DROME	1357.53	2	0	0.33	Phospho (S/T1) = 0.66,Phospho (S2) = 0.66
12060	TSSEEDYSEEVK	Phospho (S/T1); Phospho (S/T3)	42.29	2	781.764	0.001639	0	1	2	136875	sp|P02843|VIT1_DROME	1357.53	2	0	0.36	Phospho (S/T1) = 0.64,Phospho (S3) = 0.72
11558	TSSEEDYSEEVKNAK	Phospho (S/T2); Phospho (S/T3); Phospho (S/T8)	56.84	2	978.334	0.000753	1	1	2	136875	sp|P02843|VIT1_DROME	1357.53	2	0	0.33	Phospho (S2) = 0.67,Phospho (S3) = 0.67,Phospho (S8) = 1.0
53472	QNFGEDEVTIIVTGLPQTSETVKK		63.36	3	878.462	0.001808	1	1	2	136875	sp|P02843|VIT1_DROME	1357.53	2	0
17869	TSSEEDYSEEVK	Phospho (S/T2); Phospho (S/T3); Phospho (S/T8)	35.56	2	821.748	0.001816	0	1	2	136875	sp|P02843|VIT1_DROME	1357.53	2	0	0.31	Phospho (S2) = 0.67,Phospho (S3) = 0.84,Phospho (S8) = 0.5
84611	YNLQQQR		43.88	2	475.247	0.00048	0	1	2	136875	sp|P02843|VIT1_DROME	1357.53	2	0
40790	QNFGEDEVTIIVTGLPQTSETVK		40.66	3	835.764	0.002126	0	1	2	136875	sp|P02843|VIT1_DROME	1357.53	2	0
17199	SFPAVPANSLQQYK		37.24	2	775.407	0.002712	0	1	2	136875	sp|P02843|VIT1_DROME	1357.53	2	0
17991	TSSEEDYSEEVK	Phospho (S/T1); Phospho (S/T3); Phospho (Y7)	37.97	2	821.747	0.001087	0	1	2	136875	sp|P02843|VIT1_DROME	1357.53	2	0	0.27	Phospho (S/T1) = 0.6,Phospho (S3) = 0.6,Phospho (Y7) = 0.94
17851	TSSEEDYSEEVK	Phospho (S/T2); Phospho (S/T3); Phospho (Y7)	37.97	2	821.747	0.001087	0	1	2	136875	sp|P02843|VIT1_DROME	1357.53	2	0	0.27	Phospho (S2) = 0.6,Phospho (S3) = 0.6,Phospho (Y7) = 0.94
82661	NQRTSSEEDYSEEVK	Phospho (S/T5); Phospho (Y10)	62.56	2	980.867	0.003125	1	1	2	136875	sp|P02843|VIT1_DROME	1357.53	2	0	0.55	Phospho (S5) = 0.6,Phospho (Y10) = 0.93
107449	TSSEEDYSEEVKNAK	Phospho (S/T1); Phospho (S/T2); Phospho (S/T3); Phospho (Y7)	28.7	2	1018.32	-0.001389	1	1	2	136875	sp|P02843|VIT1_DROME	1357.53	2	0	0.5	Phospho (S/T1) = 1.0,Phospho (S2) = 1.0,Phospho (S3) = 1.0,Phospho (Y7) = 0.5
107014	TSSEEDYSEEVKNAK	Phospho (S/T1); Phospho (S/T2); Phospho (S/T3); Phospho (S/T8)	28.7	2	1018.32	-0.001389	1	1	2	136875	sp|P02843|VIT1_DROME	1357.53	2	0	0.5	Phospho (S/T1) = 1.0,Phospho (S2) = 1.0,Phospho (S3) = 1.0,Phospho (S8) = 0.5
39761	TSSEEDYSEEVKNAK	Phospho (S/T1)	40.46	2	898.37	0.002657	1	1	2	136875	sp|P02843|VIT1_DROME	1357.53	2	0	0.33	Phospho (S/T1) = 0.33
84232	YFAESVRPGNER		21.69	3	475.57	0.000897	0	2	4	136875	sp|P02843|VIT1_DROME	1357.53	2	0
13184	NQRTSSEEDYSEEVK	Phospho (S/T4); Phospho (S/T6); Phospho (S/T11)	25.62	2	1020.85	0.003234	1	1	2	136875	sp|P02843|VIT1_DROME	1357.53	2	0	0.41	Phospho (S/T4) = 0.53,Phospho (S6) = 0.93,Phospho (S11) = 0.89
12746	NGNQDYQDQSNEQRK	Phospho (S/T10)	68.57	2	952.383	0.00118	1	1	2	136875	sp|P02843|VIT1_DROME	1357.53	2	0	1	Phospho (S10) = 1.0
83951	NQRTSSEEDYSEEVK	Phospho (S/T6); Phospho (Y10)	37.35	2	980.863	-0.000965	1	1	2	136875	sp|P02843|VIT1_DROME	1357.53	2	0	0.4	Phospho (S6) = 0.43,Phospho (Y10) = 0.92
32275	TSSEEDYSEEVKNAK	Phospho (S/T3); Phospho (Y7)	23.33	2	938.352	0.001735	1	1	2	136875	sp|P02843|VIT1_DROME	1357.53	2	0	0.38	Phospho (S3) = 0.38,Phospho (Y7) = 0.98
18372	NGNQDYQDQSNEQR	Phospho (S/T10)	78.93	2	888.333	-0.001643	0	1	2	136875	sp|P02843|VIT1_DROME	1357.53	2	0	1	Phospho (S10) = 1.0
16460	TSSEEDYSEEVKNAK	Phospho (S/T1); Phospho (S/T2); Phospho (Y7)	51.54	2	978.334	0.000992	1	1	2	136875	sp|P02843|VIT1_DROME	1357.53	2	0	0.48	Phospho (S/T1) = 0.97,Phospho (S2) = 0.52,Phospho (Y7) = 0.99
65491	NGNQDYQDQSNEQRK	Phospho (Y6); Phospho (S/T10)	31.44	2	992.366	0.001348	1	1	2	136875	sp|P02843|VIT1_DROME	1357.53	2	0	1	Phospho (Y6) = 1.0,Phospho (S10) = 1.0
16989	TSSEEDYSEEVKNAK	Phospho (S/T1); Phospho (S/T3); Phospho (Y7)	51.54	2	978.334	0.000992	1	1	2	136875	sp|P02843|VIT1_DROME	1357.53	2	0	0.48	Phospho (S/T1) = 0.97,Phospho (S3) = 0.52,Phospho (Y7) = 0.99
15659	TSSEEDYSEEVK	Phospho (S/T3)	58.14	2	741.781	0.00183	0	1	2	136875	sp|P02843|VIT1_DROME	1357.53	2	0	0.92	Phospho (S3) = 0.92
33517	TSSEEDYSEEVKNAK	Phospho (S/T3)	40.53	2	898.37	0.002657	1	1	2	136875	sp|P02843|VIT1_DROME	1357.53	2	0	0.34	Phospho (S3) = 0.34
13025	NQRTSSEEDYSEEVK	Phospho (S/T5); Phospho (Y10); Phospho (S/T11)	25.49	2	1020.85	0.001774	1	1	2	136875	sp|P02843|VIT1_DROME	1357.53	2	0	0.37	Phospho (S5) = 0.81,Phospho (Y10) = 0.62,Phospho (S11) = 0.86
285003	NTLTGLAR		25.1	2	423.245	-0.000793	0	1	2	136875	sp|P02843|VIT1_DROME	1357.53	2	0
36799	EVEELPNLK		35.01	2	535.79	0.000441	0	1	2	136874	sp|P02844|VIT2_DROME	392.64	2	0
514778	SNSLDNVEQPSNWVNPR		45.89	2	978.469	0.005554	0	1	2	136874	sp|P02844|VIT2_DROME	392.64	2	0
57095	SNSLDNVEQPSNWVNPR	Phospho (S/T3)	73.66	2	1018.45	0.003413	0	1	2	136874	sp|P02844|VIT2_DROME	392.64	2	0	0.5	Phospho (S3) = 0.5
282566	ITALDPTK		30.17	2	429.75	-0.000308	0	1	2	136874	sp|P02844|VIT2_DROME	392.64	2	0
120936	LGEIIGNR		61.64	2	436.254	0.000997	0	1	2	136874	sp|P02844|VIT2_DROME	392.64	2	0
84232	YFAESVRPGNER		21.69	3	475.57	0.000897	0	2	4	136874	sp|P02844|VIT2_DROME	392.64	2	0
57651	SNSLDNVEQPSNWVNPR	Phospho (S/T1)	73.66	2	1018.45	0.003413	0	1	2	136874	sp|P02844|VIT2_DROME	392.64	2	0	0.5	Phospho (S1) = 0.5
40782	FGDDEVTIFIQGLPETNTQVQK		54.86	3	827.084	0.000691	0	1	2	136874	sp|P02844|VIT2_DROME	392.64	2	0
13751	IEFNLNTLVEK		69.72	2	660.364	-7e-06	0	1	2	136874	sp|P02844|VIT2_DROME	392.64	2	0
122919	DTTGVLYESDVETVDGGLSTELSNRK	Phospho (Y7)	25.11	3	955.778	0.005246	1	1	1	136873	tr|Q9VTD4|Q9VTD4_DROME	108.04	1	0	0.5	Phospho (Y7) = 0.5
118761	DTTGVLYESDVETVDGGLSTELSNRK	Phospho (S/T9)	82.93	3	955.775	0.002326	1	1	1	136873	tr|Q9VTD4|Q9VTD4_DROME	108.04	1	0	0.99	Phospho (S9) = 0.99
36785	IDLPGSEAIASPK	Phospho (S/T11)	46.02	2	689.339	0.002239	0	1	1	136872	sp|Q9VYB0|BTHD_DROME	46.02	1	0	1	Phospho (S11) = 1.0
15134	TFSNILSPYTISK	Phospho (S/T7)	74.41	2	775.882	0.003292	0	1	3	136871	tr|Q7KWG9|Q7KWG9_DROME	136.63	3	0	0.98	Phospho (S7) = 0.98
14974	TFSNILSPYTISK	Phospho (Y9)	62.22	2	775.88	0.000912	0	1	3	136871	tr|Q7KWG9|Q7KWG9_DROME	136.63	3	0	0.64	Phospho (Y9) = 0.64
40101	LDEASTKDEVQNGAEASEVAA		34.58	2	1067.5	0.005315	1	1	1	136870	tr|O16043|O16043_DROME	243.52	1	0
81647	ADEAVATPEK	Phospho (S/T7)	32.86	2	555.741	0.001615	0	1	1	136870	tr|O16043|O16043_DROME	243.52	1	0	1	Phospho (S/T7) = 1.0
55735	ENGAADSSATEPTDAVDGEK		101.58	2	982.424	0.002162	0	1	1	136870	tr|O16043|O16043_DROME	243.52	1	0
34930	ADVAEQKNETPVVEK	Acetyl (Protein N-term); Phospho (S/T10)	74.5	2	889.916	0.002118	1	1	1	136870	tr|O16043|O16043_DROME	243.52	1	0	1	Acetyl (Protein N-term) = 1.0,Phospho (S/T10) = 1.0
51838	DQIPVVLDDR		28.05	2	585.313	0.001059	0	1	1	136869	tr|A1ZA73|A1ZA73_DROME	1054.96	1	0
36475	LGSQSTTHTVVVDTTHTSR	Phospho (S/T18)	58.45	2	1054	0.002874	0	1	1	136869	tr|A1ZA73|A1ZA73_DROME	1054.96	1	0	0.81	Phospho (S18) = 0.81
7048	ISPPR	Phospho (S/T2)	19.77	2	325.158	0.000701	0	1	1	136869	tr|A1ZA73|A1ZA73_DROME	1054.96	1	0	1	Phospho (S2) = 1.0
66412	ISPPREGRPPRPSGDEEPAAAGEEGAEGAADGEGGEK	Phospho (S/T2)	42.85	4	928.169	0.004089	1	1	1	136869	tr|A1ZA73|A1ZA73_DROME	1054.96	1	0	0.66	Phospho (S2) = 0.66
40944	ASAEPEAASAQDTLQVPTQKK	Phospho (S/T9)	25.98	2	1125.54	0.004798	1	1	1	136869	tr|A1ZA73|A1ZA73_DROME	1054.96	1	0	0.67	Phospho (S9) = 0.67
34298	LKSPTPGSLR	Phospho (S/T3)	33.39	2	568.298	0.000613	1	1	1	136869	tr|A1ZA73|A1ZA73_DROME	1054.96	1	0	0.74	Phospho (S3) = 0.74
35658	ASAEPEAASAQDTLQVPTQKK	Phospho (S/T2)	56.82	2	1125.54	0.002848	1	1	1	136869	tr|A1ZA73|A1ZA73_DROME	1054.96	1	0	1	Phospho (S2) = 1.0
55157	LHPVKATPER	Phospho (S/T7)	27.88	2	614.317	0.001359	1	1	1	136869	tr|A1ZA73|A1ZA73_DROME	1054.96	1	0	1	Phospho (S/T7) = 1.0
67748	ISPPREGRPPRPSGDEEPAAAGEEGAEGAADGEGGEK	Phospho (S/T13)	47.71	4	928.166	0.001949	1	1	1	136869	tr|A1ZA73|A1ZA73_DROME	1054.96	1	0	0.58	Phospho (S13) = 0.58
33666	LGSQSTTHTVVVDTTHTSR	Phospho (S/T15)	61.11	2	1054	0.003734	0	1	1	136869	tr|A1ZA73|A1ZA73_DROME	1054.96	1	0	0.39	Phospho (S/T15) = 0.39
131028	EGRPPRPSGDEEPAAAGEEGAEGAADGEGGEK	Phospho (S/T8)	37.22	3	1053.78	0.002332	0	1	1	136869	tr|A1ZA73|A1ZA73_DROME	1054.96	1	0	1	Phospho (S8) = 1.0
16851	ASAEPEAASAQDTLQVPTQK	Phospho (S/T9)	33.28	3	707.996	0.001565	0	1	1	136869	tr|A1ZA73|A1ZA73_DROME	1054.96	1	0	0.57	Phospho (S9) = 0.57
54218	GETENGDIEPR		56.89	2	608.777	0.001333	0	1	1	136869	tr|A1ZA73|A1ZA73_DROME	1054.96	1	0
34749	LGSQSTTHTVVVDTTHTSR	Phospho (S/T14)	40.3	2	1054	0.003244	0	1	1	136869	tr|A1ZA73|A1ZA73_DROME	1054.96	1	0	0.43	Phospho (S/T14) = 0.43
281795	RGSDSSDDFVRPDPHEEER	Phospho (S/T3); Phospho (S/T5); Phospho (S/T6)	20.43	2	1235.44	0.003198	1	1	1	136869	tr|A1ZA73|A1ZA73_DROME	1054.96	1	0	1	Phospho (S3) = 1.0,Phospho (S5) = 1.0,Phospho (S6) = 1.0
36946	NKLGSQSTTHTVVVDTTHTSR	Phospho (S/T20)	37.72	3	783.713	0.001728	1	1	1	136869	tr|A1ZA73|A1ZA73_DROME	1054.96	1	0	0.75	Phospho (S20) = 0.75
40893	EKTPFELGR	Phospho (S/T3)	34.86	2	578.774	0.000576	1	1	1	136869	tr|A1ZA73|A1ZA73_DROME	1054.96	1	0	1	Phospho (S/T3) = 1.0
18324	ASAEPEAASAQDTLQVPTQK	Phospho (S/T2)	136.72	2	1061.49	0.004796	0	1	1	136869	tr|A1ZA73|A1ZA73_DROME	1054.96	1	0	1	Phospho (S2) = 1.0
34242	NKLGSQSTTHTVVVDTTHTSR	Phospho (S/T19)	27.37	3	783.713	0.001978	1	1	1	136869	tr|A1ZA73|A1ZA73_DROME	1054.96	1	0	0.44	Phospho (S/T19) = 0.44
34501	LGSQSTTHTVVVDTTHTSR	Phospho (S/T17)	61.17	2	1054	0.003734	0	1	1	136869	tr|A1ZA73|A1ZA73_DROME	1054.96	1	0	0.4	Phospho (S/T17) = 0.4
41164	KPAPAAEPESEAEDGKAK	Phospho (S/T10)	72.79	3	635.63	0.003689	1	1	1	136869	tr|A1ZA73|A1ZA73_DROME	1054.96	1	0	1	Phospho (S10) = 1.0
18597	LKSPTPGSLR	Phospho (S/T3); Phospho (S/T5)	26.98	2	608.282	0.0014	1	1	1	136869	tr|A1ZA73|A1ZA73_DROME	1054.96	1	0	0.98	Phospho (S3) = 1.0,Phospho (S/T5) = 0.98
40595	KPAPAAEPESEAEDGK	Phospho (S/T10)	93.13	2	853.374	0.004775	0	1	1	136869	tr|A1ZA73|A1ZA73_DROME	1054.96	1	0	1	Phospho (S10) = 1.0
40966	SITPFLK	Phospho (S/T3)	35.26	2	443.228	0.000625	0	1	1	136869	tr|A1ZA73|A1ZA73_DROME	1054.96	1	0	0.97	Phospho (S/T3) = 0.97
33385	RLSADELNVLLPTLNAPK	Phospho (S/T3)	44.65	2	1022.55	0.00311	1	1	3	136868	tr|Q9VWJ6|Q9VWJ6_DROME	44.65	3	0	1	Phospho (S3) = 1.0
572262	IQAEADDLANNNK		46.54	2	708.343	0.001408	0	1	1	136867	sp|P11046|LAMB1_DROME	46.54	1	0
54429	KELSPLPK	Phospho (S/T4)	36.02	2	496.266	0.000784	1	1	2	136866	tr|Q8IP94|Q8IP94_DROME	36.02	2	0	1	Phospho (S4) = 1.0
82136	AIGIIDGVEIALEK		39.93	2	720.921	0.002416	0	1	2	136865	sp|Q9VL78|FKB59_DROME	39.93	2	0
121654	TLSASLFQR	Phospho (S/T3)	34.85	2	551.769	0.001035	0	1	5	136864	tr|A0A0B4JCZ2|A0A0B4JCZ2_DROME	34.85	5	0	0.9	Phospho (S3) = 0.9
36561	SVATSTSTENLSAAATASK	Phospho (S/T7)	58.95	2	938.934	0.003188	0	1	1	136863	sp|Q9I7T7|Y1505_DROME	81.68	1	0	0.47	Phospho (S7) = 0.47
[truncated: 749 more rows]

## Sheet: CA protein set
Table S1 CA Protein sets: List of the merge protein sets identified in the CA samples. For each identified protein (each line), the following parameters are reported: the protein set Proline identifier in which the protein is grouped; the UniProt accession of the protein; the protein description; if the protein is chosen to represent the set (is_typical_protein = true); if the protein is identifi…
[truncated: 1,791 more rows]

[truncated: 19 more sheets: CA all PSMs, COS1 protein set, COS1 all PSMs, COS2 protein set, COS2 all PSMs, COS3 protein set, COS3 all PSMs, COS4 protein set, COS4 all PSMs, CAS5 protein set, CAS5 all PSMs, CAS6 protein set, CAS6 all PSMs, CAS7 protein set, CAS7 all PSMs, CAS8 protein set, CAS8 all PSMs, CACO protein set, CACO all PSMs]
