# Supplementary material for: Large scale phosphoprotein profiling to explore Drosophila cold acclimation regulatory mechanisms
Source: Sci Rep. 2017 May 10;7:1713. doi: 10.1038/s41598-017-01974-z (PMC5431823; doi:10.1038/s41598-017-01974-z)
Supplement: Supplementary file 2 — Supplementary dataset Table S-2 [file 41598_2017_1974_MOESM2_ESM.xls]

## Sheet: Title page
Large scale phosphoprotein profiling to explore Drosophila cold acclimation regulatory mechanisms
Hervé Colinet 1,*, Charles Pineau2, Emmanuelle Com2
1 Université de Rennes 1, UMR CNRS 6553 ECOBIO, 263 avenue du Général-Leclerc, 35042 Rennes, France.
2 Protim, Inserm U1085, IRSET, Campus de Beaulieu, 35042 Rennes, France
Table S-2: Summarized data on the total number phosphopeptides and phosphoproteins, as well as enrichment efficiencies and phosphopeptides classes for each replicate and treatment.

## Sheet: Table S2
Table S2: Summary table of phosphoproteomic yield and efficiency in each individual sample and in the merged dataset
Samples	#Peptides	# Phosphopeptides	% Phosphopeptides	# Phospho(S/T)	# Phospho(Y)	MonoP	MultiP	#Proteins	# Phosphoproteins	% Phosphoproteins
CO-1	765	606	0.792157	605	18	414	192	324	257	0.79321
CO-2	1167	976	0.836332	973	20	769	207	461	396	0.859002
CO-3	1130	930	0.823009	929	15	738	192	444	371	0.835586
CO-4	1297	1013	0.781033	1010	25	739	274	465	371	0.797849
CV	0.0804861	0.0471844	0.0357123	0.0461193	0.25641	0.0264906	0.201903	0.0263294	0.0413871	0.0375628
CA-5	1248	904	0.724359	899	24	718	186	474	351	0.740506
CA-6	1361	1043	0.766348	1041	12	852	191	518	407	0.785714
CA-7	1207	877	0.726595	875	20	668	209	474	347	0.732068
CA-8	1335	1070	0.801498	1067	23	834	236	509	420	0.825147
CV	0.0561746	0.0997428	0.0486018	0.100457	0.275395	0.116248	0.110002	0.0467836	0.0987562	0.0560176
Merged dataset
Samples	#Peptides	# Phosphopeptides	% Phosphopeptides	# Phospho(S/T)	# Phospho(Y)	MonoP	MultiP	#Proteins	# Phosphoproteins	% Phosphoproteins
CO	1923	1561	0.811752	1556	42	1112	449	626	505	0.806709
CA	2145	1668	0.777622	1660	38	1261	407	710	551	0.776056
Information’s provided:
	Samples codes (condition CO vs CA and replicate number)
	Number of peptides
	Number of phosphopeptides
	% of phosphopeptides (ratio #peptides/#phosphopeptites)
	Number of phopshoserine (S) & phopshothreonine (T)
	Number of phopshotyrosine (Y)
	Number of monophosphorylated peptides (MonoP)
	Number of multiphosphorylated peptides (MultiP)
	Number of non-phosphorylated proteins
	Number of phosphorylated proteins
	% of phosphorylated proteins (ratio # phosphorylated / # non-phosphorylated proteins)
	Coefficient of variation (CV) [standard deviation/mean]
