# Supplementary material for: Large scale phosphoprotein profiling to explore Drosophila cold acclimation regulatory mechanisms
Source: Sci Rep. 2017 May 10;7:1713. doi: 10.1038/s41598-017-01974-z (PMC5431823; doi:10.1038/s41598-017-01974-z)
Supplement: Supplementary file 3 — Supplementary dataset Table S-3 [file 41598_2017_1974_MOESM3_ESM.xls]

## Sheet: Title Page
Large scale phosphoprotein profiling to explore Drosophila cold acclimation regulatory mechanisms
Hervé Colinet 1,*, Charles Pineau2, Emmanuelle Com2
1 Université de Rennes 1, UMR CNRS 6553 ECOBIO, 263 avenue du Général-Leclerc, 35042 Rennes, France.
2 Protim, Inserm U1085, IRSET, Campus de Beaulieu, 35042 Rennes, France
Table S-3: (a) List of phosphoproteins with differential spectral counts between CA and CO flies (with annotation, names, symbols and function) and (b) full detail of the quantitative information for each protein.

## Sheet: Table S3a
Table S3a: List of phosphoproteins with differential spectral counts between CA and CO flies
Ratio CA/CO	P-val	UniProt ID	Flybase ID	Gene name	Protein name	Biological process	FUNCTION (retrieved from flybase or Uniprot)
5.66667	0.000278091	Q8MZI3	FBgn0035720	CG10077	GH10652p	positive regulation of transcription; RNA secondary structure unwinding	RNA helicase activity ; ATP binding ; nucleic acid binding
4	0.000277213	Q8SY41	FBgn0266019	rudhira	Breast carcinoma-amplified sequence 3 homolog	macropinocytosis; response to starvation	no biological data available
4	0.00503308	Q9V6K1	FBgn0020370	TppII	Tripeptidyl-peptidase 2	proteolysis ; protein homooligomerization	exopeptidase activity ; tripeptidyl-peptidase activity ; serine-type endopeptidase activity
3.41667	0.00116239	B7Z001	FBgn0283427	FASN1	Fatty acid synthase 1, isoform C	triglyceride biosynthetic process ; glycogen metabolic process ; response to sucrose	fatty acid synthase activity; oleoyl-[acyl-carrier-protein] hydrolase activity ; 3-oxoacyl-[acyl-carrier-protein] reductase activity
3.33333	0.00375077	P91926	FBgn0264855	AP-2alpha	AP-2 complex subunit alpha	intracellular protein transport ; synaptic vesicle transport ; protein localization ; positive regulation of endocytosis	protein transporter activity
3.25	0.00114386	P25823	FBgn0003891	tud	Maternal protein tudor	mitochondrial rRNA export from mitochondrion ; intracellular mRNA localization ; pole cell development	required during oogenesis for the formation of primordial germ cells and for normal abdominal segmentation
3.25	0.0093146	Q9VHC8	FBgn0037700	CG8149	CG8149	autophagic cell death ; salivary gland cell autophagic cell death ; larval lymph gland hemopoiesis	no biological data available
3.2	0.00335912	Q9V3E9	FBgn0015544	spag	FI17138p1	regulation of locomotor rhythm ; negative regulation of motor neuron apoptotic process	Hsp70 protein binding ; Hsp90 protein binding
3	0.00253642	P13060	FBgn0000559	EF2	Elongation factor 2	translational elongation	Catalyzes the GTP-dependent ribosomal translocation step during translation elongation
3	0.00276316	P23226	FBgn0002645	Map205	205 kDa microtubule-associated protein	microtubule-based process ; mitotic cell cycle ; centrosome organization	microtubule binding; regulation of microtubule assembly and interaction
2.85714	0.00916543	Q9V3V3	FBgn0031799	Pez	Pez, isoform A	protein dephosphorylation ; negative regulation of hippo signaling	protein tyrosine phosphatase activity ; cytoskeletal protein binding
2.8	0.00977927	P34739	FBgn0002542	lds	Transcription termination factor 2	microtubule anchoring at centrosome; DNA-templated transcription, termination ; female meiotic division	DNA-dependent ATPase activity ; ATP binding
2.8	0.0156747	Q7K0D8	FBgn0033264	Nup50	Nucleoporin 50kD	SMAD protein import into nucleus ; neurogenesis ; phagocytosis	protein binding
2.75	0.0041194	Q9VYA4	FBgn0030507	CG11164	Uncharacterized protein, isoform A	no biological data available	no biological data available
2.75	0.00421147	Q9VI58	FBgn0037470	Tailor	Terminal uridylyltransferase Tailor	RNA 3' uridylation ; pre-miRNA processing	RNA uridylyltransferase activity
2.75	0.01109	Q7K180	FBgn0010342	Map60	Microtubule-associated protein 60	microtubule-based process	microtubule binding ; protein binding
2.625	0.0288129	Q8T0L3	FBgn0023143	Uba1	Ubiquitin activating enzyme 1, isoform A	protein ubiquitination ; lipid storage ; programmed cell death ; autophagy ; regulation of glucose metabolic process	Atg8 activating enzyme activity ; ubiquitin activating enzyme activity
2.54545	0.0110752	Q8MMD2	FBgn0035060	Eps-15	Epidermal growth factor receptor pathway substrate clone 15	receptor-mediated endocytosis ; synaptic vesicle endocytosis ; negative regulation of Notch signaling pathway	calcium ion binding
2.5	0.0123527	Q7KSN8	FBgn0051368	CG31368	Uncharacterized protein, isoform D	mRNA splicing, via spliceosome	poly(A) RNA binding
2.4	0.00146762	H9XVM8	FBgn0039897	CG1674	CG1674, isoform K	no biological data available	no biological data available
2.4	0.0327591	Q9VF39	FBgn0038360	CG9590	CG9590	Rab GTPase binding	Rab GTPase binding
2.4	0.0329795	M9PCK1	FBgn0032218	CG5381	CG5381, isoform D	no biological data available	no biological data available
2.33333	0.0341099	Q9XYU1	FBgn0024332	Mcm3	Minichromosome maintenance 3 protein	DNA replication initiation ; mitotic G2 DNA damage checkpoint	ATP binding ; DNA binding ; 3'-5' DNA helicase activity ; acts as component of the Mcm2-7 complex
2.30769	0.0217416	M9NEA1	FBgn0266521	stai	Stathmin, isoform D	regulation of microtubule polymerization or depolymerization ; regulation of cytoskeleton organization; nervous system development	microtubule binding ; tubulin binding
2.18182	0.046336	M9PEE1	FBgn0016983	smid	Smallminded, isoform H	cellular response to starvation; neurogenesis	ATPase activity ; ATP binding
2.18182	0.0463879	O62619	FBgn0267385	PyK	Pyruvate kinase	response to sucrose ; glycolytic process ; pyruvate metabolic process ; regulation of glucose metabolic process	pyruvate kinase activity ; magnesium ion binding ; potassium ion binding
2.12903	0.0406722	Q9VFC8	FBgn0266064	GlyS	Glycogen [starch] synthase	glycogen metabolic process ; glycophagy ; positive regulation of glycogen catabolic process ; cellular response to starvation	glycogen (starch) synthase activity
2.11765	0.0318153	P49455	FBgn0003721	Tm1	Tropomyosin-1, isoforms 33/34	muscle contraction ; pole plasm assembly ; dendrite morphogenesis	actin binding ; actin binding ; actin filament binding
2.0625	0.0455363	P35554	FBgn0005633	fln	Flightin	skeletal muscle myosin thick filament assembly ;oscillatory muscle contraction ; sarcomere organization	structural molecule activity conferring elasticity ; structural constituent of muscle
2	0.0299838	Q7KRW8	FBgn0039600	CG1646	Pre-mRNA-processing factor 39	regulation of alternative mRNA splicing, via spliceosome	Involved in pre-mRNA splicing
2	0.0301156	Q9VSD7	FBgn0035838	ldbr	Lariat debranching enzyme	RNA processing ; RNA splicing	RNA lariat debranching enzyme activity ; facilitates ribonucleotide turnover
2	0.0301156	Q8INX7	FBgn0000636	Fas3	Fasciclin 3, isoform C	axon guidance & fasciculation ; homophilic cell adhesion via plasma membrane adhesion molecules	Mediates cell adhesion in a Ca(2+)-independent manner
2	0.0301156	Q9W337	FBgn0267253	CG32700	GH19985p (Uncharacterized protein, isoform A)	no biological data available	no biological data available
2	0.0301156	H5V864	FBgn0010905	Spn	Spinophilin, isoform D	olfactory behavior ;inter-male aggressive behavior	no biological data available
0.5	0.0110118	A1ZBW0	FBgn0267791	HnRNP-K	Heterogeneous nuclear ribonucleoprotein K, isoform C	appendage morphogenesis ; cell proliferation ; regulation of alternative mRNA splicing, via spliceosome	RNA binding ; mRNA binding ; transcription factor binding
0.5	0.0118078	A1ZBW7	FBgn0034529	CG16742	WASH complex subunit FAM21 homolog	no biological data available	acts at least in part as component of the WASH complex
0.5	0.0252876	Q9VTE9	FBgn0261112	APP-BP1	Beta-amyloid precursor binding protein 1	protein neddylation	NEDD8 activating enzyme activity ; protein heterodimerization activity
0.454545	0.0109431	Q0E8X6	FBgn0034858	eIF2B-delta	eIF2B-delta, isoform B	translational initiation ; neurogenesis	translation initiation factor activity
0.454545	0.0139151	Q94546	FBgn0019637	Atu	Another transcription unit protein	histone modification ; transcription elongation from RNA polymerase II promoter	no biological data available
0.454545	0.0236767	Q94526	FBgn0017561	Ork1	Open rectifier potassium channel protein 1	potassium ion transmembrane transport ; locomotor rhythm ; regulation of heart rate	protein homodimerization activity ; potassium ion leak channel activity
0.444444	0.00510197	Q9W4A6	FBgn0259994	CG11473	RE56564p (Uncharacterized protein, isoform A)	no biological data available	no biological data available
0.444444	0.027028	Q27597	FBgn0015623	Cpr	NADPH--cytochrome P450 reductase	oxidation-reduction process	NADPH-hemoprotein reductase activity
0.423077	0.00508019	Q9W391	FBgn0030087	CG7766	Phosphorylase kinase subunit alpha	glycogen metabolic process; protein phosphorylation	catalytic activity ; calmodulin binding
0.388889	0.00213006	A0A0B4K6N4	FBgn0082582	tmod	Tropomodulin, isoform N	pointed-end actin filament capping	actin binding ; tropomyosin binding
0.25	0.00635837	A1Z8N1	FBgn0050035	Tret1-1	Facilitated trehalose transporter	trehalose transport ; glucose import ; hexose transmembrane transport	substrate-specific transmembrane transporter activity
0.0666667	2.60267e-06	P28750	FBgn0000615	exu	Maternal protein exuperantia	bicoid mRNA localization ; pole plasm oskar mRNA localization ; mRNA splicing, via spliceosome	protein homodimerization activity ; exonuclease activity ; single-stranded RNA binding

## Sheet: Table S3b
Table S3b: List of the identified and quantified Protein Sets. Informations provided: the UniProt Accession; the UniProt Identifier; the Phosphorylation Status (n= No; y = Yes); the Weighted Spectral Count (WSC) in each condition (CO: control and CA: Cold acclimated) and replicate (from 1 to 4) ; the mean and the Standard Deviation (SD) of the WSC per condition; the ratio of the mean of the WSC i…
UniProt Accession	UniProt Identifier	Phosphorylated Proteins	COWeightedSC1	COWeightedSC2	COWeightedSC3	COWeightedSC4	CAWeightedSC5	CAWeightedSC6	CAWeightedSC7	CAWeightedSC8	Mean CO	SD CO	Mean CA	SD CA	ratio CA/CO	log2 CA/CO	pValue	log10 pValue
P28750	EXU_DROME	Y	12	24	20	15	1	0	0	0	18.75	5.31507	1.25	0.5	0.0666667	-3.90689	2.60267e-06	5.58458
Q8SY41	BCAS3_DROME	Y	0	0	0	0	3	4	2	3	1	0	4	0.816497	4	2	0.000277213	3.55719
Q8MZI3	Q8MZI3_DROME	Y	0	2	0	0	9	10	5	6	1.5	1	8.5	2.38048	5.66667	2.5025	0.000278091	3.55581
P25823	TUD_DROME	Y	0	0	0	0	3	2	2	2	1	0	3.25	0.5	3.25	1.70044	0.00114386	2.94163
B7Z001	B7Z001_DROME	Y	0	2	2	4	11	10	5	11	3	1.63299	10.25	2.87228	3.41667	1.77259	0.00116239	2.93465
H9XVM8	H9XVM8_DROME	Y	8	8	9	6	17	20	20	23	8.75	1.25831	21	2.44949	2.4	1.26303	0.00146762	2.83339
A0A0B4K6N4	A0A0B4K6N4_DROME	Y	3	3	4	4	0	0	1	2	4.5	0.57735	1.75	0.957427	0.388889	-1.36257	0.00213006	2.67161
P13060	EF2_DROME	Y	0	2	3	1	7	7	5	7	2.5	1.29099	7.5	1	3	1.58496	0.00253642	2.59578
P23226	MA205_DROME	Y	0	0	0	0	1	1	3	3	1	0	3	1.1547	3	1.58496	0.00276316	2.55859
Q9V3E9	Q9V3E9_DROME	Y	0	1	0	0	2	4	3	3	1.25	0.5	4	0.816497	3.2	1.67807	0.00335912	2.47377
P91926	AP2A_DROME	Y	0	0	1	1	6	3	5	2	1.5	0.57735	5	1.82574	3.33333	1.73697	0.00375077	2.42588
Q9VYA4	Q9VYA4_DROME	Y	0	0	0	0	2	1	2	2	1	0	2.75	0.5	2.75	1.45943	0.0041194	2.38517
Q9VI58	TUTT_DROME	Y	0	0	0	0	2	3	1	1	1	0	2.75	0.957427	2.75	1.45943	0.00421147	2.37557
Q9V6K1	TPP2_DROME	Y	0	0	0	1	4	8	2	2	1.25	0.5	5	2.82843	4	2	0.00503308	2.29817
Q9W391	KPBA_DROME	Y	6	6	3	7	1	0	2	4	6.5	1.73205	2.75	1.70783	0.423077	-1.24101	0.00508019	2.29412
Q9W4A6	Q9W4A6_DROME	Y	0	2	1	2	0	0	0	0	2.25	0.957427	1	0	0.444444	-1.16993	0.00510197	2.29226
A1Z8N1	TRE11_DROME	Y	0	3	7	6	1	0	0	0	5	3.16228	1.25	0.5	0.25	-2	0.00635837	2.19665
Q9V3V3	Q9V3V3_DROME	Y	0	0	1	2	4	6	2	4	1.75	0.957427	5	1.63299	2.85714	1.51457	0.00916543	2.03785
Q9VHC8	Q9VHC8_DROME	Y	0	0	0	0	2	5	0	2	1	0	3.25	2.06155	3.25	1.70044	0.0093146	2.03084
P34739	TTF2_DROME	Y	0	1	0	0	3	2	3	2	1.25	0.5	3.5	0.57735	2.8	1.48543	0.00977927	2.00969
Q0E8X6	Q0E8X6_DROME	Y	2	2	1	2	0	0	0	1	2.75	0.5	1.25	0.5	0.454545	-1.1375	0.0109431	1.96086
A1ZBW0	A1ZBW0_DROME	Y	0	2	1	1	0	0	0	0	2	0.816497	1	0	0.5	-1	0.0110118	1.95814
Q8MMD2	Q8MMD2_DROME	Y	1	3	2	1	5	5	7	7	2.75	0.957427	7	1.1547	2.54545	1.34792	0.0110752	1.95565
Q7K180	Q7K180_DROME	Y	0	0	0	0	0	3	1	3	1	0	2.75	1.5	2.75	1.45943	0.01109	1.95507
A1ZBW7	FAM21_DROME	Y	1	1	2	0	0	0	0	0	2	0.816497	1	0	0.5	-1	0.0118078	1.92783
Q7KSN8	Q7KSN8_DROME	Y	0	0	0	0	1	3	2	0	1	0	2.5	1.29099	2.5	1.32193	0.0123527	1.90824
Q94546	ATU_DROME	Y	0	2	3	2	0	0	0	1	2.75	1.25831	1.25	0.5	0.454545	-1.1375	0.0139151	1.85651
Q7K0D8	Q7K0D8_DROME	Y	0	1	0	0	2	5	2	1	1.25	0.5	3.5	1.73205	2.8	1.48543	0.0156747	1.8048
M9NEA1	M9NEA1_DROME	Y	1	4	2	2	6	8	7	5	3.25	1.25831	7.5	1.29099	2.30769	1.20645	0.0217416	1.66271
Q94526	ORK1_DROME	Y	1	3	0	3	0	1	0	0	2.75	1.5	1.25	0.5	0.454545	-1.1375	0.0236767	1.62568
Q9VTE9	ULA1_DROME	Y	3	4	1	4	1	0	0	3	4	1.41421	2	1.41421	0.5	-1	0.0252876	1.59709
Q27597	NCPR_DROME	Y	0	0	2	3	0	0	0	0	2.25	1.5	1	0	0.444444	-1.16993	0.027028	1.56819
Q8T0L3	Q8T0L3_DROME	Y	1	0	3	0	7	4	2	4	2	1.41421	5.25	2.06155	2.625	1.39232	0.0288129	1.54041
Q7KRW8	PRP39_DROME	Y	0	0	0	0	1	1	1	1	1	0	2	0	2	1	0.0299838	1.52311
Q9VSD7	DBR1_DROME	Y	0	0	0	0	1	1	0	2	1	0	2	0.816497	2	1	0.0301156	1.52121
Q8INX7	Q8INX7_DROME	Y	0	0	0	0	2	0	1	1	1	0	2	0.816497	2	1	0.0301156	1.52121
Q9W337	Q9W337_DROME	Y	0	0	0	0	1	1	2	0	1	0	2	0.816497	2	1	0.0301156	1.52121
H5V864	H5V864_DROME	Y	0	0	0	0	1	1	2	0	1	0	2	0.816497	2	1	0.0301156	1.52121
P49455	TPM4_DROME	Y	3	4	3	3	8	10	7	7	4.25	0.5	9	1.41421	2.11765	1.08246	0.0318153	1.49736
Q9VF39	Q9VF39_DROME	Y	0	1	0	0	1	4	1	2	1.25	0.5	3	1.41421	2.4	1.26303	0.0327591	1.48467
M9PCK1	M9PCK1_DROME	Y	0	1	0	0	2	1	4	1	1.25	0.5	3	1.41421	2.4	1.26303	0.0329795	1.48176
Q9XYU1	MCM3_DROME	Y	1	0	3	1	3	6	5	3	2.25	1.25831	5.25	1.5	2.33333	1.22239	0.0341099	1.46712
Q9VFC8	GYS_DROME	Y	2	8	10	7	18	16	21	7	7.75	3.40343	16.5	6.02771	2.12903	1.0902	0.0406722	1.3907
P35554	FTN_DROME	Y	0	5	5	2	8	7	7	7	4	2.44949	8.25	0.5	2.0625	1.04439	0.0455363	1.34164
M9PEE1	M9PEE1_DROME	Y	0	2	2	3	5	5	5	5	2.75	1.25831	6	0	2.18182	1.12553	0.046336	1.33408
O62619	KPYK_DROME	Y	2	2	0	3	5	4	7	4	2.75	1.25831	6	1.41421	2.18182	1.12553	0.0463879	1.3336
P15007	ENO_DROME	N	2	3	1	4	11	9	13	6	3.5	1.29099	10.75	2.98608	3.07143	1.61891	0.00198571	2.70209
Q9VFE4	RS5B_DROME	N	0	0	0	0	2	3	2	1	1	0	3	0.816497	3	1.58496	0.00218799	2.65996
Q7KVX1	Q7KVX1_DROME	N	0	0	0	0	2	1	2	2	1	0	2.75	0.5	2.75	1.45943	0.0041194	2.38517
Q9VWV6	Q9VWV6_DROME	N	0	0	0	1	6	1	6	3	1.25	0.5	5	2.44949	4	2	0.00422251	2.37443
Q7KN62	TERA_DROME	N	0	0	1	1	3	4	2	6	1.5	0.57735	4.75	1.70783	3.16667	1.66297	0.00504475	2.29716
M9PF61	M9PF61_DROME	N	0	0	0	0	2	0	3	2	1	0	2.75	1.25831	2.75	1.45943	0.00669065	2.17453
P06742	MLC1_DROME	N	0	0	0	0	2	1	2	1	1	0	2.5	0.57735	2.5	1.32193	0.00790204	2.10226
Q9W3M7	Q9W3M7_DROME	N	0	0	0	0	2	2	2	0	1	0	2.5	1	2.5	1.32193	0.00835758	2.07792
P07182	CH36_DROME	N	0	0	0	0	1	3	3	0	1	0	2.75	1.5	2.75	1.45943	0.0109803	1.95938
Q8IPE8	Q8IPE8_DROME	N	0	0	0	0	3	1	0	2	1	0	2.5	1.29099	2.5	1.32193	0.0119751	1.92172
P07764	ALF_DROME	N	3	11	16	21	32	27	30	19	13.75	7.67572	28	5.71548	2.03636	1.026	0.0123068	1.90986
P48610	KARG_DROME	N	0	1	1	4	6	9	5	3	2.5	1.73205	6.75	2.5	2.7	1.43296	0.0143749	1.84239
P92177	1433E_DROME	N	0	0	0	0	0	2	4	1	1	0	2.75	1.70783	2.75	1.45943	0.0148258	1.82898
A0A023GRW4	A0A023GRW4_DROME	N	0	0	0	0	2	2	1	0	1	0	2.25	0.957427	2.25	1.16993	0.0154671	1.81059
P07186	CH19_DROME	N	0	0	1	0	3	1	4	1	1.25	0.5	3.25	1.5	2.6	1.37851	0.0214967	1.66763
Q8MSI2	Q8MSI2_DROME	N	0	0	1	1	2	3	3	3	1.5	0.57735	3.75	0.5	2.5	1.32193	0.0251665	1.59918
A1Z8H1	A1Z8H1_DROME	N	0	0	0	0	1	1	2	0	1	0	2	0.816497	2	1	0.0301156	1.52121
Q9GU68	IF5A_DROME	N	0	0	0	0	1	1	2	0	1	0	2	0.816497	2	1	0.0301156	1.52121
Q9VVL7	Q9VVL7_DROME	N	1	0	0	0	1	2	3	1	1.25	0.5	2.75	0.957427	2.2	1.1375	0.0505905	1.29593
Q9XZ29	Q9XZ29_DROME	Y	0	0	0	0	0	2	0	2	1	0	2	1.1547	2	1	0.0517178	1.28636
Q8MRI4	Q8MRI4_DROME	Y	0	0	0	0	0	4	2	0	1	0	2.5	1.91485	2.5	1.32193	0.0573276	1.24164
Q8I077	Q8I077_DROME	Y	0	0	1	1	2	2	3	2	1.5	0.57735	3.25	0.5	2.16667	1.11548	0.0654274	1.18424
P22977	CH16_DROME	N	0	0	0	0	0	5	1	0	1	0	2.5	2.38048	2.5	1.32193	0.0729388	1.13704
O02649	CH60_DROME	N	0	1	0	1	5	3	2	0	1.5	0.57735	3.5	2.08167	2.33333	1.22239	0.073036	1.13646
Q9VEB1	Q9VEB1_DROME	N	0	1	2	11	11	9	12	3	4.5	5.06623	9.75	4.03113	2.16667	1.11548	0.0747388	1.12645
Q9VKI8	Q9VKI8_DROME	N	1	0	0	0	2	1	1	2	1.25	0.5	2.5	0.57735	2	1	0.086607	1.06245
Q9VTU3	RG68F_DROME	Y	0	1	0	0	1	3	1	1	1.25	0.5	2.5	1	2	1	0.0867894	1.06153
P15330	DORS_DROME	Y	0	0	1	0	3	2	1	0	1.25	0.5	2.5	1.29099	2	1	0.0905304	1.04321
P13706	GPDA_DROME	N	3	1	2	2	9	4	4	3	3	0.816497	6	2.70801	2	1	0.0974078	1.01141
Q7KN94	Q7KN94_DROME	N	0	0	0	2	2	2	2	2	1.5	1	3	0	2	1	0.103462	0.985218
Q9VM60	MCMBP_DROME	Y	0	1	1	0	2	3	0	3	1.5	0.57735	3	1.41421	2	1	0.104413	0.981244
Q9VP57	Q9VP57_DROME	Y	0	0	2	0	1	2	1	4	1.5	1	3	1.41421	2	1	0.111664	0.952085
Q9VL89	Q9VL89_DROME	Y	0	0	4	0	3	5	4	0	2	2	4	2.16025	2	1	0.143076	0.844432
A0A0B4KEP1	A0A0B4KEP1_DROME	Y	0	0	0	5	0	0	0	0	2.25	2.5	1	0	0.444444	-1.16993	0.183714	0.735858
Q11002	CANA_DROME	Y	0	0	0	6	0	0	0	0	2.5	3	1	0	0.4	-1.32193	0.185339	0.732034
A0A0B4LF49	A0A0B4LF49_DROME	Y	0	0	0	0	4	0	0	0	1	0	2	2	2	1	0.217807	0.661929
P22813	HSF_DROME	Y	0	0	0	0	0	4	0	0	1	0	2	2	2	1	0.218259	0.661029
O16797	RL3_DROME	Y	8	3	3	3	11	17	1	13	5.25	2.5	11.5	6.80686	2.19048	1.13124	0.389111	0.409927
Q7K025	Q7K025_DROME	Y	9	17	20	20	11	7	11	4	17.5	5.19615	9.25	3.40343	0.528571	-0.91983	0.000521395	3.28283
Q9VAW5	LARP_DROME	Y	22	51	41	45	35	32	32	26	40.75	12.5266	32.25	3.77492	0.791411	-0.337501	0.00098969	3.0045
Q9I7K6	NASP_DROME	Y	45	63	62	62	98	97	95	94	59	8.67948	97	1.82574	1.64407	0.71727	0.00123399	2.90869
A0A126GUN6	A0A126GUN6_DROME	Y	12	23	22	37	46	51	50	41	24.5	10.2794	48	4.54606	1.95918	0.970253	0.00128073	2.89254
Q7K4H4	NO66_DROME	Y	15	16	14	21	32	35	31	30	17.5	3.10913	33	2.16025	1.88571	0.915111	0.00401504	2.39631
Q9VDK7	Q9VDK7_DROME	Y	4	7	4	4	1	4	1	2	5.75	1.5	3	1.41421	0.521739	-0.938599	0.00890309	2.05046
Q9VUL1	PYRG_DROME	Y	4	7	4	6	1	2	3	4	6.25	1.5	3.5	1.29099	0.56	-0.836501	0.00974643	2.01115
Q9VHP0	DDX3_DROME	Y	8	18	17	13	8	13	8	13	15	4.54606	11.5	2.88675	0.766667	-0.383329	0.0152998	1.81531
Q9W596	FUTSC_DROME	Y	22	56	59	64	82	79	68	80	51.25	19.1202	78.25	6.29153	1.52683	0.610539	0.0202612	1.69333
Q9VE79	Q9VE79_DROME	Y	2	8	9	4	2	3	0	5	6.75	3.30404	3.5	2.08167	0.518519	-0.947533	0.0250474	1.60124
Q9V6B9	NUP54_DROME	Y	1	1	1	0	0	0	0	0	1.75	0.5	1	0	0.571429	-0.807355	0.0275049	1.56059
Q9V7P1	UTP18_DROME	Y	0	1	1	1	0	0	0	0	1.75	0.5	1	0	0.571429	-0.807355	0.0275049	1.56059
A0A0B4K869	A0A0B4K869_DROME	Y	0.166667	2.33333	2	0.166667	0.166667	0.166667	0	0.166667	2.16667	1.16269	1.125	0.0833333	0.519231	-0.945552	0.0327433	1.48488
Q9VWS2	Q9VWS2_DROME	Y	5	12	5	8	3	6	4	7	8.5	3.31662	6	1.82574	0.705882	-0.5025	0.0338729	1.47015
Q9XYP7	GCP2_DROME	Y	0	2	0	1	0	0	0	0	1.75	0.957427	1	0	0.571429	-0.807355	0.0356175	1.44834
Q9VKF0	Q9VKF0_DROME	Y	0	1	2	0	0	0	0	0	1.75	0.957427	1	0	0.571429	-0.807355	0.0373226	1.42803
P02517	HSP26_DROME	Y	64	72	56	69	66	66	51	66	66.25	6.99405	63.25	7.5	0.954717	-0.066855	0.0412383	1.3847
Q9NFU0	FMR1_DROME	Y	1	3	2	1	0	1	0	1	2.75	0.957427	1.5	0.57735	0.545455	-0.874469	0.0417605	1.37923
Q7K3D4	Q7K3D4_DROME	Y	0	7	6	8	1	5	2	1	6.25	3.59398	3.25	1.89297	0.52	-0.943416	0.0422214	1.37447
M9NEP1	M9NEP1_DROME	Y	137	236	260	347	410	332	365	325	246	86.3597	359	38.8072	1.45935	0.545326	0.0430988	1.36553
Q9VB62	DPOA2_DROME	Y	1	2	0	0	0	0	0	0	1.75	0.957427	1	0	0.571429	-0.807355	0.0457043	1.34004
Q9VJ62	NAF1_DROME	Y	1	0	2	0	0	0	0	0	1.75	0.957427	1	0	0.571429	-0.807355	0.0457814	1.33931
Q9VTC3	Q9VTC3_DROME	Y	2	7	13	10	17	20	19	9	9	4.69042	17.25	4.99166	1.91667	0.938599	0.0498361	1.30246
P18432	MLR_DROME	Y	591	815	937	909	975	860	939	944	814	156.929	930.5	48.9932	1.14312	0.192977	0.0499457	1.3015
Q8SY39	Q8SY39_DROME	Y	2	1	2	0	0	0	1	0	2.25	0.957427	1.25	0.5	0.555556	-0.847997	0.0543294	1.26497
P02255	H1_DROME	Y	72	77	69	73	78	69	73	72	73.75	3.30404	74	3.74166	1.00339	0.00488222	0.055451	1.25609
Q7K3N4	Q7K3N4_DROME	Y	0	3	1	1	1	0	0	0	2.25	1.25831	1.25	0.5	0.555556	-0.847997	0.0568652	1.24515
E2QCS8	E2QCS8_DROME	Y	3	2	2	1	1	0	1	1	3	0.816497	1.75	0.5	0.583333	-0.777608	0.058247	1.23473
P35416	MYSP2_DROME	Y	59.5105	43.0211	48.2869	67.308	85.0633	92.7975	91.0422	99.8186	55.5316	10.9471	93.1804	6.07374	1.67797	0.746716	0.0598554	1.2229
Q9VWQ7	Q9VWQ7_DROME	Y	0	0	0	0	1	0	1	1	1	0	1.75	0.5	1.75	0.807355	0.0601735	1.22059
P16554	NUMB_DROME	Y	0	0	0	0	1	0	1	1	1	0	1.75	0.5	1.75	0.807355	0.0601735	1.22059
P48809	RB27C_DROME	N	0	0	0	0	1	1	1	0	1	0	1.75	0.5	1.75	0.807355	0.0601735	1.22059
Q9VZS5	RL28_DROME	N	0	0	0	0	1	1	1	0	1	0	1.75	0.5	1.75	0.807355	0.0601735	1.22059
B8A421	B8A421_DROME	Y	2	4	2	4	0	0	1	5	4	1.1547	2.5	2.38048	0.625	-0.678072	0.0616454	1.2101
Q9W0L7	Q9W0L7_DROME	Y	0	0	0	0	2	0	1	0	1	0	1.75	0.957427	1.75	0.807355	0.0682631	1.16581
A0A0B4KHF0	A0A0B4KHF0_DROME	N	0	0	0	0	2	0	1	0	1	0	1.75	0.957427	1.75	0.807355	0.0682631	1.16581
Q01989	MYS9_DROME	Y	0	0	0	0	1	2	0	0	1	0	1.75	0.957427	1.75	0.807355	0.0682967	1.1656
A1Z9G2	A1Z9G2_DROME	Y	0	0	0	0	1	2	0	0	1	0	1.75	0.957427	1.75	0.807355	0.0682967	1.1656
Q4Z8K6	RBP9X_DROME	Y	0	0	0	0	0	2	1	0	1	0	1.75	0.957427	1.75	0.807355	0.0692637	1.15949
Q9Y114	Q9Y114_DROME	Y	0	0	0	0	0	2	1	0	1	0	1.75	0.957427	1.75	0.807355	0.0692637	1.15949
A0A0B4KHY8	A0A0B4KHY8_DROME	Y	0	0	0	0	0	2	1	0	1	0	1.75	0.957427	1.75	0.807355	0.0692637	1.15949
A8JNP7	A8JNP7_DROME	Y	0	0	0	0	0	1	0	2	1	0	1.75	0.957427	1.75	0.807355	0.0693166	1.15916
Q9VGI8	BLM_DROME	Y	0	0	0	0	0	1	2	0	1	0	1.75	0.957427	1.75	0.807355	0.0697534	1.15643
Q960Y8	Q960Y8_DROME	Y	1	1	0	0	0	0	0	0	1.5	0.57735	1	0	0.666667	-0.584963	0.0718979	1.14328
Q9VYX8	Q9VYX8_DROME	Y	1	1	0	0	0	0	0	0	1.5	0.57735	1	0	0.666667	-0.584963	0.0718979	1.14328
P23779	CYTL_DROME	N	1	1	0	0	0	0	0	0	1.5	0.57735	1	0	0.666667	-0.584963	0.0718979	1.14328
P05990	PYR1_DROME	Y	0	1	1	0	0	0	0	0	1.5	0.57735	1	0	0.666667	-0.584963	0.0718979	1.14328
Q9W3U2	Q9W3U2_DROME	Y	0	1	1	0	0	0	0	0	1.5	0.57735	1	0	0.666667	-0.584963	0.0718979	1.14328
A8JNX0	A8JNX0_DROME	Y	0	1	0	1	0	0	0	0	1.5	0.57735	1	0	0.666667	-0.584963	0.0718979	1.14328
P13496	DCTN1_DROME	Y	0	0	1	1	0	0	0	0	1.5	0.57735	1	0	0.666667	-0.584963	0.0718979	1.14328
E1JGN0	E1JGN0_DROME	Y	0	2	2	2	0	0	0	2	2.5	1	1.5	1	0.6	-0.736966	0.0794918	1.09968
P49735	MCM2_DROME	Y	2	2	2	0	1	0	0	1	2.5	1	1.5	0.57735	0.6	-0.736966	0.079999	1.09692
M9MRX4	M9MRX4_DROME	Y	0	3	3	4	2	1	0	2	3.5	1.73205	2.25	0.957427	0.642857	-0.63743	0.0844991	1.07315
P02843	VIT1_DROME	Y	142	104	88	129.687	91.8433	74	114	109	116.922	24.4356	98.2108	18.1513	0.839971	-0.251588	0.091345	1.03932
Q9VYV4	Q9VYV4_DROME	Y	3	7	10	9	15	17	12	9	8.25	3.0957	14.25	3.5	1.72727	0.788496	0.0935536	1.02894
A0A0B4K6M4	A0A0B4K6M4_DROME	Y	2	3	4	2	1	2	1	2	3.75	0.957427	2.5	0.57735	0.666667	-0.584963	0.0944351	1.02487
P13469	MODU_DROME	Y	21	44	47	44	45	38	37	42	40	12.083	41.5	3.69685	1.0375	0.0531113	0.101212	0.994767
Q9VMA3	CUP_DROME	Y	4	13	9	8	16	18	13	13	9.5	3.69685	16	2.44949	1.68421	0.752072	0.10183	0.992126
P26686	SRR55_DROME	N	2	0	1	1	0	0	0	1	2	0.816497	1.25	0.5	0.625	-0.678072	0.103824	0.983704
Q9VIF0	NOC2L_DROME	Y	1	2	1	0	0	0	0	1	2	0.816497	1.25	0.5	0.625	-0.678072	0.103824	0.983704
Q9NBD7	CLASP_DROME	Y	1	2	0	1	0	0	0	1	2	0.816497	1.25	0.5	0.625	-0.678072	0.103824	0.983704
Q9VXF9	Q9VXF9_DROME	Y	0	1	1	2	0	1	0	0	2	0.816497	1.25	0.5	0.625	-0.678072	0.103824	0.983704
Q24498	RYR_DROME	Y	0	1	1	2	0	0	0	1	2	0.816497	1.25	0.5	0.625	-0.678072	0.103824	0.983704
P81900	KAPR2_DROME	Y	0	2	3	2	0	2	0	1	2.75	1.25831	1.75	0.957427	0.636364	-0.652077	0.103825	0.983697
Q5U191	Q5U191_DROME	Y	0	3	0	2	0	1	0	0	2.25	1.5	1.25	0.5	0.555556	-0.847997	0.110094	0.958235
Q7KUA4	Q7KUA4_DROME	Y	7	22	14	16	15	10	14	16	15.75	6.18466	14.75	2.62996	0.936508	-0.0946369	0.120126	0.920362
Q9W3F7	MIGA_DROME	Y	2	3	1	2	2	0	0	2	3	0.816497	2	1.1547	0.666667	-0.584963	0.122232	0.912814
M9NEH6	M9NEH6_DROME	Y	2	2	2	1	2	6	5	4	2.75	0.5	5.25	1.70783	1.90909	0.932886	0.124064	0.906353
A8JNU6	A8JNU6_DROME	Y	1	2	2	2	3	7	5	2	2.75	0.5	5.25	2.21736	1.90909	0.932886	0.124209	0.905846
Q9VLC5	Q9VLC5_DROME	N	0	0	0	0	0	1	1	0	1	0	1.5	0.57735	1.5	0.584963	0.124881	0.903505
P15348	TOP2_DROME	Y	0	0	0	0	0	1	1	0	1	0	1.5	0.57735	1.5	0.584963	0.124881	0.903505
Q9VWH4	IDH3A_DROME	N	0	0	0	0	0	1	1	0	1	0	1.5	0.57735	1.5	0.584963	0.124881	0.903505
Q9VK18	Q9VK18_DROME	Y	0	0	0	0	0	1	1	0	1	0	1.5	0.57735	1.5	0.584963	0.124881	0.903505
Q9W1G0	TALDO_DROME	N	0	0	0	0	0	1	1	0	1	0	1.5	0.57735	1.5	0.584963	0.124881	0.903505
P24156	L2CC_DROME	N	0	0	0	0	0	1	1	0	1	0	1.5	0.57735	1.5	0.584963	0.124881	0.903505
Q9VKQ9	DPY30_DROME	N	0	0	0	0	0	1	1	0	1	0	1.5	0.57735	1.5	0.584963	0.124881	0.903505
P29845	HSP7E_DROME	N	0	0	0	0	0	1	1	0	1	0	1.5	0.57735	1.5	0.584963	0.124881	0.903505
Q9VH95	YC17_DROME	Y	0	0	0	0	0	1	1	0	1	0	1.5	0.57735	1.5	0.584963	0.124881	0.903505
Q7K2D2	DCTN2_DROME	Y	0	0	0	0	0	1	1	0	1	0	1.5	0.57735	1.5	0.584963	0.124881	0.903505
Q9Y0Y2	PURA_DROME	N	0	0	0	0	1	0	1	0	1	0	1.5	0.57735	1.5	0.584963	0.124881	0.903505
Q9V9K7	SRRT_DROME	Y	0	0	0	0	1	0	1	0	1	0	1.5	0.57735	1.5	0.584963	0.124881	0.903505
Q9VHL2	Q9VHL2_DROME	N	0	0	0	0	1	0	1	0	1	0	1.5	0.57735	1.5	0.584963	0.124881	0.903505
P25822	PUM_DROME	Y	0	0	0	0	1	0	1	0	1	0	1.5	0.57735	1.5	0.584963	0.124881	0.903505
Q9U616	GCSH_DROME	N	0	0	0	0	1	0	1	0	1	0	1.5	0.57735	1.5	0.584963	0.124881	0.903505
Q7JVL3	Q7JVL3_DROME	Y	0	0	0	0	1	0	1	0	1	0	1.5	0.57735	1.5	0.584963	0.124881	0.903505
Q9W3E2	Q9W3E2_DROME	Y	0	0	0	0	0	1	0	1	1	0	1.5	0.57735	1.5	0.584963	0.124881	0.903505
A0A0B4K7T7	A0A0B4K7T7_DROME	Y	0	0	0	0	0	1	0	1	1	0	1.5	0.57735	1.5	0.584963	0.124881	0.903505
A0A0B4K631	A0A0B4K631_DROME	Y	0	0	0	0	0	1	0	1	1	0	1.5	0.57735	1.5	0.584963	0.124881	0.903505
Q8MLY8	RS8_DROME	Y	0	0	0	0	0	1	0	1	1	0	1.5	0.57735	1.5	0.584963	0.124881	0.903505
P84029	CYC2_DROME	N	0	0	0	0	1	1	0	0	1	0	1.5	0.57735	1.5	0.584963	0.124881	0.903505
A8JNT4	A8JNT4_DROME	Y	0	0	0	0	1	0	0	1	1	0	1.5	0.57735	1.5	0.584963	0.124881	0.903505
Q8IPY3	Q8IPY3_DROME	N	0	0	0	0	1	1	0	0	1	0	1.5	0.57735	1.5	0.584963	0.124881	0.903505
Q9VHF5	Q9VHF5_DROME	Y	0	0	0	0	1	0	0	1	1	0	1.5	0.57735	1.5	0.584963	0.124881	0.903505
Q494K2	Q494K2_DROME	Y	0	0	0	0	1	0	0	1	1	0	1.5	0.57735	1.5	0.584963	0.124881	0.903505
Q45VV3	YAP1_DROME	Y	0	2	2	0	0	0	1	0	2	1.1547	1.25	0.5	0.625	-0.678072	0.124972	0.903188
Q9V3Y0	Q9V3Y0_DROME	Y	4	6	3	5	4	2	1	6	5.5	1.29099	4.25	2.21736	0.772727	-0.371969	0.129944	0.886245
M9PEG1	M9PEG1_DROME	Y	4	5	4	5	3	3	2	5	5.5	0.57735	4.25	1.25831	0.772727	-0.371969	0.130154	0.885541
B6JUP5	VASA2_DROME	Y	1	3	2	3	1	2	0	2	3.25	0.957427	2.25	0.957427	0.692308	-0.530515	0.137165	0.862756
Q9W425	Q9W425_DROME	Y	4	2	2	1	1	2	0	2	3.25	1.25831	2.25	0.957427	0.692308	-0.530515	0.137492	0.861722
Q9VWN5	F188A_DROME	Y	7	3	2	7	4	3	4	3	5.75	2.62996	4.5	0.57735	0.782609	-0.353637	0.140039	0.853752
E1JJD6	E1JJD6_DROME	Y	10	24	14	19	14	23	9	16	17.75	6.07591	16.5	5.8023	0.929577	-0.105353	0.140935	0.850981
Q9VQM0	Q9VQM0_DROME	Y	0	2	2	1	3	4	4	2	2.25	0.957427	4.25	0.957427	1.88889	0.917538	0.144834	0.839128
Q9VQM2	Q9VQM2_DROME	N	0	0	0	1	2	0	1	2	1.25	0.5	2.25	0.957427	1.8	0.847997	0.14799	0.829769
Q6NQZ5	Q6NQZ5_DROME	Y	0	0	1	0	0	2	2	1	1.25	0.5	2.25	0.957427	1.8	0.847997	0.14799	0.829769
Q7KUQ6	Q7KUQ6_DROME	Y	7	11	16	16	15	16	25	25	13.5	4.3589	21.25	5.5	1.57407	0.654503	0.148929	0.827022
Q9W095	Q9W095_DROME	Y	2	7	8	9	11	12	15	8	7.5	3.10913	12.5	2.88675	1.66667	0.736966	0.149425	0.825577
O18640	GBLP_DROME	Y	0	0	0	1	1	3	1	0	1.25	0.5	2.25	1.25831	1.8	0.847997	0.152253	0.817434
P22700	ATC1_DROME	N	11	11	11	19	13	10	14	12	14	4	13.25	1.70783	0.946429	-0.0794345	0.15881	0.799123
Q9W0G1	PTP61_DROME	Y	0	1	1	0	2	2	1	2	1.5	0.57735	2.75	0.5	1.83333	0.874469	0.163613	0.786183
Q7KMQ0	Q7KMQ0_DROME	N	0	0	1	1	2	1	1	3	1.5	0.57735	2.75	0.957427	1.83333	0.874469	0.163846	0.785564
P21187	PABP_DROME	N	0	1	1	0	3	2	2	0	1.5	0.57735	2.75	1.25831	1.83333	0.874469	0.164082	0.78494
P07190	MAL1_DROME	N	1	0	1	0	2	2	3	0	1.5	0.57735	2.75	1.25831	1.83333	0.874469	0.164082	0.78494
Q9I7U4	TITIN_DROME	Y	3	4	5	7	8	13	6	8	5.75	1.70783	9.75	2.98608	1.69565	0.76184	0.165431	0.781382
M9PEU6	M9PEU6_DROME	Y	0	3	1	1	0	0	0	2	2.25	1.25831	1.5	1	0.666667	-0.584963	0.167289	0.776533
P23128	DDX6_DROME	Y	19	17	12	23	14	12	19	22	18.75	4.57347	17.75	4.57347	0.946667	-0.0790716	0.167558	0.775834
Q9W0L6	Q9W0L6_DROME	Y	1	9	5	9	4	2	2	9	7	3.82971	5.25	3.30404	0.75	-0.415037	0.167911	0.77492
M9NDM3	M9NDM3_DROME	Y	0	0	0	2	0	0	0	0	1.5	1	1	0	0.666667	-0.584963	0.168781	0.772676
Q960U8	Q960U8_DROME	Y	2	3	5	3	3	3	0	3	4.25	1.25831	3.25	1.5	0.764706	-0.387023	0.170139	0.769196
M9PC73	M9PC73_DROME	Y	0	2	0	0	0	0	0	0	1.5	1	1	0	0.666667	-0.584963	0.176081	0.754288
A0A0B4JCW7	A0A0B4JCW7_DROME	Y	0	2	0	0	0	0	0	0	1.5	1	1	0	0.666667	-0.584963	0.176081	0.754288
Q9VTU0	KRI1_DROME	Y	0	2	0	0	0	0	0	0	1.5	1	1	0	0.666667	-0.584963	0.176081	0.754288
B7Z031	B7Z031_DROME	Y	0	2	0	0	0	0	0	0	1.5	1	1	0	0.666667	-0.584963	0.176081	0.754288
Q15K24	Q15K24_DROME	Y	0	2	0	0	0	0	0	0	1.5	1	1	0	0.666667	-0.584963	0.176081	0.754288
Q9W1G7	Q9W1G7_DROME	Y	0	2	0	0	0	0	0	0	1.5	1	1	0	0.666667	-0.584963	0.176081	0.754288
A0A0B4KF86	A0A0B4KF86_DROME	Y	0	2	0	0	0	0	0	0	1.5	1	1	0	0.666667	-0.584963	0.176081	0.754288
Q8MRQ2	Q8MRQ2_DROME	Y	0	2	0	0	0	0	0	0	1.5	1	1	0	0.666667	-0.584963	0.176081	0.754288
Q9VIE8	Q9VIE8_DROME	N	0	5	3	4	6	9	2	7	4	2.16025	7	2.94392	1.75	0.807355	0.17739	0.751072
A8JUS8	A8JUS8_DROME	Y	6	8	6	7	6	3	4	10	7.75	0.957427	6.75	3.0957	0.870968	-0.199309	0.177676	0.750371
E1JIK9	E1JIK9_DROME	Y	9.67273	11.2545	8.67273	13.7182	9.88182	6.62727	12.0909	11.7182	11.8295	2.19962	11.0795	2.49586	0.936599	-0.094496	0.180572	0.743351
A0A0B4K6I1	A0A0B4K6I1_DROME	Y	2	0	2	2	1	0	1	1	2.5	1	1.75	0.5	0.7	-0.514573	0.181526	0.741062
A0A0B4KHQ8	A0A0B4KHQ8_DROME	Y	0	2	2	2	1	1	0	1	2.5	1	1.75	0.5	0.7	-0.514573	0.181526	0.741061
P12613	TCPA_DROME	Y	3	2	3	3	6	7	4	5	3.75	0.5	6.5	1.29099	1.73333	0.793549	0.192376	0.715849
Q9VQF7	Q9VQF7_DROME	Y	3	9	6	9	13	12	13	8	7.75	2.87228	12.5	2.38048	1.6129	0.68966	0.194161	0.711838
Q9VS34	RL18_DROME	N	2	0	0	0	0	0	0	0	1.5	1	1	0	0.666667	-0.584963	0.19638	0.706903
Q9VL78	FKB59_DROME	N	2	0	0	0	0	0	0	0	1.5	1	1	0	0.666667	-0.584963	0.19638	0.706903
Q9VKX2	Q9VKX2_DROME	N	3	6	8	8	10	12	11	10	7.25	2.36291	11.75	0.957427	1.62069	0.696608	0.196875	0.70581
Q9VC45	ASP_DROME	Y	1	3	2	2	4	6	4	3	3	0.816497	5.25	1.25831	1.75	0.807355	0.202969	0.692569
Q9VAK5	Q9VAK5_DROME	N	1	0	0	0	0	0	0	0	1.25	0.5	1	0	0.8	-0.321928	0.203156	0.69217
Q9VXK7	Q9VXK7_DROME	N	1	0	0	0	0	0	0	0	1.25	0.5	1	0	0.8	-0.321928	0.203156	0.69217
Q7K569	Q7K569_DROME	N	1	0	0	0	0	0	0	0	1.25	0.5	1	0	0.8	-0.321928	0.203156	0.69217
Q8T921	Q8T921_DROME	Y	1	0	0	0	0	0	0	0	1.25	0.5	1	0	0.8	-0.321928	0.203156	0.69217
Q9V719	SIN1_DROME	Y	1	0	0	0	0	0	0	0	1.25	0.5	1	0	0.8	-0.321928	0.203156	0.69217
Q5U0V7	Q5U0V7_DROME	Y	1	0	0	0	0	0	0	0	1.25	0.5	1	0	0.8	-0.321928	0.203156	0.69217
Q9VVC8	Q9VVC8_DROME	Y	1	0	0	0	0	0	0	0	1.25	0.5	1	0	0.8	-0.321928	0.203156	0.69217
Q9VQK5	Q9VQK5_DROME	Y	1	0	0	0	0	0	0	0	1.25	0.5	1	0	0.8	-0.321928	0.203156	0.69217
Q9VRC9	Q9VRC9_DROME	Y	1	0	0	0	0	0	0	0	1.25	0.5	1	0	0.8	-0.321928	0.203156	0.69217
A1Z898	A1Z898_DROME	Y	1	0	0	0	0	0	0	0	1.25	0.5	1	0	0.8	-0.321928	0.203156	0.69217
M9PEG6	M9PEG6_DROME	Y	1	0	0	0	0	0	0	0	1.25	0.5	1	0	0.8	-0.321928	0.203156	0.69217
Q9W587	Q9W587_DROME	Y	1	0	0	0	0	0	0	0	1.25	0.5	1	0	0.8	-0.321928	0.203156	0.69217
P14199	REF2P_DROME	Y	1	0	0	0	0	0	0	0	1.25	0.5	1	0	0.8	-0.321928	0.203156	0.69217
M9PGZ8	M9PGZ8_DROME	Y	1	0	0	0	0	0	0	0	1.25	0.5	1	0	0.8	-0.321928	0.203156	0.69217
Q86BM7	Q86BM7_DROME	Y	1	0	0	0	0	0	0	0	1.25	0.5	1	0	0.8	-0.321928	0.203156	0.69217
Q8MQJ9	BRAT_DROME	Y	1	0	0	0	0	0	0	0	1.25	0.5	1	0	0.8	-0.321928	0.203156	0.69217
Q24400	MLP2_DROME	N	0	0	1	0	0	0	0	0	1.25	0.5	1	0	0.8	-0.321928	0.203156	0.69217
Q7KVX5	Q7KVX5_DROME	Y	0	0	1	0	0	0	0	0	1.25	0.5	1	0	0.8	-0.321928	0.203156	0.69217
Q9VPR5	Q9VPR5_DROME	Y	0	0	1	0	0	0	0	0	1.25	0.5	1	0	0.8	-0.321928	0.203156	0.69217
Q9VWW0	CREBB_DROME	Y	0	0	1	0	0	0	0	0	1.25	0.5	1	0	0.8	-0.321928	0.203156	0.69217
Q8IQM5	Q8IQM5_DROME	Y	0	0	1	0	0	0	0	0	1.25	0.5	1	0	0.8	-0.321928	0.203156	0.69217
A0A0B4JD82	A0A0B4JD82_DROME	Y	0	0	1	0	0	0	0	0	1.25	0.5	1	0	0.8	-0.321928	0.203156	0.69217
Q9VHR8	DPP3_DROME	N	0	0	1	0	0	0	0	0	1.25	0.5	1	0	0.8	-0.321928	0.203156	0.69217
Q9VXK5	Q9VXK5_DROME	Y	0	0	1	0	0	0	0	0	1.25	0.5	1	0	0.8	-0.321928	0.203156	0.69217
Q9V931	OB57C_DROME	Y	0	0	1	0	0	0	0	0	1.25	0.5	1	0	0.8	-0.321928	0.203156	0.69217
A2VEF9	A2VEF9_DROME	Y	0	0	1	0	0	0	0	0	1.25	0.5	1	0	0.8	-0.321928	0.203156	0.69217
A1ZBJ2	A1ZBJ2_DROME	N	0	0	1	0	0	0	0	0	1.25	0.5	1	0	0.8	-0.321928	0.203156	0.69217
Q86B47	Y8611_DROME	Y	0	0	1	0	0	0	0	0	1.25	0.5	1	0	0.8	-0.321928	0.203156	0.69217
M9PEQ4	M9PEQ4_DROME	Y	0	0	1	0	0	0	0	0	1.25	0.5	1	0	0.8	-0.321928	0.203156	0.69217
Q9VTH1	Q9VTH1_DROME	Y	0	0	1	0	0	0	0	0	1.25	0.5	1	0	0.8	-0.321928	0.203156	0.69217
Q9W3N6	Q9W3N6_DROME	N	0	0	1	0	0	0	0	0	1.25	0.5	1	0	0.8	-0.321928	0.203156	0.69217
Q9VV52	Q9VV52_DROME	Y	0	0	1	0	0	0	0	0	1.25	0.5	1	0	0.8	-0.321928	0.203156	0.69217
A0A0B4K6D8	A0A0B4K6D8_DROME	Y	0	0	1	0	0	0	0	0	1.25	0.5	1	0	0.8	-0.321928	0.203156	0.69217
Q9VE46	SC5A7_DROME	Y	0	0	1	0	0	0	0	0	1.25	0.5	1	0	0.8	-0.321928	0.203156	0.69217
Q9V637	PSMF1_DROME	Y	0	0	1	0	0	0	0	0	1.25	0.5	1	0	0.8	-0.321928	0.203156	0.69217
Q9XZT6	DNK_DROME	Y	0	1	0	0	0	0	0	0	1.25	0.5	1	0	0.8	-0.321928	0.203156	0.69217
Q8T3U2	RS23_DROME	N	0	1	0	0	0	0	0	0	1.25	0.5	1	0	0.8	-0.321928	0.203156	0.69217
Q9W0A9	Q9W0A9_DROME	Y	0	1	0	0	0	0	0	0	1.25	0.5	1	0	0.8	-0.321928	0.203156	0.69217
M9NED4	M9NED4_DROME	Y	0	1	0	0	0	0	0	0	1.25	0.5	1	0	0.8	-0.321928	0.203156	0.69217
Q9VV74	SMN_DROME	Y	0	1	0	0	0	0	0	0	1.25	0.5	1	0	0.8	-0.321928	0.203156	0.69217
A0A0U1RVK6	A0A0U1RVK6_DROME	N	0	1	0	0	0	0	0	0	1.25	0.5	1	0	0.8	-0.321928	0.203156	0.69217
Q9VEN3	Q9VEN3_DROME	Y	0	1	0	0	0	0	0	0	1.25	0.5	1	0	0.8	-0.321928	0.203156	0.69217
Q9V3C8	Q9V3C8_DROME	Y	0	1	0	0	0	0	0	0	1.25	0.5	1	0	0.8	-0.321928	0.203156	0.69217
A0A0B4KH64	A0A0B4KH64_DROME	Y	0	1	0	0	0	0	0	0	1.25	0.5	1	0	0.8	-0.321928	0.203156	0.69217
Q9XYZ6	Q9XYZ6_DROME	Y	0	1	0	0	0	0	0	0	1.25	0.5	1	0	0.8	-0.321928	0.203156	0.69217
Q9VVH6	Q9VVH6_DROME	Y	0	1	0	0	0	0	0	0	1.25	0.5	1	0	0.8	-0.321928	0.203156	0.69217
Q9VIU4	Q9VIU4_DROME	Y	0	1	0	0	0	0	0	0	1.25	0.5	1	0	0.8	-0.321928	0.203156	0.69217
A0A0B4KEE1	A0A0B4KEE1_DROME	Y	0	1	0	0	0	0	0	0	1.25	0.5	1	0	0.8	-0.321928	0.203156	0.69217
Q9W074	Q9W074_DROME	Y	0	1	0	0	0	0	0	0	1.25	0.5	1	0	0.8	-0.321928	0.203156	0.69217
M9NCQ1	M9NCQ1_DROME	Y	0	1	0	0	0	0	0	0	1.25	0.5	1	0	0.8	-0.321928	0.203156	0.69217
Q08473	SQD_DROME	N	0	0	0	1	0	0	0	0	1.25	0.5	1	0	0.8	-0.321928	0.203156	0.69217
P14130	RS14_DROME	N	0	0	0	1	0	0	0	0	1.25	0.5	1	0	0.8	-0.321928	0.203156	0.69217
Q9V521	PPO2_DROME	N	0	0	0	1	0	0	0	0	1.25	0.5	1	0	0.8	-0.321928	0.203156	0.69217
H9XVP2	H9XVP2_DROME	Y	0	0	0	1	0	0	0	0	1.25	0.5	1	0	0.8	-0.321928	0.203156	0.69217
Q9XTL9	PYG_DROME	N	0	0	0	1	0	0	0	0	1.25	0.5	1	0	0.8	-0.321928	0.203156	0.69217
Q7JXU4	Q7JXU4_DROME	Y	0	0	0	1	0	0	0	0	1.25	0.5	1	0	0.8	-0.321928	0.203156	0.69217
A0A0B4LFI1	A0A0B4LFI1_DROME	Y	0	0	0	1	0	0	0	0	1.25	0.5	1	0	0.8	-0.321928	0.203156	0.69217
Q8T0K1	Q8T0K1_DROME	Y	0	0	0	1	0	0	0	0	1.25	0.5	1	0	0.8	-0.321928	0.203156	0.69217
A1ZA23	A1ZA23_DROME	Y	0	0	0	1	0	0	0	0	1.25	0.5	1	0	0.8	-0.321928	0.203156	0.69217
Q7JUS9	Q7JUS9_DROME	N	0	0	0	1	0	0	0	0	1.25	0.5	1	0	0.8	-0.321928	0.203156	0.69217
M9MS42	M9MS42_DROME	Y	0	0	0	1	0	0	0	0	1.25	0.5	1	0	0.8	-0.321928	0.203156	0.69217
M9MSB2	M9MSB2_DROME	N	0	0	0	1	0	0	0	0	1.25	0.5	1	0	0.8	-0.321928	0.203156	0.69217
Q9VWN4	Q9VWN4_DROME	Y	0	0	0	1	0	0	0	0	1.25	0.5	1	0	0.8	-0.321928	0.203156	0.69217
Q9W2M0	Q9W2M0_DROME	N	0	0	0	1	0	0	0	0	1.25	0.5	1	0	0.8	-0.321928	0.203156	0.69217
Q7K3Y9	Q7K3Y9_DROME	Y	0	0	0	1	0	0	0	0	1.25	0.5	1	0	0.8	-0.321928	0.203156	0.69217
Q02748	IF4A_DROME	N	0	0	0	1	0	0	0	0	1.25	0.5	1	0	0.8	-0.321928	0.203156	0.69217
A0A0B4KGE1	A0A0B4KGE1_DROME	Y	0	0	0	1	0	0	0	0	1.25	0.5	1	0	0.8	-0.321928	0.203156	0.69217
Q9VYQ5	CP318_DROME	Y	0	0	0	1	0	0	0	0	1.25	0.5	1	0	0.8	-0.321928	0.203156	0.69217
P11147	HSP7D_DROME	N	0.741379	4.48276	6.48276	8.96552	10.2241	9.48276	9.22414	7.48276	6.1681	3.47439	10.1034	1.16061	1.63802	0.711949	0.204469	0.689373
M9PCA7	M9PCA7_DROME	Y	9	7	6	12	6	9	6	10	9.5	2.64575	8.75	2.06155	0.921053	-0.118644	0.206713	0.684632
Q9W1B9	Q9W1B9_DROME	Y	1	3	3	3	4	6	4	6	3.5	1	6	1.1547	1.71429	0.777608	0.213781	0.670031
A1Z784	A1Z784_DROME	Y	0	0	5	2	2	4	5	4	2.75	2.36291	4.75	1.25831	1.72727	0.788496	0.213863	0.669865
Q3YMU0	Q3YMU0_DROME	N	1	1	1	0	0	0	0	1	1.75	0.5	1.25	0.5	0.714286	-0.485427	0.214996	0.66757
Q9VB98	Y5521_DROME	Y	0	1	1	1	0	0	0	1	1.75	0.5	1.25	0.5	0.714286	-0.485427	0.214996	0.66757
Q9W4K1	Q9W4K1_DROME	Y	0	2	0	1	0	0	0	1	1.75	0.957427	1.25	0.5	0.714286	-0.485427	0.216025	0.665495
M9NEC7	M9NEC7_DROME	Y	0	0	2	1	0	1	0	0	1.75	0.957427	1.25	0.5	0.714286	-0.485427	0.216026	0.665495
B7YZK4	B7YZK4_DROME	Y	0	1	0	2	0	0	0	1	1.75	0.957427	1.25	0.5	0.714286	-0.485427	0.216026	0.665495
Q8T0Q2	Q8T0Q2_DROME	Y	0	1	0	2	0	1	0	0	1.75	0.957427	1.25	0.5	0.714286	-0.485427	0.216026	0.665495
Q8IRB5	CLSPN_DROME	Y	0	2	3	3	0	2	1	2	3	1.41421	2.25	0.957427	0.75	-0.415037	0.218352	0.660843
Q9VNW6	Q9VNW6_DROME	N	0	0	0	0	3	0	0	0	1	0	1.75	1.5	1.75	0.807355	0.219897	0.657781
Q7K174	Q7K174_DROME	Y	0	0	0	0	3	0	0	0	1	0	1.75	1.5	1.75	0.807355	0.219897	0.657781
Q9VK44	Q9VK44_DROME	Y	0	0	0	0	0	3	0	0	1	0	1.75	1.5	1.75	0.807355	0.220476	0.656639
A8DYW2	A8DYW2_DROME	Y	0	0	0	0	0	3	0	0	1	0	1.75	1.5	1.75	0.807355	0.220476	0.656639
A1A708	Y4951_DROME	Y	0	0	0	0	0	3	0	0	1	0	1.75	1.5	1.75	0.807355	0.220476	0.656639
P00967	PUR2_DROME	Y	0	0	0	0	0	0	0	3	1	0	1.75	1.5	1.75	0.807355	0.220767	0.656067
P83094	STIM_DROME	Y	0	0	0	0	2	0	0	0	1	0	1.5	1	1.5	0.584963	0.223581	0.650565
Q8IQV9	Q8IQV9_DROME	Y	0	0	0	0	2	0	0	0	1	0	1.5	1	1.5	0.584963	0.223581	0.650565
Q7YZA2	Y7065_DROME	Y	0	0	0	0	0	2	0	0	1	0	1.5	1	1.5	0.584963	0.224522	0.64874
M9NE70	M9NE70_DROME	Y	0	0	0	0	0	2	0	0	1	0	1.5	1	1.5	0.584963	0.224522	0.64874
P29310	1433Z_DROME	N	0	0	0	0	0	2	0	0	1	0	1.5	1	1.5	0.584963	0.224522	0.64874
P32866	GPRK2_DROME	Y	0	0	0	0	0	2	0	0	1	0	1.5	1	1.5	0.584963	0.224522	0.64874
Q00IN0	Q00IN0_DROME	Y	0	0	0	0	0	2	0	0	1	0	1.5	1	1.5	0.584963	0.224522	0.64874
Q9VWW2	Q9VWW2_DROME	Y	0	0	0	0	0	0	0	2	1	0	1.5	1	1.5	0.584963	0.22499	0.647837
Q9VU84	DBNL_DROME	Y	0	0	0	0	0	0	0	2	1	0	1.5	1	1.5	0.584963	0.22499	0.647837
Q709R6	BOCKS_DROME	Y	0	0	0	0	0	0	0	2	1	0	1.5	1	1.5	0.584963	0.22499	0.647837
E2QCF1	E2QCF1_DROME	Y	0	0	0	0	0	0	2	0	1	0	1.5	1	1.5	0.584963	0.225356	0.64713
Q9VKW5	Q9VKW5_DROME	N	0	0	0	0	0	0	2	0	1	0	1.5	1	1.5	0.584963	0.225356	0.64713
Q9W334	RS28_DROME	N	0	0	0	0	0	0	2	0	1	0	1.5	1	1.5	0.584963	0.225356	0.64713
Q7JXC4	Q7JXC4_DROME	N	0	0	0	0	0	0	2	0	1	0	1.5	1	1.5	0.584963	0.225356	0.64713
A0A0B4JCX5	A0A0B4JCX5_DROME	Y	0	0	0	0	0	0	2	0	1	0	1.5	1	1.5	0.584963	0.225356	0.64713
A0A0B4JCV6	A0A0B4JCV6_DROME	Y	0	0	0	0	0	0	2	0	1	0	1.5	1	1.5	0.584963	0.225356	0.64713
Q9W468	Q9W468_DROME	Y	0	0	0	0	0	0	2	0	1	0	1.5	1	1.5	0.584963	0.225356	0.64713
M9NFC0	M9NFC0_DROME	Y	3	1.53061	5.06122	2.06122	4.06122	6.59184	4.06122	7.59184	3.91327	1.55552	6.57653	1.79672	1.68057	0.748954	0.22834	0.641418
Q86B44	Q86B44_DROME	Y	3	3	1	2	2	0	1	3	3.25	0.957427	2.5	1.29099	0.769231	-0.378512	0.228623	0.64088
M9PBF6	M9PBF6_DROME	Y	1	2	3	3	1	2	1	2	3.25	0.957427	2.5	0.57735	0.769231	-0.378512	0.229187	0.639811
A0A0B4K7A5	A0A0B4K7A5_DROME	Y	1	0.583333	0.5	0.416667	0.0833333	0.0833333	0.0833333	0.5	1.625	0.259094	1.1875	0.208333	0.730769	-0.452512	0.233918	0.630936
P02844	VIT2_DROME	Y	16	14	18	30.3135	22.1567	23	21	14	20.5784	7.34069	21.0392	4.10875	1.02239	0.03195	0.236559	0.626061
Q8MRG6	Q8MRG6_DROME	Y	0	1	0	2	3	2	0	3	1.75	0.957427	3	1.41421	1.71429	0.777608	0.239875	0.620015
P41043	GSTS1_DROME	N	0	1	1	1	2	2	3	1	1.75	0.5	3	0.816497	1.71429	0.777608	0.24004	0.619717
A1ZAK7	A1ZAK7_DROME	Y	1	0	1	1	2	1	2	3	1.75	0.5	3	0.816497	1.71429	0.777608	0.24004	0.619717
Q9V3A7	Q9V3A7_DROME	Y	5	5	4	5	2	4	7	3	5.75	0.5	5	2.16025	0.869565	-0.201634	0.245496	0.609956
B7Z0I8	B7Z0I8_DROME	Y	2	7	6	3	2	5	2	6	5.5	2.38048	4.75	2.06155	0.863636	-0.211504	0.247603	0.606245
A0A0B4KG60	A0A0B4KG60_DROME	Y	3	3	4	3	3	2	3	2	4.25	0.5	3.5	0.57735	0.823529	-0.280108	0.248128	0.605325
A0A0B4KHB9	A0A0B4KHB9_DROME	Y	3	4	4	4	2	5	3	2	4.75	0.5	4	1.41421	0.842105	-0.247928	0.249505	0.602921
P25158	OSKA_DROME	Y	2	4	4	6	5	2	4	2	5	1.63299	4.25	1.5	0.85	-0.234465	0.249538	0.602863
A0A0B4J401	A0A0B4J401_DROME	Y	0	0	0	1	0	2	1	1	1.25	0.5	2	0.816497	1.6	0.678072	0.25035	0.601453
A0A0B4K620	A0A0B4K620_DROME	Y	0	0	1	0	0	2	1	1	1.25	0.5	2	0.816497	1.6	0.678072	0.25035	0.601453
P07909	ROA1_DROME	N	0	0	1	0	1	2	1	0	1.25	0.5	2	0.816497	1.6	0.678072	0.25035	0.601453
A0A0B4LGV6	A0A0B4LGV6_DROME	Y	0	0	1	0	2	1	1	0	1.25	0.5	2	0.816497	1.6	0.678072	0.25035	0.601453
Q86BS3	Q86BS3_DROME	Y	0	2	2	2	2	4	4	3	2.5	1	4.25	0.957427	1.7	0.765535	0.250694	0.600857
Q9VEV3	Q9VEV3_DROME	Y	2	1	0	0	1	0	0	0	1.75	0.957427	1.25	0.5	0.714286	-0.485427	0.253559	0.595921
Q7KNR7	Q7KNR7_DROME	N	0	0	1	1	1	2	2	1	1.5	0.57735	2.5	0.57735	1.66667	0.736966	0.253796	0.595516
Q9W3D1	Q9W3D1_DROME	Y	1	1	0	0	1	2	1	2	1.5	0.57735	2.5	0.57735	1.66667	0.736966	0.253796	0.595516
Q01604	PGK_DROME	N	0	0	0	1	0	2	0	2	1.25	0.5	2	1.1547	1.6	0.678072	0.257295	0.589568
P20240	OTE_DROME	Y	9	13	12	9	12	9	12	9	11.75	2.06155	11.5	1.73205	0.978723	-0.0310269	0.259534	0.585806
Q7K860	Q7K860_DROME	N	0	0	2	0	0	3	1	2	1.5	1	2.5	1.29099	1.66667	0.736966	0.260336	0.584466
P25007	PPIA_DROME	N	2	0	0	0	2	3	1	0	1.5	1	2.5	1.29099	1.66667	0.736966	0.267696	0.572357
Q24050	Q24050_DROME	Y	0	4	2	7	0	2	1	5	4.25	2.98608	3	2.16025	0.705882	-0.5025	0.274162	0.561993
Q9VQ58	Q9VQ58_DROME	Y	0	2	1	1	0	1	0	1	2	0.816497	1.5	0.57735	0.75	-0.415037	0.275085	0.560534
A1ZAS3	A1ZAS3_DROME	Y	0	1	1	2	0	1	0	1	2	0.816497	1.5	0.57735	0.75	-0.415037	0.275085	0.560534
Q95TU2	Q95TU2_DROME	Y	1	3	4	4	5	7	4	6	4	1.41421	6.5	1.29099	1.625	0.70044	0.276646	0.558076
A0A0B4K6F9	A0A0B4K6F9_DROME	Y	0	0	0	0	0	0	1	0	1	0	1.25	0.5	1.25	0.321928	0.277869	0.556161
M9PCA2	M9PCA2_DROME	N	0	0	0	0	0	0	1	0	1	0	1.25	0.5	1.25	0.321928	0.277869	0.556161
P47938	THIO1_DROME	N	0	0	0	0	0	0	1	0	1	0	1.25	0.5	1.25	0.321928	0.277869	0.556161
Q95029	CATL_DROME	N	0	0	0	0	0	0	1	0	1	0	1.25	0.5	1.25	0.321928	0.277869	0.556161
B7YZW3	B7YZW3_DROME	Y	0	0	0	0	0	0	1	0	1	0	1.25	0.5	1.25	0.321928	0.277869	0.556161
Q8IRQ5	Q8IRQ5_DROME	N	0	0	0	0	0	0	1	0	1	0	1.25	0.5	1.25	0.321928	0.277869	0.556161
Q9VFQ9	Q9VFQ9_DROME	N	0	0	0	0	0	0	1	0	1	0	1.25	0.5	1.25	0.321928	0.277869	0.556161
E1JI78	E1JI78_DROME	Y	0	0	0	0	0	0	1	0	1	0	1.25	0.5	1.25	0.321928	0.277869	0.556161
A1Z7K6	A1Z7K6_DROME	Y	0	0	0	0	0	0	1	0	1	0	1.25	0.5	1.25	0.321928	0.277869	0.556161
Q9VS50	ECO_DROME	Y	0	0	0	0	0	0	1	0	1	0	1.25	0.5	1.25	0.321928	0.277869	0.556161
A1Z7Z4	A1Z7Z4_DROME	N	0	0	0	0	0	0	1	0	1	0	1.25	0.5	1.25	0.321928	0.277869	0.556161
Q9VXJ0	DHB4_DROME	N	0	0	0	0	0	0	1	0	1	0	1.25	0.5	1.25	0.321928	0.277869	0.556161
Q9W4C3	Q9W4C3_DROME	Y	0	0	0	0	0	0	1	0	1	0	1.25	0.5	1.25	0.321928	0.277869	0.556161
P62152	CALM_DROME	N	0	0	0	0	0	0	1	0	1	0	1.25	0.5	1.25	0.321928	0.277869	0.556161
P25991	SUF_DROME	Y	0	0	0	0	0	0	1	0	1	0	1.25	0.5	1.25	0.321928	0.277869	0.556161
Q7K3M5	Q7K3M5_DROME	Y	0	0	0	0	0	0	1	0	1	0	1.25	0.5	1.25	0.321928	0.277869	0.556161
Q8T4F7	ENA_DROME	Y	0	0	0	0	0	0	1	0	1	0	1.25	0.5	1.25	0.321928	0.277869	0.556161
A8JNJ6	A8JNJ6_DROME	Y	0	0	0	0	0	0	1	0	1	0	1.25	0.5	1.25	0.321928	0.277869	0.556161
Q9VLX0	Q9VLX0_DROME	N	0	0	0	0	0	0	1	0	1	0	1.25	0.5	1.25	0.321928	0.277869	0.556161
P18053	PSA4_DROME	Y	0	0	0	0	0	0	1	0	1	0	1.25	0.5	1.25	0.321928	0.277869	0.556161
Q9U1L2	Q9U1L2_DROME	N	0	0	0	0	0	0	1	0	1	0	1.25	0.5	1.25	0.321928	0.277869	0.556161
A1ZBT6	A1ZBT6_DROME	Y	0	0	0	0	0	0	0	1	1	0	1.25	0.5	1.25	0.321928	0.277869	0.556161
Q8MSS1	LVA_DROME	Y	0	0	0	0	0	0	0	1	1	0	1.25	0.5	1.25	0.321928	0.277869	0.556161
Q9VK82	Q9VK82_DROME	Y	0	0	0	0	0	0	0	1	1	0	1.25	0.5	1.25	0.321928	0.277869	0.556161
Q9W2F2	DCAF1_DROME	Y	0	0	0	0	0	0	0	1	1	0	1.25	0.5	1.25	0.321928	0.277869	0.556161
Q8IQQ4	Q8IQQ4_DROME	Y	0	0	0	0	0	0	0	1	1	0	1.25	0.5	1.25	0.321928	0.277869	0.556161
M9NCR4	M9NCR4_DROME	Y	0	0	0	0	0	0	0	1	1	0	1.25	0.5	1.25	0.321928	0.277869	0.556161
Q9VAP2	Q9VAP2_DROME	Y	0	0	0	0	0	0	0	1	1	0	1.25	0.5	1.25	0.321928	0.277869	0.556161
B7Z0B2	B7Z0B2_DROME	N	0	0	0	0	0	0	0	1	1	0	1.25	0.5	1.25	0.321928	0.277869	0.556161
Q9VHB0	Q9VHB0_DROME	N	0	0	0	0	0	0	0	1	1	0	1.25	0.5	1.25	0.321928	0.277869	0.556161
O97183	O97183_DROME	Y	0	0	0	0	0	0	0	1	1	0	1.25	0.5	1.25	0.321928	0.277869	0.556161
Q9GPJ1	SKEL2_DROME	Y	0	0	0	0	0	0	0	1	1	0	1.25	0.5	1.25	0.321928	0.277869	0.556161
Q9W227	Q9W227_DROME	N	0	0	0	0	0	0	0	1	1	0	1.25	0.5	1.25	0.321928	0.277869	0.556161
Q7K1L4	Q7K1L4_DROME	Y	0	0	0	0	0	0	0	1	1	0	1.25	0.5	1.25	0.321928	0.277869	0.556161
P52485	UBCD2_DROME	Y	0	0	0	0	0	0	0	1	1	0	1.25	0.5	1.25	0.321928	0.277869	0.556161
Q9VL70	Q9VL70_DROME	Y	0	0	0	0	0	0	0	1	1	0	1.25	0.5	1.25	0.321928	0.277869	0.556161
A0A0B4JDD2	A0A0B4JDD2_DROME	Y	0	0	0	0	0	0	0	1	1	0	1.25	0.5	1.25	0.321928	0.277869	0.556161
A0A0B4K6X6	A0A0B4K6X6_DROME	Y	0	0	0	0	0	0	0	1	1	0	1.25	0.5	1.25	0.321928	0.277869	0.556161
Q1ECC3	Q1ECC3_DROME	Y	0	0	0	0	0	0	0	1	1	0	1.25	0.5	1.25	0.321928	0.277869	0.556161
A0A0B4JCX2	A0A0B4JCX2_DROME	Y	0	0	0	0	0	1	0	0	1	0	1.25	0.5	1.25	0.321928	0.277869	0.556161
A1Z7F1	A1Z7F1_DROME	N	0	0	0	0	0	1	0	0	1	0	1.25	0.5	1.25	0.321928	0.277869	0.556161
P45437	COPB_DROME	Y	0	0	0	0	0	1	0	0	1	0	1.25	0.5	1.25	0.321928	0.277869	0.556161
Q9VZZ0	Q9VZZ0_DROME	Y	0	0	0	0	0	1	0	0	1	0	1.25	0.5	1.25	0.321928	0.277869	0.556161
Q04047	NONA_DROME	N	0	0	0	0	0	1	0	0	1	0	1.25	0.5	1.25	0.321928	0.277869	0.556161
Q94523	SDHA_DROME	N	0	0	0	0	0	1	0	0	1	0	1.25	0.5	1.25	0.321928	0.277869	0.556161
Q27415	NLP_DROME	N	0	0	0	0	0	1	0	0	1	0	1.25	0.5	1.25	0.321928	0.277869	0.556161
P18824	ARM_DROME	Y	0	0	0	0	0	1	0	0	1	0	1.25	0.5	1.25	0.321928	0.277869	0.556161
P54623	CNN_DROME	Y	0	0	0	0	0	1	0	0	1	0	1.25	0.5	1.25	0.321928	0.277869	0.556161
Q24537	HMG2_DROME	N	0	0	0	0	0	1	0	0	1	0	1.25	0.5	1.25	0.321928	0.277869	0.556161
P54399	PDI_DROME	N	0	0	0	0	0	1	0	0	1	0	1.25	0.5	1.25	0.321928	0.277869	0.556161
Q8IP48	Q8IP48_DROME	Y	0	0	0	0	0	1	0	0	1	0	1.25	0.5	1.25	0.321928	0.277869	0.556161
Q9VXY7	LSD2_DROME	Y	0	0	0	0	0	1	0	0	1	0	1.25	0.5	1.25	0.321928	0.277869	0.556161
Q9W410	Q9W410_DROME	Y	0	0	0	0	0	1	0	0	1	0	1.25	0.5	1.25	0.321928	0.277869	0.556161
Q59E36	RCOR_DROME	Y	0	0	0	0	0	1	0	0	1	0	1.25	0.5	1.25	0.321928	0.277869	0.556161
A1ZA22	A1ZA22_DROME	Y	0	0	0	0	0	1	0	0	1	0	1.25	0.5	1.25	0.321928	0.277869	0.556161
Q9VXI1	Q9VXI1_DROME	N	0	0	0	0	0	1	0	0	1	0	1.25	0.5	1.25	0.321928	0.277869	0.556161
P45888	ARP2_DROME	N	0	0	0	0	0	1	0	0	1	0	1.25	0.5	1.25	0.321928	0.277869	0.556161
Q9VF51	Q9VF51_DROME	Y	0	0	0	0	0	1	0	0	1	0	1.25	0.5	1.25	0.321928	0.277869	0.556161
Q9VY77	AJUBA_DROME	Y	0	0	0	0	0	1	0	0	1	0	1.25	0.5	1.25	0.321928	0.277869	0.556161
Q9W3H5	Q9W3H5_DROME	Y	0	0	0	0	0	1	0	0	1	0	1.25	0.5	1.25	0.321928	0.277869	0.556161
Q9VZF5	Q9VZF5_DROME	Y	0	0	0	0	0	1	0	0	1	0	1.25	0.5	1.25	0.321928	0.277869	0.556161
A1Z8Q7	A1Z8Q7_DROME	Y	0	0	0	0	0	1	0	0	1	0	1.25	0.5	1.25	0.321928	0.277869	0.556161
P07183	CH38_DROME	N	0	0	0	0	0	1	0	0	1	0	1.25	0.5	1.25	0.321928	0.277869	0.556161
A0A0B4KI32	A0A0B4KI32_DROME	Y	0	0	0	0	0	1	0	0	1	0	1.25	0.5	1.25	0.321928	0.277869	0.556161
M9NDL7	M9NDL7_DROME	Y	0	0	0	0	0	1	0	0	1	0	1.25	0.5	1.25	0.321928	0.277869	0.556161
Q961C9	TNG11_DROME	Y	0	0	0	0	0	1	0	0	1	0	1.25	0.5	1.25	0.321928	0.277869	0.556161
Q7K3W2	Q7K3W2_DROME	Y	0	0	0	0	0	1	0	0	1	0	1.25	0.5	1.25	0.321928	0.277869	0.556161
Q9V4F4	Q9V4F4_DROME	N	0	0	0	0	0	1	0	0	1	0	1.25	0.5	1.25	0.321928	0.277869	0.556161
Q9VZ00	Q9VZ00_DROME	Y	0	0	0	0	0	1	0	0	1	0	1.25	0.5	1.25	0.321928	0.277869	0.556161
Q8SX83	SPEN_DROME	Y	0	0	0	0	0	1	0	0	1	0	1.25	0.5	1.25	0.321928	0.277869	0.556161
P49847	TAF6_DROME	Y	0	0	0	0	0	1	0	0	1	0	1.25	0.5	1.25	0.321928	0.277869	0.556161
Q9VQK7	Q9VQK7_DROME	Y	0	0	0	0	0	1	0	0	1	0	1.25	0.5	1.25	0.321928	0.277869	0.556161
Q9V4P1	ANLN_DROME	Y	0	0	0	0	0	1	0	0	1	0	1.25	0.5	1.25	0.321928	0.277869	0.556161
Q9V468	Y9776_DROME	Y	0	0	0	0	0	1	0	0	1	0	1.25	0.5	1.25	0.321928	0.277869	0.556161
Q9V7D2	VATD1_DROME	N	0	0	0	0	0	1	0	0	1	0	1.25	0.5	1.25	0.321928	0.277869	0.556161
Q9VGL0	Q9VGL0_DROME	Y	0	0	0	0	0	1	0	0	1	0	1.25	0.5	1.25	0.321928	0.277869	0.556161
A0A0B4KI40	A0A0B4KI40_DROME	Y	0	0	0	0	0	1	0	0	1	0	1.25	0.5	1.25	0.321928	0.277869	0.556161
Q7KT11	Q7KT11_DROME	N	0	0	0	0	1	0	0	0	1	0	1.25	0.5	1.25	0.321928	0.277869	0.55616
Q24251	ATP5H_DROME	N	0	0	0	0	1	0	0	0	1	0	1.25	0.5	1.25	0.321928	0.277869	0.55616
Q9VEN1	FLNA_DROME	N	0	0	0	0	1	0	0	0	1	0	1.25	0.5	1.25	0.321928	0.277869	0.55616
Q9VAN7	Q9VAN7_DROME	N	0	0	0	0	1	0	0	0	1	0	1.25	0.5	1.25	0.321928	0.277869	0.55616
Q9VNG2	Q9VNG2_DROME	Y	0	0	0	0	1	0	0	0	1	0	1.25	0.5	1.25	0.321928	0.277869	0.55616
Q9VK69	Q9VK69_DROME	N	0	0	0	0	1	0	0	0	1	0	1.25	0.5	1.25	0.321928	0.277869	0.55616
A0A0S0WNI0	A0A0S0WNI0_DROME	N	0	0	0	0	1	0	0	0	1	0	1.25	0.5	1.25	0.321928	0.277869	0.55616
A1Z7A8	COIL_DROME	Y	0	0	0	0	1	0	0	0	1	0	1.25	0.5	1.25	0.321928	0.277869	0.55616
A0A0B4KG76	A0A0B4KG76_DROME	Y	0	0	0	0	1	0	0	0	1	0	1.25	0.5	1.25	0.321928	0.277869	0.55616
Q9VVY3	GBS76_DROME	Y	0	0	0	0	1	0	0	0	1	0	1.25	0.5	1.25	0.321928	0.277869	0.55616
P29993	ITPR_DROME	Y	0	0	0	0	1	0	0	0	1	0	1.25	0.5	1.25	0.321928	0.277869	0.55616
M9NDL9	M9NDL9_DROME	Y	0	0	0	0	1	0	0	0	1	0	1.25	0.5	1.25	0.321928	0.277869	0.55616
Q9W3Y4	Q9W3Y4_DROME	Y	0	0	0	0	1	0	0	0	1	0	1.25	0.5	1.25	0.321928	0.277869	0.55616
Q95RR8	PAN3_DROME	Y	0	0	0	0	1	0	0	0	1	0	1.25	0.5	1.25	0.321928	0.277869	0.55616
Q9W230	Q9W230_DROME	Y	0	0	0	0	1	0	0	0	1	0	1.25	0.5	1.25	0.321928	0.277869	0.55616
Q9VLY4	Q9VLY4_DROME	Y	0	0	0	0	1	0	0	0	1	0	1.25	0.5	1.25	0.321928	0.277869	0.55616
Q9VS75	Q9VS75_DROME	Y	0	0	0	0	1	0	0	0	1	0	1.25	0.5	1.25	0.321928	0.277869	0.55616
Q9VN21	Q9VN21_DROME	Y	26	57	49	59	52	52	56	54	48.75	15.13	54.5	1.91485	1.11795	0.160854	0.278285	0.55551
Q05825	ATPB_DROME	N	18	5	8	26	36	22	28	13	15.25	9.60469	25.75	9.70824	1.68852	0.755763	0.293835	0.531897
Q24439	ATPO_DROME	N	1	0	0	0	2	0	2	0	1.25	0.5	2	1.1547	1.6	0.678072	0.294194	0.531366
A0A0B4LFP7	A0A0B4LFP7_DROME	Y	0	0	2	2	0	0	0	2	2	1.1547	1.5	1	0.75	-0.415037	0.306094	0.514145
Q9VPD7	Q9VPD7_DROME	Y	3	0	1	0	0	0	0	1	2	1.41421	1.25	0.5	0.625	-0.678072	0.306956	0.512924
Q9VTD4	Q9VTD4_DROME	Y	1	6	5	2	1	0	6	4	4.5	2.38048	3.75	2.75379	0.833333	-0.263034	0.30931	0.509606
P06603	TBA1_DROME	N	1	0	0	3	2	2	3	2	2	1.41421	3.25	0.5	1.625	0.70044	0.310623	0.507766
Q9VX36	Q9VX36_DROME	N	0	1	2	1	2	2	3	2	2	0.816497	3.25	0.5	1.625	0.70044	0.311722	0.506233
A0A0B4LGI5	A0A0B4LGI5_DROME	Y	17	28	20	26	26	21	29	22	23.75	5.12348	25.5	3.69685	1.07368	0.10257	0.311816	0.506102
P08736	EF1A1_DROME	N	4	5	8	15	9	7	9	6	9	4.96655	8.75	1.5	0.972222	-0.040642	0.316926	0.499041
A1ZAX1	EIF3C_DROME	Y	4	21	22	25	24	13	20	17	19	9.48683	19.5	4.65475	1.02632	0.0374747	0.320053	0.494778
P48810	RB87F_DROME	Y	0	2	2	2	1	0	1	2	2.5	1	2	0.816497	0.8	-0.321928	0.326112	0.486633
A0A0B4KFF3	A0A0B4KFF3_DROME	Y	0	1	1	1	0	5	2	1	1.75	0.5	3	2.16025	1.71429	0.777608	0.333657	0.4767
A1ZAI8	A1ZAI8_DROME	Y	1	0	0	3	0	1	1	0	2	1.41421	1.5	0.57735	0.75	-0.415037	0.333965	0.476299
Q7K5K3	Q7K5K3_DROME	N	1	1	2	2	4	3	2	3	2.5	0.57735	4	0.816497	1.6	0.678072	0.335686	0.474066
Q9VIF2	Q9VIF2_DROME	Y	3	5	4	3	4	3	2	4	4.75	0.957427	4.25	0.957427	0.894737	-0.160465	0.336012	0.473645
B7Z0Q4	B7Z0Q4_DROME	Y	0	3	2	2	0	1	1	3	2.75	1.25831	2.25	1.25831	0.818182	-0.289507	0.336838	0.472579
P06607	VIT3_DROME	N	36	39	38	54	54	41	57	33	42.75	8.26136	47.25	11.2361	1.10526	0.14439	0.339302	0.469414
A0A0B4LH29	A0A0B4LH29_DROME	Y	6	10	8	4	7	6	6	8	8	2.58199	7.75	0.957427	0.96875	-0.0458037	0.340345	0.46808
A0A0B4K7G1	A0A0B4K7G1_DROME	Y	7	12	14	12	9	12	10	15	12.25	2.98608	12.5	2.64575	1.02041	0.0291463	0.342338	0.465545
Q9VFT4	Q9VFT4_DROME	Y	3	3	2	4	2	3	3	2	4	0.816497	3.5	0.57735	0.875	-0.192645	0.345238	0.461882
Q9VHR5	Q9VHR5_DROME	Y	2	4	0	2	3	1	0	2	3	1.63299	2.5	1.29099	0.833333	-0.263034	0.347222	0.459393
Q960D3	Q960D3_DROME	Y	1	7	1	8	3	4	2	5	5.25	3.77492	4.5	1.29099	0.857143	-0.222392	0.351182	0.454468
M9PE74	M9PE74_DROME	Y	3	11	12	8	14	16	12	10	9.5	4.04145	14	2.58199	1.47368	0.559427	0.3533	0.451856
E1JI73	E1JI73_DROME	Y	5	4	3	5	6	9	6	7	5.25	0.957427	8	1.41421	1.52381	0.607683	0.362782	0.440354
A0A0B4KER0	A0A0B4KER0_DROME	Y	1	4	0	2	1	0	1	3	2.75	1.70783	2.25	1.25831	0.818182	-0.289507	0.377056	0.423594
Q7KWG9	Q7KWG9_DROME	Y	3	2	3	5	5	6	4	7	4.25	1.25831	6.5	1.29099	1.52941	0.612977	0.379172	0.421164
Q9VFF0	Q9VFF0_DROME	N	3	0	0	1	4	3	2	0	2	1.41421	3.25	1.70783	1.625	0.70044	0.385034	0.414501
P48149	RS15A_DROME	N	0	0	0	2	1	1	2	1	1.5	1	2.25	0.5	1.5	0.584963	0.385234	0.414275
Q02645	HTS_DROME	Y	0	6.41667	6.5	5.58333	2.91667	3.91667	3.91667	6.5	5.625	3.11099	5.3125	1.53263	0.944444	-0.0824622	0.38557	0.413897
Q7JW66	Q7JW66_DROME	Y	0	1	0	1	2	1	1	1	1.5	0.57735	2.25	0.5	1.5	0.584963	0.386943	0.412353
Q9V677	ECM29_DROME	Y	2	6	8	5	8	3	2	7	6.25	2.5	6	2.94392	0.96	-0.0588937	0.387629	0.411584
Q9VNX8	EIF2A_DROME	Y	0	1	0	1	1	2	0	2	1.5	0.57735	2.25	0.957427	1.5	0.584963	0.38763	0.411583
Q24186	RS5A_DROME	N	0	0	1	1	2	1	2	0	1.5	0.57735	2.25	0.957427	1.5	0.584963	0.38763	0.411583
Q9V496	APLP_DROME	N	5	4	6	6	5	5	4	6	6.25	0.957427	6	0.816497	0.96	-0.0588937	0.387946	0.411229
M9NFR5	M9NFR5_DROME	Y	0	4	2	1	4	2	2	5	2.75	1.70783	4.25	1.5	1.54545	0.628031	0.388511	0.410596
A1Z9J3	A1Z9J3_DROME	Y	0.833333	4.66667	2	1.83333	3.83333	6.83333	3	2.83333	3.33333	1.63865	5.125	1.85779	1.5375	0.620586	0.389182	0.409847
M9PC85	M9PC85_DROME	Y	1	3	2	3	5	4	4	3	3.25	0.957427	5	0.816497	1.53846	0.621488	0.38966	0.409315
A0A0B4K7C1	A0A0B4K7C1_DROME	Y	1	2	4	0	0	1	1	3	2.75	1.70783	2.25	1.25831	0.818182	-0.289507	0.396589	0.401659
P31007	DLG1_DROME	Y	6	3	3	6	4	5	2	6	5.5	1.73205	5.25	1.70783	0.954545	-0.0671142	0.41086	0.386306
Q94920	VDAC_DROME	N	5	8	7	12	14	11	12	11	9	2.94392	13	1.41421	1.44444	0.530515	0.417677	0.379159
P16371	GROU_DROME	Y	0	1	0	0	1	1	0	1	1.25	0.5	1.75	0.5	1.4	0.485427	0.418943	0.377845
Q9NCC3	Q9NCC3_DROME	Y	0	0	1	0	1	0	1	1	1.25	0.5	1.75	0.5	1.4	0.485427	0.418943	0.377845
Q0KHQ6	Q0KHQ6_DROME	Y	0	0	1	0	1	1	0	1	1.25	0.5	1.75	0.5	1.4	0.485427	0.418943	0.377845
Q9VXF1	PP2B3_DROME	Y	0	0	0	1	0	1	0	2	1.25	0.5	1.75	0.957427	1.4	0.485427	0.420513	0.37622
P29413	CALR_DROME	N	0	0	0	1	1	0	2	0	1.25	0.5	1.75	0.957427	1.4	0.485427	0.420513	0.37622
Q9VP77	Q9VP77_DROME	Y	0	1	0	0	0	0	1	2	1.25	0.5	1.75	0.957427	1.4	0.485427	0.420513	0.37622
P29613	TPIS_DROME	N	0	0	0	1	0	2	0	1	1.25	0.5	1.75	0.957427	1.4	0.485427	0.420513	0.37622
Q8ING0	Q8ING0_DROME	Y	0	0	0	1	0	2	0	1	1.25	0.5	1.75	0.957427	1.4	0.485427	0.420513	0.37622
Q0E9E2	Q0E9E2_DROME	N	0	0	0	1	1	0	0	2	1.25	0.5	1.75	0.957427	1.4	0.485427	0.420513	0.37622
P48588	RS25_DROME	N	0	1	0	0	0	1	2	0	1.25	0.5	1.75	0.957427	1.4	0.485427	0.420513	0.37622
M9PFV8	M9PFV8_DROME	Y	0	0	1	0	2	0	0	1	1.25	0.5	1.75	0.957427	1.4	0.485427	0.420513	0.37622
Q9W374	Q9W374_DROME	N	0	0	1	0	2	0	0	1	1.25	0.5	1.75	0.957427	1.4	0.485427	0.420513	0.37622
A0A0B4LHC9	A0A0B4LHC9_DROME	Y	1	0	0	0	0	2	1	0	1.25	0.5	1.75	0.957427	1.4	0.485427	0.42303	0.373629
Q9VV75	Q9VV75_DROME	N	6	2	3	3	7	4	11	3	4.5	1.73205	7.25	3.59398	1.61111	0.688056	0.427928	0.368629
M9MRD1	M9MRD1_DROME	Y	0	1	1	2	2	3	1	2	2	0.816497	3	0.816497	1.5	0.584963	0.431519	0.365
P46863	KL61_DROME	Y	0	0	2	2	4	2	0	2	2	1.1547	3	1.63299	1.5	0.584963	0.431869	0.364648
Q0KHZ9	Q0KHZ9_DROME	Y	1	2	3	4	4	5	5	3	3.5	1.29099	5.25	0.957427	1.5	0.584963	0.433084	0.363428
Q0KHY3	MESH_DROME	Y	2	6	4	3	4	4	3	3	4.75	1.70783	4.5	0.57735	0.947368	-0.0780025	0.43569	0.360822
Q0E980	Q0E980_DROME	Y	1	0	1	0	1	0	0	0	1.5	0.57735	1.25	0.5	0.833333	-0.263034	0.439559	0.356983
Q05344	SSRP1_DROME	Y	0	1	1	0	0	1	0	0	1.5	0.57735	1.25	0.5	0.833333	-0.263034	0.439559	0.356983
Q86B79	UNK_DROME	Y	0	1	1	0	0	0	0	1	1.5	0.57735	1.25	0.5	0.833333	-0.263034	0.439559	0.356983
Q8MLV1	LBR_DROME	Y	0	0	1	1	0	0	0	1	1.5	0.57735	1.25	0.5	0.833333	-0.263034	0.439559	0.356983
Q9VPY2	Q9VPY2_DROME	Y	0	0	1	1	0	0	0	1	1.5	0.57735	1.25	0.5	0.833333	-0.263034	0.439559	0.356983
Q9VM72	Q9VM72_DROME	Y	0	1	0	1	0	0	0	1	1.5	0.57735	1.25	0.5	0.833333	-0.263034	0.439559	0.356983
A0A0B4K6G6	A0A0B4K6G6_DROME	Y	0	1	0	1	0	0	0	1	1.5	0.57735	1.25	0.5	0.833333	-0.263034	0.439559	0.356983
A0A0B4JD57	A0A0B4JD57_DROME	Y	0	3	3	2	6	2	2	4	3	1.41421	4.5	1.91485	1.5	0.584963	0.440327	0.356225
Q7JZ25	Q7JZ25_DROME	Y	3	4	4	3	4	0	5	4	4.5	0.57735	4.25	2.21736	0.944444	-0.0824622	0.44256	0.354028
Q9VTY6	UBE2C_DROME	Y	5	3	3	3	3	4	3	3	4.5	1	4.25	0.5	0.944444	-0.0824622	0.443742	0.35287
P17336	CATA_DROME	Y	1	2	3	0	0	4	1	0	2.5	1.29099	2.25	1.89297	0.9	-0.152003	0.445383	0.351266
Q8MQX9	Q8MQX9_DROME	Y	5	17	14	16	13	13	11	19	14	5.47723	15	3.4641	1.07143	0.0995357	0.445484	0.351168
P35600	RFC1_DROME	Y	5	2	4	16	2	11	7	2	7.75	6.29153	6.5	4.3589	0.83871	-0.253757	0.458408	0.338748
Q8IMV1	Q8IMV1_DROME	Y	2	3	4	3	4	2	3	2	4	0.816497	3.75	0.957427	0.9375	-0.0931094	0.460465	0.336803
M9NH88	M9NH88_DROME	Y	3	0.326531	2.65306	1.65306	3.65306	2.97959	2.65306	3.97959	2.90816	1.19911	4.31633	0.60735	1.48421	0.569696	0.460492	0.336778
X2JC80	X2JC80_DROME	Y	2	3	4	4	5	6	5	5	4.25	0.957427	6.25	0.5	1.47059	0.556393	0.461195	0.336116
Q8T079	GLYR1_DROME	Y	4	8	8	10	7	7	8	9	8.5	2.51661	8.75	0.957427	1.02941	0.0418202	0.462712	0.334689
L0MPZ1	L0MPZ1_DROME	Y	4.55556	11	8.66667	10.2222	8.22222	10.2222	7.77778	9.88889	9.61111	2.87246	10.0278	1.20825	1.04335	0.0612268	0.465868	0.331737
P02574	ACT4_DROME	N	21.5088	19.8596	29.9825	46.8421	51.4912	39.4561	43.3684	30.2456	30.5482	12.3527	42.1404	8.8249	1.37947	0.464113	0.466662	0.330998
Q9VYB0	BTHD_DROME	Y	0	2	0	1	0	0	0	2	1.75	0.957427	1.5	1	0.857143	-0.222392	0.466666	0.330994
P39205	CIN_DROME	Y	0	1	0	2	0	2	0	0	1.75	0.957427	1.5	1	0.857143	-0.222392	0.468544	0.32925
Q9W4Z1	Q9W4Z1_DROME	Y	1	0	3	3	0	4	0	2	2.75	1.5	2.5	1.91485	0.909091	-0.137504	0.483762	0.315369
Q7KV27	Q7KV27_DROME	N	0	1	1	1	0	0	0	2	1.75	0.5	1.5	1	0.857143	-0.222392	0.484527	0.314682
Q9VU43	Q9VU43_DROME	Y	1	3	3	2	1	2	1	4	3.25	0.957427	3	1.41421	0.923077	-0.115477	0.484881	0.314365
Q9XZJ4	PSA6_DROME	Y	0	1	1	1	0	1	0	1	1.75	0.5	1.5	0.57735	0.857143	-0.222392	0.486893	0.312567
P17210	KINH_DROME	Y	2	0	1	0	1	0	1	0	1.75	0.957427	1.5	0.57735	0.857143	-0.222392	0.488473	0.311159
Q9V3W7	Q9V3W7_DROME	Y	2	1	0	0	0	0	1	1	1.75	0.957427	1.5	0.57735	0.857143	-0.222392	0.488473	0.311159
A1A703	A1A703_DROME	Y	1	0	0	2	0	1	1	0	1.75	0.957427	1.5	0.57735	0.857143	-0.222392	0.488474	0.311159
Q94511	NDUS1_DROME	Y	3	3	1	2	4	5	3	3	3.25	0.957427	4.75	0.957427	1.46154	0.547488	0.488662	0.310992
P46824	KLC_DROME	Y	2	2	2	2	2	2	3	0	3	0	2.75	1.25831	0.916667	-0.125531	0.492047	0.307994
P45594	CADF_DROME	Y	10	8	7	9	9	9	8	10	9.5	1.29099	10	0.816497	1.05263	0.0740006	0.493085	0.307078
Q9VL18	EF1D_DROME	Y	6	9	4	8	4	8	5	11	7.75	2.21736	8	3.16228	1.03226	0.0458037	0.493238	0.306943
Q8IR93	Q8IR93_DROME	Y	5	8	7	7	7	8	5	8	7.75	1.25831	8	1.41421	1.03226	0.0458037	0.493587	0.306636
Q7KVD1	Q7KVD1_DROME	N	1	2	0	0	1	2	1	2	1.75	0.957427	2.5	0.57735	1.42857	0.514573	0.494768	0.305598
P10676	NINAC_DROME	Y	3	6	6	4	4	7	4	4	5.75	1.5	5.75	1.5	1	0	0.495922	0.304586
Q7KTD2	Q7KTD2_DROME	Y	1	9	4	5	6	5	2	6	5.75	3.30404	5.75	1.89297	1	0	0.496927	0.303708
A0A0B4K7J2	A0A0B4K7J2_DROME	Y	5	10	13	12	10	10	10	13	11	3.55903	11.75	1.5	1.06818	0.0951572	0.498539	0.302301
M9NCS3	M9NCS3_DROME	Y	4	1	1	1	2	3	3	4	2.75	1.5	4	0.816497	1.45455	0.540568	0.499056	0.301851
Q9VI55	UFL1_DROME	Y	1	2	2	2	3	3	2	4	2.75	0.5	4	0.816497	1.45455	0.540568	0.500099	0.300944
Q9VV79	Q9VV79_DROME	Y	0	2	3	2	1	2	1	2	2.75	1.25831	2.5	0.57735	0.909091	-0.137504	0.500339	0.300735
P02518	HSP27_DROME	Y	2	6	6	8	9	8	7	9	6.5	2.51661	9.25	0.957427	1.42308	0.509014	0.501519	0.299712
Q9VUM0	MSH6_DROME	Y	0	1	2	1	0	1	0	2	2	0.816497	1.75	0.957427	0.875	-0.192645	0.502103	0.299207
Q24276	CDC37_DROME	Y	1	3	1	1	3	1	0	1	2.5	1	2.25	1.25831	0.9	-0.152003	0.503789	0.297751
A0A0B4LFH8	A0A0B4LFH8_DROME	Y	1	1	2	1	1	0	0	3	2.25	0.5	2	1.41421	0.888889	-0.169925	0.504097	0.297486
Q9W335	Q9W335_DROME	Y	0	1	2	3	3	1	0	1	2.5	1.29099	2.25	1.25831	0.9	-0.152003	0.504334	0.297282
Q9VFF3	Q9VFF3_DROME	Y	2	2	0	2	0	2	2	1	2.5	1	2.25	0.957427	0.9	-0.152003	0.504441	0.297189
Q7K550	EIF3J_DROME	Y	0	2	2	2	1	2	0	2	2.5	1	2.25	0.957427	0.9	-0.152003	0.504441	0.297189
Q9I7K0	JUPIT_DROME	Y	0	2	2	2	2	1	0	2	2.5	1	2.25	0.957427	0.9	-0.152003	0.504441	0.297189
Q9VU04	Q9VU04_DROME	Y	3	1	1	1	1	2	1	1	2.5	1	2.25	0.5	0.9	-0.152003	0.505091	0.29663
Q9VR59	VIP1_DROME	Y	0	2	2	1	2	0	0	2	2.25	0.957427	2	1.1547	0.888889	-0.169925	0.505717	0.296093
P00334	ADH_DROME	N	18	12	9	20	17	20	16	10	15.75	5.12348	16.75	4.19325	1.06349	0.0888093	0.506294	0.295597
Q8IP94	Q8IP94_DROME	Y	0	1	2	2	1	1	1	1	2.25	0.957427	2	0	0.888889	-0.169925	0.507525	0.294543
Q9VJ12	Q9VJ12_DROME	Y	3	2	0	1	0	2	0	3	2.5	1.29099	2.25	1.5	0.9	-0.152003	0.510121	0.292327
M9PDB4	M9PDB4_DROME	Y	3	8	12	11	10	13	11	15	9.5	4.04145	13.25	2.21736	1.39474	0.479993	0.51696	0.286543
Q9W5R8	RL5_DROME	N	1	8	9	7	8	6	5	7	7.25	3.59398	7.5	1.29099	1.03448	0.0489096	0.51739	0.286182
A0A0B4K6V0	A0A0B4K6V0_DROME	Y	3	5	5	4	4	5	3	5	5.25	0.957427	5.25	0.957427	1	0	0.519544	0.284378
Q94517	HDAC1_DROME	Y	0	1	3	4	1	0	1	5	3	1.82574	2.75	2.21736	0.916667	-0.125531	0.521413	0.282819
A0A0B4KEW6	A0A0B4KEW6_DROME	Y	1	4	4	1	3	4	4	5	3.5	1.73205	5	0.816497	1.42857	0.514573	0.534021	0.272442
E1JIB9	E1JIB9_DROME	Y	0	5	5	2	4	2	0	5	4	2.44949	3.75	2.21736	0.9375	-0.0931094	0.54683	0.262147
Q23978	MY31D_DROME	N	0	0	0	3	1	0	2	2	1.75	1.5	2.25	0.957427	1.28571	0.36257	0.548787	0.260596
Q24595	XPC_DROME	Y	1	10	5	5	8	8	6	9	6.25	3.68556	8.75	1.25831	1.4	0.485427	0.549505	0.260029
P09491	TPM2_DROME	N	2	4	1	1	2	4	4	3	3	1.41421	4.25	0.957427	1.41667	0.5025	0.553271	0.257062
Q86BM5	Q86BM5_DROME	Y	2	12	14	11	14	18	12	11	10.75	5.31507	14.75	3.0957	1.37209	0.456378	0.557201	0.253988
A0A0B4KGX7	A0A0B4KGX7_DROME	Y	4	2	4	4	3	6	3	2	4.5	1	4.5	1.73205	1	0	0.558483	0.25299
Q9VDS6	SURF6_DROME	Y	1	5	3	5	5	3	2	4	4.5	1.91485	4.5	1.29099	1	0	0.559404	0.252274
P53501	ACT3_DROME	N	14.4912	18.1404	18.0175	31.1579	27.5088	18.5439	23.6316	23.7544	21.4518	7.33524	24.3596	3.68044	1.13556	0.183398	0.5596	0.252123
Q8SWS2	Q8SWS2_DROME	Y	0	1	1	1	0	0	0	3	1.75	0.5	1.75	1.5	1	0	0.566425	0.246858
A0A0B4LFV9	A0A0B4LFV9_DROME	N	0	0	0	2	0	0	0	1	1.5	1	1.25	0.5	0.833333	-0.263034	0.572428	0.242279
A0A0B4LEY1	A0A0B4LEY1_DROME	Y	1	2	2	1	3	4	1	2	2.5	0.57735	3.5	1.29099	1.4	0.485427	0.572454	0.24226
O44081	DKC1_DROME	Y	15	7	11	10	12	11	15	9	11.75	3.30404	12.75	2.5	1.08511	0.117836	0.574177	0.240954
P13395	SPTCA_DROME	Y	4	17	13	9	18	15	14	13	11.75	5.56028	16	2.16025	1.3617	0.445411	0.574346	0.240826
Q9VV46	Q9VV46_DROME	Y	12	24	26	20	24	26	25	19	21.5	6.19139	24.5	3.10913	1.13953	0.188445	0.574871	0.24043
A1ZBB4	A1ZBB4_DROME	Y	0	9	8	10	6	6	7	10	7.75	4.57347	8.25	1.89297	1.06452	0.0901978	0.577316	0.238587
P18431	SGG_DROME	Y	0	1	0	1	0	2	1	1	1.5	0.57735	2	0.816497	1.33333	0.415037	0.57839	0.237779
Q9VLT5	POE_DROME	Y	0	1	1	0	0	2	1	1	1.5	0.57735	2	0.816497	1.33333	0.415037	0.57839	0.237779
P55830	RS3A_DROME	N	1	0	0	1	2	1	0	1	1.5	0.57735	2	0.816497	1.33333	0.415037	0.57839	0.237779
Q9VHI8	Q9VHI8_DROME	Y	1	4	3	3	6	4	2	5	3.75	1.25831	5.25	1.70783	1.4	0.485427	0.578709	0.23754
P05205	HP1_DROME	Y	5	7	9	7	10	10	9	11	8	1.63299	11	0.816497	1.375	0.459432	0.582142	0.234971
O01666	ATPG_DROME	N	2	1	1	0	1	2	2	2	2	0.816497	2.75	0.5	1.375	0.459432	0.584668	0.233091
Q9VMQ7	ELP4_DROME	Y	4	1	1	2	5	1	2	5	3	1.41421	4.25	2.06155	1.41667	0.5025	0.588071	0.23057
Q7JZN0	Q7JZN0_DROME	Y	8	15	11	13	19	14	17	15	12.75	2.98608	17.25	2.21736	1.35294	0.436099	0.590557	0.228738
Q7K3Z3	Q7K3Z3_DROME	Y	10	18	12	9	15	13	15	12	13.25	4.03113	14.75	1.5	1.11321	0.154723	0.590736	0.228607
Q03751	DNJC5_DROME	Y	5	24	29	33	33	28	39	21	23.75	12.3929	31.25	7.63217	1.31579	0.395929	0.592946	0.226985
Q9VXE6	NU153_DROME	Y	0	3	0	1	0	0	1	2	2	1.41421	1.75	0.957427	0.875	-0.192645	0.59829	0.223088
Q94522	SUCA_DROME	N	10	4	2	4	5	4	4	6	6	3.4641	5.75	0.957427	0.958333	-0.0614005	0.598341	0.223052
Q9VL72	SMRCD_DROME	Y	1	6	6	4	6	6	7	6	5.25	2.36291	7.25	0.5	1.38095	0.465664	0.599474	0.222229
A1ZBE9	A1ZBE9_DROME	Y	3	6	4	4	6	7	6	6	5.25	1.25831	7.25	0.5	1.38095	0.465664	0.600112	0.221768
Q9Y119	Q9Y119_DROME	Y	11	20	16	17	19	16	20	18	17	3.74166	19.25	1.70783	1.13235	0.179324	0.60026	0.22166
Q9V6U8	UBA3_DROME	Y	6	6	4	9	4	9	7	7	7.25	2.06155	7.75	2.06155	1.06897	0.0962153	0.603574	0.219269
M9ND37	M9ND37_DROME	Y	7	16	13	15	19	23	15	13	13.75	4.03113	18.5	4.43471	1.34545	0.428094	0.604379	0.218691
Q9VSH4	CPSF6_DROME	Y	5	10	9	8	10	13	10	12	9	2.16025	12.25	1.5	1.36111	0.444785	0.604547	0.21857
Q9VMI2	Q9VMI2_DROME	Y	2	3	1	3	1	4	5	4	3.25	0.957427	4.5	1.73205	1.38462	0.469485	0.604548	0.218569
Q9VUI0	Q9VUI0_DROME	Y	10	18	12	12	15	14	16	14	14	3.4641	15.75	0.957427	1.125	0.169925	0.617689	0.20923
A0A0B4K664	A0A0B4K664_DROME	Y	6	3	8	7	6	6	6	8	7	2.16025	7.5	1	1.07143	0.0995357	0.618648	0.208556
P55841	RL14_DROME	N	5	2	2	1	2	3	3	2	3.5	1.73205	3.5	0.57735	1	0	0.622471	0.205881
A1Z6I7	A1Z6I7_DROME	Y	0	3	4	3	3	2	2	3	3.5	1.73205	3.5	0.57735	1	0	0.622475	0.205878
Q9VQI9	AFF4_DROME	Y	0	0	2	0	0	1	0	0	1.5	1	1.25	0.5	0.833333	-0.263034	0.624241	0.204648
Q7KTW4	Q7KTW4_DROME	Y	0	2	0	0	0	0	0	1	1.5	1	1.25	0.5	0.833333	-0.263034	0.626211	0.203279
P18091	ACTN_DROME	N	2	5	4	6	4	5	5	4	5.25	1.70783	5.5	0.57735	1.04762	0.0671142	0.628516	0.201684
P40797	PNUT_DROME	Y	1	5	6	5	5	4	5	4	5.25	2.21736	5.5	0.57735	1.04762	0.0671142	0.628875	0.201436
Q95SH7	Q95SH7_DROME	Y	0	6	5	6	4	3	7	4	5.25	2.87228	5.5	1.73205	1.04762	0.0671142	0.629023	0.201333
Q7KRY6	NHK1_DROME	Y	4	13	16	18	16	12	13	17	13.75	6.18466	15.5	2.38048	1.12727	0.172837	0.630226	0.200504
P23572	CDK1_DROME	Y	2	1	2	2	2	4	3	2	2.75	0.5	3.75	0.957427	1.36364	0.447459	0.631822	0.199405
P91941	P91941_DROME	N	3	4	4	7	6	7	9	4	5.5	1.73205	7.5	2.08167	1.36364	0.447459	0.632546	0.198908
Q8IPG9	Q8IPG9_DROME	Y	3	6	5	4	7	6	4	9	5.5	1.29099	7.5	2.08167	1.36364	0.447459	0.632746	0.19877
Q9VZT8	Q9VZT8_DROME	Y	0	1	2	4	1	5	1	4	2.75	1.70783	3.75	2.06155	1.36364	0.447459	0.636873	0.195947
Q9V9U3	Q9V9U3_DROME	Y	4	10	9	8	10	9	12	12	8.75	2.62996	11.75	1.5	1.34286	0.425306	0.65275	0.185253
Q9W019	Q9W019_DROME	Y	1	3	2	2	3	1	2	2	3	0.816497	3	0.816497	1	0	0.658709	0.181306
Q06559	RS3_DROME	N	1	2	3	2	2	2	2	2	3	0.816497	3	0	1	0	0.659091	0.181054
A0A0B4KGI0	A0A0B4KGI0_DROME	Y	0	3	10	0	5	2	2	3	4.25	4.71699	4	1.41421	0.941176	-0.0874628	0.659891	0.180528
O61444	O61444_DROME	Y	0	2	2	1	2	2	2	2	2.25	0.957427	3	0	1.33333	0.415037	0.659914	0.180513
Q9VWE6	ELYS_DROME	Y	0	1	1	0	0	0	1	3	1.5	0.57735	2	1.41421	1.33333	0.415037	0.659917	0.180511
Q9VRQ4	Q9VRQ4_DROME	Y	0	3	1	1	1	3	1	3	2.25	1.25831	3	1.1547	1.33333	0.415037	0.660083	0.180401
Q9VND3	Q9VND3_DROME	Y	0	6	5	5	6	4	6	7	5	2.70801	6.75	1.25831	1.35	0.432959	0.662124	0.179061
A8DYT1	A8DYT1_DROME	Y	0	0	0	3	0	0	0	1	1.75	1.5	1.25	0.5	0.714286	-0.485427	0.662531	0.178794
A0A0B4LH71	A0A0B4LH71_DROME	Y	3	10	7	7	7	6	7	10	7.75	2.87228	8.5	1.73205	1.09677	0.133267	0.662869	0.178572
Q9W3R9	Q9W3R9_DROME	Y	0	6	5	4	5	2	3	6	4.75	2.62996	5	1.82574	1.05263	0.0740006	0.664116	0.177756
Q95RB2	Q95RB2_DROME	Y	1	1	2	6	7	3	1	4	3.5	2.38048	4.75	2.5	1.35714	0.440573	0.66511	0.177107
M9PBJ1	M9PBJ1_DROME	Y	6	20	21	18	21	19	21	26	17.25	6.94622	22.75	2.98608	1.31884	0.39927	0.667772	0.175372
P36188	TNNI_DROME	Y	2	0.142857	0.285714	2.28571	1.28571	0.428571	2.28571	0.428571	2.17857	1.12107	2.10714	0.883523	0.967213	-0.0480943	0.669032	0.174553
Q03427	LAMC_DROME	Y	17	32	29	40	41	32	40	42	30.5	9.53939	39.75	4.57347	1.30328	0.382146	0.673213	0.171847
A8JNK1	A8JNK1_DROME	Y	3	6	6	1	3	8	8	4	5	2.44949	6.75	2.62996	1.35	0.432959	0.677384	0.169165
E1JJ55	E1JJ55_DROME	Y	3	6	9	8	7	7	8	7	7.5	2.64575	8.25	0.5	1.1	0.137504	0.679021	0.168117
Q9Y095	Q9Y095_DROME	Y	0	7	6	1	1	5	3	3	4.5	3.51188	4	1.63299	0.888889	-0.169925	0.681969	0.166235
A0A0B4LGY0	A0A0B4LGY0_DROME	Y	1	3	3	1	2	3	2	5	3	1.1547	4	1.41421	1.33333	0.415037	0.685805	0.1638
Q7K2G1	ADRM1_DROME	Y	3	22	15	16	19	23	18	15	15	7.95822	19.75	3.30404	1.31667	0.39689	0.687116	0.16297
Q7KQM6	PERQ1_DROME	Y	0	2	0	1	2	1	0	2	1.75	0.957427	2.25	0.957427	1.28571	0.36257	0.688675	0.161985
P49866	HNF4_DROME	Y	0	1	2	0	0	1	2	2	1.75	0.957427	2.25	0.957427	1.28571	0.36257	0.688675	0.161985
Q9W401	CISY_DROME	N	2	1	0	0	1	2	2	0	1.75	0.957427	2.25	0.957427	1.28571	0.36257	0.688676	0.161985
P39736	BX42_DROME	Y	0	1	1	1	1	1	2	1	1.75	0.5	2.25	0.5	1.28571	0.36257	0.689256	0.16162
Q00963	SPTCB_DROME	Y	0	1	1	1	1	2	0	2	1.75	0.5	2.25	0.957427	1.28571	0.36257	0.690129	0.161069
Q9Y118	Q9Y118_DROME	Y	1	1	1	0	2	2	1	0	1.75	0.5	2.25	0.957427	1.28571	0.36257	0.69013	0.161069
Q7KMJ6	Q7KMJ6_DROME	Y	0	2	1	4	2	1	4	0	2.75	1.70783	2.75	1.70783	1	0	0.690858	0.160611
A0A0B4JCW4	A0A0B4JCW4_DROME	N	0	0	0	1	1	0	1	0	1.25	0.5	1.5	0.57735	1.2	0.263034	0.693471	0.158972
Q8IPU3	Q8IPU3_DROME	N	0	0	0	1	1	0	1	0	1.25	0.5	1.5	0.57735	1.2	0.263034	0.693471	0.158972
A0A0B4JCQ5	A0A0B4JCQ5_DROME	Y	0	1	0	0	1	1	0	0	1.25	0.5	1.5	0.57735	1.2	0.263034	0.693471	0.158972
Q9VB10	Q9VB10_DROME	Y	0	0	1	0	0	1	0	1	1.25	0.5	1.5	0.57735	1.2	0.263034	0.693471	0.158972
A1Z7T0	PKN_DROME	Y	0	1	0	0	1	0	0	1	1.25	0.5	1.5	0.57735	1.2	0.263034	0.693471	0.158972
Q9VYQ8	UBP7_DROME	Y	0	1	0	0	1	1	0	0	1.25	0.5	1.5	0.57735	1.2	0.263034	0.693471	0.158972
Q9V3H9	Q9V3H9_DROME	Y	0	0	0	1	0	1	0	1	1.25	0.5	1.5	0.57735	1.2	0.263034	0.693471	0.158972
Q8IMM7	Q8IMM7_DROME	Y	0	1	0	0	0	1	0	1	1.25	0.5	1.5	0.57735	1.2	0.263034	0.693471	0.158972
A1Z9L3	A1Z9L3_DROME	Y	0	1	0	0	0	1	0	1	1.25	0.5	1.5	0.57735	1.2	0.263034	0.693471	0.158972
Q9VPP5	RNH2A_DROME	Y	0	1	0	0	0	0	1	1	1.25	0.5	1.5	0.57735	1.2	0.263034	0.693471	0.158972
Q9VU34	Q9VU34_DROME	Y	0	1	0	0	0	0	1	1	1.25	0.5	1.5	0.57735	1.2	0.263034	0.693471	0.158972
Q9VKK1	EDC4_DROME	Y	2	3	3	3	3	4	3	6	3.75	0.5	5	1.41421	1.33333	0.415037	0.695308	0.157823
A1ZA73	A1ZA73_DROME	Y	40	97	92	99	104	102	103	112	83	28.1543	106.25	4.57347	1.28012	0.35628	0.698147	0.156053
P49762	DOA_DROME	Y	0	0	0	4	0	0	1	0	2	2	1.25	0.5	0.625	-0.678072	0.700418	0.154643
M9MSL3	M9MSL3_DROME	N	0	2	2	2	2	2	2	0	2.5	1	2.5	1	1	0	0.702092	0.153606
Q9VJY6	RL24_DROME	Y	0	2	2	2	1	2	1	2	2.5	1	2.5	0.57735	1	0	0.702698	0.153231
A0A0B4KH28	A0A0B4KH28_DROME	Y	0	2	2	2	1	1	2	2	2.5	1	2.5	0.57735	1	0	0.702698	0.153231
P07486	G3P1_DROME	N	8.25	3.75	5.25	8.5	7.75	7.5	9.25	4.5	7.4375	2.32177	8.25	1.98956	1.10924	0.149576	0.705571	0.151459
Q9VPN5	Q9VPN5_DROME	Y	5	5	1	2	4	5	5	0	4.25	2.06155	4.5	2.38048	1.05882	0.0824622	0.710315	0.148549
A5XCL5	A5XCL5_DROME	Y	6	13	13	12	14	15	15	15	12	3.3665	15.75	0.5	1.3125	0.392317	0.717527	0.144162
Q9VSL4	Q9VSL4_DROME	Y	1	1	2	0	0	3	0	1	2	0.816497	2	1.41421	1	0	0.718615	0.143503
Q7KVQ7	Q7KVQ7_DROME	Y	1	1	0	4	3	1	2	3	2.5	1.73205	3.25	0.957427	1.3	0.378512	0.724152	0.14017
Q9VHC3	Q9VHC3_DROME	Y	0	2	2	2	2	3	2	2	2.5	1	3.25	0.5	1.3	0.378512	0.725413	0.139415
Q7JRH5	Q7JRH5_DROME	Y	1	1	2	2	3	2	2	2	2.5	0.57735	3.25	0.5	1.3	0.378512	0.725957	0.139089
A8JNM3	A8JNM3_DROME	Y	0	2	2	1	2	1	0	2	2.25	0.957427	2.25	0.957427	1	0	0.726969	0.138484
A0A0B4JCZ2	A0A0B4JCZ2_DROME	Y	0	2	1	2	0	1	2	2	2.25	0.957427	2.25	0.957427	1	0	0.726969	0.138484
P21521	SY65_DROME	Y	0	3	1	1	1	0	1	3	2.25	1.25831	2.25	1.25831	1	0	0.72697	0.138484
Q9VUY9	PGM_DROME	Y	21	30	34	24	34	35	34	27	28.25	5.85235	33.5	3.69685	1.18584	0.24591	0.727289	0.138293
Q8MMC4	CDV3_DROME	Y	0	2	1	2	1	1	2	1	2.25	0.957427	2.25	0.5	1	0	0.727774	0.138004
L7EEF1	L7EEF1_DROME	Y	23	35	36	33	36	42	40	34	32.75	5.96518	39	3.65148	1.19084	0.251979	0.727964	0.13789
Q70VI1	Q70VI1_DROME	Y	21.3273	30.7455	38.3273	47.2818	43.1182	37.3727	49.9091	48.2818	35.4205	11.0396	45.6705	5.66132	1.28938	0.366678	0.728138	0.137787
Q9Y115	UN93L_DROME	Y	1	7	7	8	8	3	6	9	6.75	3.20156	7.5	2.64575	1.11111	0.152003	0.730909	0.136137
P02828	HSP83_DROME	N	2	6	6	3	5	5	5	4	5.25	2.06155	5.75	0.5	1.09524	0.131245	0.742655	0.129213
A0A0B4JDA0	A0A0B4JDA0_DROME	Y	1	7	4	5	5	3	5	6	5.25	2.5	5.75	1.25831	1.09524	0.131245	0.742808	0.129124
E1JHT6	E1JHT6_DROME	Y	3	7	6	6	7	4	7	7	6.5	1.73205	7.25	1.5	1.11538	0.157541	0.749439	0.125264
A1Z968	A1Z968_DROME	Y	8	29	32	27	29	36	26	34	25	10.8628	32.25	4.57347	1.29	0.367371	0.752423	0.123538
A8DZ29	A8DZ29_DROME	Y	2	13	11	13	13	12	13	14	10.75	5.25198	14	0.816497	1.30233	0.38109	0.753104	0.123145
M9NE59	M9NE59_DROME	Y	10	20	22	18	21	18	19	25	18.5	5.25991	21.75	3.0957	1.17568	0.23349	0.753225	0.123075
Q9VGP4	Q9VGP4_DROME	Y	1	1	1	1	0	2	1	1	2	0	2	0.816497	1	0	0.753685	0.12281
Q7K533	Q7K533_DROME	Y	0	8	10	9	8	7	6	10	7.75	4.57347	8.75	1.70783	1.12903	0.175087	0.753843	0.122719
P98163	YL_DROME	N	2	0	1	1	1	1	1	1	2	0.816497	2	0	1	0	0.755957	0.121503
A8JRB8	A8JRB8_DROME	N	0	0	0	3	2	0	1	1	1.75	1.5	2	0.816497	1.14286	0.192645	0.756153	0.12139
Q9VJ14	Q9VJ14_DROME	Y	0	0	0	3	2	0	1	1	1.75	1.5	2	0.816497	1.14286	0.192645	0.756153	0.12139
M9PF14	M9PF14_DROME	Y	18	27	29	37	39	38	38	29	28.75	7.80491	37	4.69042	1.28696	0.363963	0.757684	0.120512
E1JGY6	E1JGY6_DROME	N	3	0	1	0	1	1	1	1	2	1.41421	2	0	1	0	0.758229	0.1202
Q24574	UBPE_DROME	Y	0	2	1	1	5	0	0	4	2	0.816497	3.25	2.62996	1.625	0.70044	0.760047	0.11916
C4NYP8	F10A1_DROME	Y	3	4	5	4	5	6	4	3	5	0.816497	5.5	1.29099	1.1	0.137504	0.763268	0.117323
A1Z6H4	A1Z6H4_DROME	Y	0	0	2	0	0	2	1	0	1.5	1	1.75	0.957427	1.16667	0.222392	0.769563	0.113756
Q9W4G1	Q9W4G1_DROME	Y	1	3	3	3	3	3	3	2	3.5	1	3.75	0.5	1.07143	0.0995357	0.773765	0.111391
Q26454	MCM4_DROME	Y	4	1	1	4	2	2	4	3	3.5	1.73205	3.75	0.957427	1.07143	0.0995357	0.774355	0.11106
A0A0B4LFQ2	A0A0B4LFQ2_DROME	Y	0	4	3	3	2	3	2	4	3.5	1.73205	3.75	0.957427	1.07143	0.0995357	0.774357	0.111059
Q9VA91	RS7_DROME	N	0	1	2	1	3	0	2	1	2	0.816497	2.5	1.29099	1.25	0.321928	0.775539	0.110396
Q7K0S5	Q7K0S5_DROME	Y	2	3	1	1	2	3	3	2	2.75	0.957427	3.5	0.57735	1.27273	0.347923	0.783008	0.106234
P26019	DPOLA_DROME	Y	0	1	1	1	1	0	0	2	1.75	0.5	1.75	0.957427	1	0	0.785051	0.105102
A0A0B4LF29	A0A0B4LF29_DROME	Y	0	1	1	1	1	1	0	1	1.75	0.5	1.75	0.5	1	0	0.78682	0.104125
Q9VK59	Q9VK59_DROME	Y	0	0	2	1	1	0	0	2	1.75	0.957427	1.75	0.957427	1	0	0.78682	0.104124
Q9VYH8	Q9VYH8_DROME	Y	1	1	0	2	0	4	0	1	2	0.816497	2.25	1.89297	1.125	0.169925	0.78784	0.103562
Q9VTC1	Q9VTC1_DROME	Y	0	2	0	1	0	1	1	1	1.75	0.957427	1.75	0.5	1	0	0.78859	0.103149
Q05783	HMGD_DROME	Y	0	1	0	2	1	0	1	1	1.75	0.957427	1.75	0.5	1	0	0.78859	0.103149
Q07171	GELS_DROME	Y	5	5	6	4	6	6	10	5	6	0.816497	7.75	2.21736	1.29167	0.369234	0.790209	0.102258
P20232	TFS2_DROME	Y	0	0	4	1	2	3	1	1	2.25	1.89297	2.75	0.957427	1.22222	0.289507	0.796866	0.0986148
Q9W1H5	Q9W1H5_DROME	Y	0	3	1	2	1	0	1	5	2.5	1.29099	2.75	2.21736	1.1	0.137504	0.80246	0.0955764
Q9VPX6	Q9VPX6_DROME	Y	6	18	12	13	19	15	16	14	13.25	4.92443	17	2.16025	1.28302	0.359542	0.80939	0.091842
Q9VYW4	Q9VYW4_DROME	Y	6	14	7	11	12	11	11	11	10.5	3.69685	12.25	0.5	1.16667	0.222392	0.81303	0.0898935
P35415	MYSP1_DROME	Y	17.4895	24.9789	19.7131	20.692	22.9367	20.2025	27.9578	36.1814	21.7184	3.14056	27.8196	7.01907	1.28093	0.357188	0.81999	0.0861913
A1Z7S3	A1Z7S3_DROME	Y	0	0	1	1	0	0	0	2	1.5	0.57735	1.5	1	1	0	0.820975	0.0856702
M9PEZ7	M9PEZ7_DROME	Y	1	3	4	3	3	5	3	4	3.75	1.25831	4.75	0.957427	1.26667	0.341037	0.822864	0.0846722
Q7KUD4	Q7KUD4_DROME	Y	0	1	1	0	1	0	0	1	1.5	0.57735	1.5	0.57735	1	0	0.825241	0.0834192
Q9VTU2	Q9VTU2_DROME	N	0	1	0	1	1	0	0	1	1.5	0.57735	1.5	0.57735	1	0	0.825241	0.0834192
P52295	IMA_DROME	Y	0	1	0	1	0	1	0	1	1.5	0.57735	1.5	0.57735	1	0	0.825241	0.0834192
B9EQU5	B9EQU5_DROME	Y	0.5	1.375	1.125	3.125	2	1.875	1.625	1.25	2.53125	1.12442	2.6875	0.330719	1.06173	0.0864148	0.825307	0.0833842
A0A0B4JCV4	A0A0B4JCV4_DROME	Y	8	16	20	17	18	27	20	14	16.25	5.12348	20.75	5.43906	1.27692	0.352672	0.827542	0.0822101
D1YSG0	D1YSG0_DROME	Y	38.4444	68	68.3333	73.7778	81.7778	77.7778	78.2222	78.1111	63.1389	16.0168	79.9722	1.87988	1.26661	0.34097	0.827754	0.0820988
Q9V3S0	CP4G1_DROME	N	0	2	3	3	2	0	4	3	3	1.41421	3.25	1.70783	1.08333	0.115477	0.831156	0.0803174
O76857	O76857_DROME	Y	0	2	3	3	2	2	2	3	3	1.41421	3.25	0.5	1.08333	0.115477	0.832577	0.0795755
P29844	HSP7C_DROME	N	0.258621	3.51724	2.51724	3.03448	2.77586	2.51724	2.77586	2.51724	3.3319	1.44124	3.64655	0.149315	1.09444	0.130189	0.834085	0.0787895
Q9NJH0	EF1G_DROME	N	1	2	3	2	3	2	2	4	3	0.816497	3.75	0.957427	1.25	0.321928	0.83461	0.0785166
Q9VHT3	Q9VHT3_DROME	Y	0	2	0	0	0	1	1	1	1.5	1	1.75	0.5	1.16667	0.222392	0.836067	0.0777588
B7Z043	B7Z043_DROME	Y	0	1	1	0	1	1	0	1	1.5	0.57735	1.75	0.5	1.16667	0.222392	0.839	0.0762381
Q7KTL4	Q7KTL4_DROME	Y	1	1	1	2	1	2	2	2	2.25	0.5	2.75	0.5	1.22222	0.289507	0.844083	0.0736148
P50887	RL22_DROME	N	2	1	1	1	2	2	2	1	2.25	0.5	2.75	0.5	1.22222	0.289507	0.844083	0.0736147
Q7K3B7	Q7K3B7_DROME	N	1	1	1	2	1	2	3	1	2.25	0.5	2.75	0.957427	1.22222	0.289507	0.844625	0.0733362
Q9VV43	Y5057_DROME	Y	2	7	6	7	6	9	6	8	6.5	2.38048	8.25	1.5	1.26923	0.343954	0.845938	0.0726616
P22058	CPD1_DROME	Y	9	19	23	29	29	24	24	20	21	8.40635	25.25	3.68556	1.20238	0.265894	0.849847	0.0706591
P35381	ATPA_DROME	Y	26	16	12	37	38	33	24	21	23.75	11.1766	30	7.87401	1.26316	0.337035	0.854972	0.0680482
O16043	O16043_DROME	Y	0	9	8	9	12	10	7	5	7.5	4.3589	9.5	3.10913	1.26667	0.341037	0.856397	0.067325
Q9I7D3	CAPR1_DROME	Y	1	5	6	5	2	9	6	3	5.25	2.21736	6	3.16228	1.14286	0.192645	0.857781	0.0666234
Q9VBP9	NPL4_DROME	Y	2	6	4	5	3	8	3	6	5.25	1.70783	6	2.44949	1.14286	0.192645	0.858049	0.0664881
A0A0B4KHZ9	A0A0B4KHZ9_DROME	Y	0	0	0	1	0	0	2	0	1.25	0.5	1.5	1	1.2	0.263034	0.860356	0.065322
A8JUU1	A8JUU1_DROME	Y	1	3	4	4	5	5	2	4	4	1.41421	5	1.41421	1.25	0.321928	0.862259	0.0643622
Q9W0A8	Q9W0A8_DROME	N	2	3	3	4	5	4	4	3	4	0.816497	5	0.816497	1.25	0.321928	0.862364	0.0643094
Q7JXA2	Q7JXA2_DROME	Y	2	2	2	1	2	2	2	2	2.75	0.5	3	0	1.09091	0.125531	0.865636	0.0626647
P41073	PEP_DROME	Y	3	2	1	1	1	3	2	2	2.75	0.957427	3	0.816497	1.09091	0.125531	0.865697	0.0626341
Q7JZW2	Q7JZW2_DROME	N	1	1	2	3	2	1	2	3	2.75	0.957427	3	0.816497	1.09091	0.125531	0.865697	0.0626339
Q9XTN2	IRS1_DROME	Y	0	1	0	0	0	2	0	0	1.25	0.5	1.5	1	1.2	0.263034	0.86944	0.0607605
Q9VWJ6	Q9VWJ6_DROME	Y	0	0	1	0	0	2	0	0	1.25	0.5	1.5	1	1.2	0.263034	0.86968	0.0606405
M9PGW8	M9PGW8_DROME	Y	0	1	0	0	0	0	0	2	1.25	0.5	1.5	1	1.2	0.263034	0.872858	0.0590562
Q7K3L1	MARS_DROME	Y	0	0	1	0	0	0	0	2	1.25	0.5	1.5	1	1.2	0.263034	0.873092	0.0589398
Q9W3Y3	Q9W3Y3_DROME	Y	1	0	0	0	0	0	1	0	1.25	0.5	1.25	0.5	1	0	0.87593	0.0575308
Q9XYZ9	Q9XYZ9_DROME	N	0	0	1	0	0	1	0	0	1.25	0.5	1.25	0.5	1	0	0.87593	0.0575308
Q9VM76	Q9VM76_DROME	Y	1	0	0	0	0	0	0	1	1.25	0.5	1.25	0.5	1	0	0.87593	0.0575308
Q9VLH9	Q9VLH9_DROME	N	0	0	0	1	0	0	0	1	1.25	0.5	1.25	0.5	1	0	0.87593	0.0575308
Q9VL71	Q9VL71_DROME	Y	0	0	0	1	0	0	0	1	1.25	0.5	1.25	0.5	1	0	0.87593	0.0575308
Q9VW40	Q9VW40_DROME	Y	0	0	0	1	0	0	0	1	1.25	0.5	1.25	0.5	1	0	0.87593	0.0575308
Q86BY9	RIG_DROME	Y	0	0	0	1	0	0	0	1	1.25	0.5	1.25	0.5	1	0	0.87593	0.0575308
Q9W261	RTF1_DROME	Y	0	0	0	1	0	0	0	1	1.25	0.5	1.25	0.5	1	0	0.87593	0.0575308
Q9VL57	Q9VL57_DROME	Y	0	0	0	1	0	0	0	1	1.25	0.5	1.25	0.5	1	0	0.87593	0.0575308
Q9VIQ8	Q9VIQ8_DROME	N	0	0	0	1	1	0	0	0	1.25	0.5	1.25	0.5	1	0	0.87593	0.0575308
Q9VNX4	Q9VNX4_DROME	N	0	0	0	1	1	0	0	0	1.25	0.5	1.25	0.5	1	0	0.87593	0.0575308
Q9VJ87	CWC22_DROME	Y	0	0	1	0	0	0	1	0	1.25	0.5	1.25	0.5	1	0	0.87593	0.0575308
M9PD81	M9PD81_DROME	Y	0	0	1	0	0	0	0	1	1.25	0.5	1.25	0.5	1	0	0.87593	0.0575307
Q27331	VATA2_DROME	N	0	1	0	0	1	0	0	0	1.25	0.5	1.25	0.5	1	0	0.87593	0.0575307
P11046	LAMB1_DROME	N	0	1	0	0	1	0	0	0	1.25	0.5	1.25	0.5	1	0	0.87593	0.0575307
A0A0C4DHB8	A0A0C4DHB8_DROME	Y	0	0	0	1	0	1	0	0	1.25	0.5	1.25	0.5	1	0	0.87593	0.0575307
A0A0B4KHH6	A0A0B4KHH6_DROME	Y	0	1	0	0	0	0	1	0	1.25	0.5	1.25	0.5	1	0	0.87593	0.0575307
Q9VMJ7	KDM5_DROME	Y	0	1	0	0	0	0	0	1	1.25	0.5	1.25	0.5	1	0	0.87593	0.0575307
E1JIS1	E1JIS1_DROME	Y	0	1	0	0	0	0	0	1	1.25	0.5	1.25	0.5	1	0	0.87593	0.0575307
Q9V4C8	HCF_DROME	Y	0	1	0	0	0	0	0	1	1.25	0.5	1.25	0.5	1	0	0.87593	0.0575307
Q9VCA8	ANKHM_DROME	Y	0	1	0	0	0	1	0	0	1.25	0.5	1.25	0.5	1	0	0.87593	0.0575307
Q8INT6	Q8INT6_DROME	Y	0	1	0	0	0	1	0	0	1.25	0.5	1.25	0.5	1	0	0.87593	0.0575307
Q24238	APH4_DROME	Y	0	1	0	0	0	3	0	0	1.25	0.5	1.75	1.5	1.4	0.485427	0.87897	0.056026
F3YDK4	F3YDK4_DROME	Y	0	0	1	0	0	3	0	0	1.25	0.5	1.75	1.5	1.4	0.485427	0.879077	0.0559733
P54397	FKB39_DROME	Y	3	5	3	5	5	5	7	4	5	1.1547	6.25	1.25831	1.25	0.321928	0.879206	0.0559092
Q9VX35	Q9VX35_DROME	Y	1	2	3	3	3	3	2	4	3.25	0.957427	4	0.816497	1.23077	0.29956	0.880511	0.0552654
Q9W2X6	Q9W2X6_DROME	N	9	3	2	5	8	5	9	1	5.75	3.0957	6.75	3.59398	1.17391	0.231326	0.880868	0.0550892
Q9VGQ1	Q9VGQ1_DROME	N	0	0	0	2	2	0	0	0	1.5	1	1.5	1	1	0	0.881397	0.0548283
A8DYZ8	A8DYZ8_DROME	Y	0	0	2	0	2	0	0	0	1.5	1	1.5	1	1	0	0.887002	0.0520752
M9PAZ4	M9PAZ4_DROME	Y	0	2	0	0	0	2	0	0	1.5	1	1.5	1	1	0	0.88801	0.0515823
Q7K4N3	NCBP1_DROME	Y	0	0	2	0	0	0	2	0	1.5	1	1.5	1	1	0	0.889109	0.0510448
Q9VSA9	Q9VSA9_DROME	Y	8	9	10	11	10	11	13	12	10.5	1.29099	12.5	1.29099	1.19048	0.251539	0.88975	0.050732
Q9W1C9	PEB3_DROME	N	0	2	2	2	2	2	2	2	2.5	1	3	0	1.2	0.263034	0.901598	0.0449871
A0A0B4LFU9	A0A0B4LFU9_DROME	Y	0	2	2	2	2	2	2	2	2.5	1	3	0	1.2	0.263034	0.901598	0.0449871
A0A0B4LFI7	A0A0B4LFI7_DROME	Y	0	2	2	2	2	2	2	2	2.5	1	3	0	1.2	0.263034	0.901598	0.0449871
Q9VA70	NCASE_DROME	Y	1	1	2	2	2	2	2	2	2.5	0.57735	3	0	1.2	0.263034	0.902194	0.0447003
O16810	ORC1_DROME	Y	0	2	2	2	3	1	1	2	2.5	1	2.75	0.957427	1.1	0.137504	0.904139	0.043765
Q7JV09	Q7JV09_DROME	Y	0	2	1	3	1	2	2	2	2.5	1.29099	2.75	0.5	1.1	0.137504	0.905285	0.0432148
Q9VW73	Q9VW73_DROME	Y	3	3	6	5	8	7	4	3	5.25	1.5	6.5	2.38048	1.2381	0.308122	0.91087	0.0405437
Q9V597	RL31_DROME	Y	1	0	0	0	0	2	0	0	1.25	0.5	1.5	1	1.2	0.263034	0.919117	0.0366291
A0A0B4JD23	A0A0B4JD23_DROME	Y	0	4	2	4	3	4	3	3	3.5	1.91485	4.25	0.5	1.21429	0.280108	0.921199	0.0356463
Q9VKE2	Q9VKE2_DROME	Y	3	10	6	6	5	12	8	7	7.25	2.87228	9	2.94392	1.24138	0.311944	0.924175	0.0342456
Q9VJ86	Q9VJ86_DROME	N	0	0	2	1	1	2	0	1	1.75	0.957427	2	0.816497	1.14286	0.192645	0.929916	0.0315564
Q9VZZ9	DOS_DROME	Y	0	1	0	2	1	0	1	2	1.75	0.957427	2	0.816497	1.14286	0.192645	0.929916	0.0315564
Q9VZ23	RAN_DROME	N	2	1	0	0	1	2	1	0	1.75	0.957427	2	0.816497	1.14286	0.192645	0.929916	0.0315564
Q9VY97	Q9VY97_DROME	Y	0	2	0	1	0	2	0	2	1.75	0.957427	2	1.1547	1.14286	0.192645	0.931183	0.030965
Q9W266	WDP_DROME	Y	0	0	1	5	0	0	2	4	2.5	2.38048	2.5	1.91485	1	0	0.931339	0.0308921
A1ZAK3	A1ZAK3_DROME	Y	0	1	1	1	2	0	0	2	1.75	0.5	2	1.1547	1.14286	0.192645	0.93287	0.0301789
P29746	BNB_DROME	Y	1	6	4	3	4	6	2	5	4.5	2.08167	5.25	1.70783	1.16667	0.222392	0.940256	0.026754
Q8IRD5	Q8IRD5_DROME	Y	0	0	3	0	0	1	0	1	1.75	1.5	1.5	0.57735	0.857143	-0.222392	0.941091	0.0263686
Q8INM3	SLE_DROME	Y	11	33	27	33	34	36	32	29	27	10.3923	33.75	2.98608	1.25	0.321928	0.94208	0.0259123
A0A0B4KHF3	A0A0B4KHF3_DROME	Y	2	0	1	2	2	1	1	2	2.25	0.957427	2.5	0.57735	1.11111	0.152003	0.949336	0.02258
Q24546	SYN_DROME	Y	10	5	10	13	7	13	8	23	10.5	3.31662	13.75	7.32006	1.30952	0.389042	0.949723	0.0224029
P07487	G3P2_DROME	N	2.75	1.25	1.75	2.5	3.25	2.5	2.75	1.5	3.0625	0.688446	3.5	0.73598	1.14286	0.192645	0.950766	0.0219265
P08928	LAM0_DROME	Y	2	7	13	12	8	16	10	9	9.5	5.06623	11.75	3.59398	1.23684	0.306661	0.952597	0.0210906
A0A0B4K7H1	A0A0B4K7H1_DROME	Y	5	8	9	12	13	8	13	9	9.5	2.88675	11.75	2.62996	1.23684	0.306661	0.95345	0.0207022
Q9XZ21	Q9XZ21_DROME	Y	1	3	1	2	0	2	2	5	2.75	0.957427	3.25	2.06155	1.18182	0.241008	0.954582	0.0201868
Q9V8R9	41_DROME	Y	8	11	12	11	13	16	11	13	11.5	1.73205	14.25	2.06155	1.23913	0.309328	0.957061	0.0190603
Q9VGX3	FAU_DROME	Y	4.5	10.625	8.875	15.875	15	13.125	11.375	10.75	10.9688	4.70524	13.5625	1.91077	1.23647	0.306224	0.962247	0.0167135
M9NFH8	M9NFH8_DROME	Y	0	3	4	2	5	3	1	2	3.25	1.70783	3.75	1.70783	1.15385	0.206451	0.963406	0.0161909
Q9VNH5	Q9VNH5_DROME	Y	1	5	5	4	3	8	4	4	4.75	1.89297	5.75	2.21736	1.21053	0.275634	0.965702	0.0151568
P13607	ATNA_DROME	N	2	6	5	6	6	6	6	6	5.75	1.89297	7	0	1.21739	0.283793	0.967961	0.0141423
X2JB48	X2JB48_DROME	N	2	0	0	1	1	0	3	0	1.75	0.957427	2	1.41421	1.14286	0.192645	0.968232	0.0140206
Q23973	MTRM_DROME	Y	0	9	8	6	8	8	5	8	6.75	4.03113	8.25	1.5	1.22222	0.289507	0.96881	0.0137614
A8JV00	A8JV00_DROME	Y	4	16	12	14	14	17	8	18	12.5	5.25991	15.25	4.5	1.22	0.286881	0.972019	0.0123253
P98159	NUDEL_DROME	Y	5	4	4	4	6	7	6	2	5.25	0.5	6.25	2.21736	1.19048	0.251539	0.974432	0.0112485
Q8I0D4	Q8I0D4_DROME	Y	5	14	14	18	17	14	13	20	13.75	5.5	17	3.16228	1.23636	0.306103	0.975518	0.0107649
B9EQV5	B9EQV5_DROME	Y	9	21	28	25	26	30	22	26	21.75	8.34166	27	3.26599	1.24138	0.311944	0.976884	0.0101569
M9PBJ7	M9PBJ7_DROME	Y	2	0	0	0	0	1	0	1	1.5	1	1.5	0.57735	1	0	0.983154	0.00737863
M9PF57	M9PF57_DROME	Y	9	12	15	16	17	17	15	16	14	3.16228	17.25	0.957427	1.23214	0.30117	0.992575	0.00323688
Q8INK2	Q8INK2_DROME	N	6	4	5	5	6	6	8	5	6	0.816497	7.25	1.25831	1.20833	0.273018	0.995695	0.00187359
Q9I7T7	Y1505_DROME	Y	0	4	4	4	3	3	3	6	4	2	4.75	1.5	1.1875	0.247928	0.99588	0.00179318
A0A0B4K6W0	A0A0B4K6W0_DROME	Y	2	3	1	2	1	3	1	5	3	0.816497	3.5	1.91485	1.16667	0.222392	0.998563	0.000624634
Q9V455	Q9V455_DROME	Y	2	2	0	1	0	6	1	1	2.25	0.957427	3	2.70801	1.33333	0.415037	0.999623	0.00016376
P10981	ACT5_DROME	N	0	0	0	0	0	0	0	0	1	0	1	0	1	0	0.999994	2.64372e-06
