# Supplementary material for: Large scale phosphoprotein profiling to explore Drosophila cold acclimation regulatory mechanisms
Source: Sci Rep. 2017 May 10;7:1713. doi: 10.1038/s41598-017-01974-z (PMC5431823; doi:10.1038/s41598-017-01974-z)
Supplement: Supplementary file 4 — Supplementary dataset Table S-4 [file 41598_2017_1974_MOESM4_ESM.xls]

## Sheet: Title page
Large scale phosphoprotein profiling to explore Drosophila cold acclimation regulatory mechanisms
Hervé Colinet 1,*, Charles Pineau2, Emmanuelle Com2
1 Université de Rennes 1, UMR CNRS 6553 ECOBIO, 263 avenue du Général-Leclerc, 35042 Rennes, France.
2 Protim, Inserm U1085, IRSET, Campus de Beaulieu, 35042 Rennes, France
Table S-4: Phosphoproteins sets used for functional annotation analyses [list_CA(+) and list_CA(-)]. Phosphoproteins are listed with annotation, names, symbols and function(s).

## Sheet: List CA+
TABLE S4	source	Uniprot ID	Entry name	Gene names	Protein names	Cross-reference (FlyBase)	Gene ontology (biological process)	Gene ontology (molecular function)
	unique	A1A708	Y4951_DROME	CG4951	Uncharacterized protein CG4951	FBgn0039563	biological_process ; GO:0008150 | no biological data available	molecular_function ; GO:0003674 | no biological data available
	unique	A1Z7A8	COIL_DROME	coil CG8710	Coilin	FBgn0033265	Cajal body organization ; GO:0030576 | inferred from mutant phenotype	-
	unique	A1Z7K6	A1Z7K6_DROME	CG8243-RA CG8243 Dmel_CG8243	CG8243 (FI20236p1)	FBgn0033349	regulation of GTPase activity ; GO:0043087 | inferred from sequence model	GTPase activator activity ; GO:0005096 | inferred from electronic annotation with InterPro:IPR001164 <newline> GTPase activator activity ; GO:0005096 | inferred from sequence model
	unique	A1Z8Q7	A1Z8Q7_DROME	MCPH1 CG42572 Dmel_CG42572	Microcephalin, isoform A	FBgn0260959	mitotic cell cycle, embryonic ; GO:0045448 | inferred from mutant phenotype <newline> mushroom body development ; GO:0016319 | inferred from mutant phenotype <newline> mitotic nuclear division ; GO:0007067 | inferred from mutant phenotype <newline> pole cell formation ; GO:0007279 | inferred from mutant phenotype	molecular_function ; GO:0003674 | no biological data available
	unique	A1Z9G2	A1Z9G2_DROME	fand CG6197-RA CG6197 Dmel_CG6197	FI18620p1 (Fandango)	FBgn0033859	regulation of alternative mRNA splicing, via spliceosome ; GO:0000381 | inferred from mutant phenotype <newline> mRNA splicing, via spliceosome ; GO:0000398 | inferred by curator from GO:0071011|GO:0071013 <newline> phagocytosis ; GO:0006909 | inferred from mutant phenotype <newline> RNA splicing ; GO:0008380 | inferred from mutant phenotype	molecular_function ; GO:0003674 | no biological data available
	unique	A1ZA22	A1ZA22_DROME	eIF2Bgamma eIF2B-gamma CG8190 Dmel_CG8190	eIF2B-gamma (EC 2.7.7.-)	FBgn0034029	translational initiation ; GO:0006413 | inferred from sequence or structural similarity <newline> cellular response to hypoxia ; GO:0071456 | inferred from mutant phenotype <newline> translational initiation ; GO:0006413 | inferred from sequence or structural similarity with SGD_LOCUS:GCD1; SGD:S000005786	translation initiation factor activity ; GO:0003743 | inferred from sequence or structural similarity <newline> translation initiation factor activity ; GO:0003743 | inferred from sequence or structural similarity with SGD_LOCUS:GCD1; SGD:S000005786 <newline> nucleotidyltransferase activity ; GO:0016779 | inferred from electronic annotation with InterPro:IPR005835
	unique	A1ZBT6	A1ZBT6_DROME	CG8929 Dmel_CG8929	CG8929, isoform C (CG8929, isoform D)	FBgn0034504	-	-
	unique	A8DYW2	A8DYW2_DROME	CG31635 Dmel_CG31635	Uncharacterized protein, isoform B	FBgn0051635	-	-
	unique	A8JNJ6	A8JNJ6_DROME	kst beta-Spectrin beta[[H]] beta[[H]]-Sp beta[[H]]-SPEC beta[[H]]-Spec beta[[H]]-Spectrin beta[[H]]spectrin beta[[heavy]]-Spec beta[[heavy]]-Spectrin beta[[Heavy]]spectrin beta[[heavy]]spectrin betaH betaH-Spec betah-Spec betaHS betaHSpec Dmel\CG12008 Kst l(3)01318 Spec-beta[[H]] CG12008 Dmel_CG12008	Karst, isoform E	FBgn0004167	zonula adherens assembly ; GO:0045186 | traceable author statement <newline> plasma membrane organization ; GO:0007009 | traceable author statement <newline> ovarian follicle cell development ; GO:0030707 | traceable author statement <newline> endocytosis ; GO:0006897 | inferred from mutant phenotype <newline> wound healing ; GO:0042060 | inferred from mutant phenotype <newline> regulation of mul…	cytoskeletal protein binding ; GO:0008092 | inferred from sequence or structural similarity <newline> actin binding ; GO:0003779 | inferred from direct assay <newline> microtubule binding ; GO:0008017 | inferred from direct assay <newline> actin binding ; GO:0003779 | inferred from sequence or structural similarity <newline> phospholipid binding ; GO:0005543 | inferred from electronic annotation …
	unique	A8JNM4	A8JNM4_DROME	Ank2 ank2 ank2-L DAnk2 Dank2 dank2 Dmel\CG42734 ESTS:149B10S SP2523 sp2523 CG18025 CG18227 CG18768 CG32373 CG32375 CG32377 CG34121 CG34158 CG34416 CG42734 CG7462 CG7493 Dmel_CG42734	Ankyrin 2, isoform G	FBgn0261788	axon extension ; GO:0048675 | inferred from mutant phenotype <newline> neuromuscular junction development ; GO:0007528 | inferred from mutant phenotype <newline> microtubule cytoskeleton organization ; GO:0000226 | inferred from mutant phenotype <newline> signal transduction ; GO:0007165 | inferred from electronic annotation with InterPro:IPR000488 <newline> sensory perception of sound ; GO:00076…	cytoskeletal protein binding ; GO:0008092 | inferred from sequence or structural similarity
	unique	A8JNP7	A8JNP7_DROME	I-2 DI-2 Dm I-2 Dmel\CG10574 I-2Dm I-2PP1 SET CG10574 Dmel_CG10574	Inhibitor-2, isoform B	FBgn0028429	negative regulation of protein dephosphorylation ; GO:0035308 | inferred from direct assay <newline> negative regulation of protein dephosphorylation ; GO:0035308 | inferred from mutant phenotype <newline> regulation of phosphoprotein phosphatase activity ; GO:0043666 | inferred from electronic annotation with InterPro:IPR007062 <newline> regulation of signal transduction ; GO:0009966 | inferred …	protein phosphatase inhibitor activity ; GO:0004864 | inferred from direct assay <newline> protein phosphatase inhibitor activity ; GO:0004864 | inferred from mutant phenotype <newline> protein phosphatase 1 binding ; GO:0008157 | inferred from physical interaction with flw inferred from physical interaction with Pp1-87B inferred from physical interaction with Pp1-13C inferred from physical inter…
	unique	A8JNT4	A8JNT4_DROME	Mbs 04 0573 06 0953 DMBS DMbs Dmel\CG32156 DMYPT l(3)03802 l(3)72Dd l(3)j3B4 l(3)j7A1 l(3)S005331b l(3)S057306 l(3)S057306b l(3)S095304 MBS mbs Mypt CG32156 CG5600 CG5891 Dmel_CG32156	Myosin binding subunit, isoform H	FBgn0005536	dorsal closure ; GO:0007391 | inferred from mutant phenotype <newline> regulation of compound eye photoreceptor development ; GO:0045314 | inferred from mutant phenotype <newline> imaginal disc-derived wing hair organization ; GO:0035317 | inferred from mutant phenotype <newline> dorsal closure ; GO:0007391 | non-traceable author statement <newline> neuron projection morphogenesis ; GO:0048812 | …	protein kinase binding ; GO:0019901 | inferred from electronic annotation with InterPro:IPR031775
	unique	A8JUZ8	A8JUZ8_DROME	CG34417 Dmel_CG34417	Uncharacterized protein, isoform D	FBgn0085446	mesoderm development ; GO:0007498 | non-traceable author statement	actin binding ; GO:0003779 | inferred from sequence or structural similarity
	unique	B7YZW3	B7YZW3_DROME	CG42389 Dmel_CG42389	Uncharacterized protein, isoform E	FBgn0259735	biological_process ; GO:0008150 | no biological data available	molecular_function ; GO:0003674 | no biological data available
	unique	E1JI78	E1JI78_DROME	Fhos desert dFHOS Dmel\CG42610 jaz knit l(3)01629 CG32025 CG32030 CG42610 CG5775 CG5797 Dmel_CG42610	Formin homology 2 domain containing, isoform I (Formin homology 2 domain containing, isoform J)	FBgn0266084	muscle cell cellular homeostasis ; GO:0046716 | inferred from mutant phenotype inferred from genetic interaction with Dys inferred from genetic interaction with Dg <newline> muscle system process ; GO:0003012 | inferred from genetic interaction with Mhc inferred from expression pattern <newline> programmed cell death involved in cell development ; GO:0010623 | inferred from mutant phenotype <newl…	actin binding ; GO:0003779 | inferred from sequence or structural similarity
	unique	E2QCF1	E2QCF1_DROME	ATPCL CG8322 Dmel_CG8322	ATP-citrate synthase (EC 2.3.3.8) (ATP-citrate (pro-S-)-lyase) (Citrate cleavage enzyme)	FBgn0020236	citrate metabolic process ; GO:0006101 | inferred from electronic annotation with InterPro:IPR014608 <newline> acetyl-CoA biosynthetic process ; GO:0006085 | inferred from electronic annotation with InterPro:IPR014608 <newline> regulation of glucose metabolic process ; GO:0010906 | inferred from mutant phenotype	ATP citrate synthase activity ; GO:0003878 | inferred from sequence or structural similarity <newline> ATP citrate synthase activity ; GO:0003878 | inferred from electronic annotation with InterPro:IPR014608 <newline> ATP binding ; GO:0005524 | inferred from electronic annotation with InterPro:IPR013816 <newline> cofactor binding ; GO:0048037 | inferred from electronic annotation with InterPro:IP…
	unique	H5V864	H5V864_DROME	Spn BcDNA:GM16129 c62E-5 Dmel\CG16757 E62 EL62 l(3)06911 spn Spn-RD CG16757 Dmel_CG16757	FI18374p1 (Spinophilin, isoform D)	FBgn0010905	negative regulation of presynaptic active zone assembly ; GO:1905519 | inferred from mutant phenotype <newline> olfactory behavior ; GO:0042048 | inferred from mutant phenotype <newline> inter-male aggressive behavior ; GO:0002121 | inferred from mutant phenotype	neurexin family protein binding ; GO:0042043 | inferred from physical interaction with Nrx-1
	unique	O97183	O97183_DROME	RpII33 RPB3 CG7885 Dmel_CG7885	GH07456p (RNA polymerase II 33kD subunit) (EC 2.7.7.6) (RNA polymerase II p33 subunit)	FBgn0026373	transcription from RNA polymerase II promoter ; GO:0006366 | inferred from sequence or structural similarity with HGNC_gene:POLR2C; HGNC:9189; OMIM:180663 AND inferred from sequence or structural similarity with SGD_LOCUS:RPB3; SGD:S000001283 <newline> cellular response to heat ; GO:0034605 | inferred from expression pattern	DNA-directed RNA polymerase activity ; GO:0003899 | inferred from sequence or structural similarity with HGNC_gene:POLR2C; HGNC:9189; OMIM:180663 AND inferred from sequence or structural similarity with SGD_LOCUS:RPB3; SGD:S000001283 <newline> DNA-directed RNA polymerase activity ; GO:0003899 | inferred from sequence or structural similarity <newline> DNA binding ; GO:0003677 | inferred from dire…
	unique	P00967	PUR2_DROME	ade3 Gart CG31628	Trifunctional purine biosynthetic protein adenosine-3 [Includes: Phosphoribosylamine--glycine ligase (EC 6.3.4.13) (Glycinamide ribonucleotide synthetase) (GARS) (Phosphoribosylglycinamide synthetase); Phosphoribosylformylglycinamidine cyclo-ligase (EC 6.3.3.1) (AIR synthase) (AIRS) (Phosphoribosyl-aminoimidazole synthetase); Phosphoribosylglycinamide formyltransferase (EC 2.1.2.2) (5'-phosphorib…	FBgn0000053	'de novo' IMP biosynthetic process ; GO:0006189 | inferred from electronic annotation with InterPro:IPR004607, InterPro:IPR004733 <newline> purine nucleobase biosynthetic process ; GO:0009113 | inferred by curator from GO:0004644|GO:0004641|GO:0004637 <newline> purine nucleobase biosynthetic process ; GO:0009113 | inferred from electronic annotation with InterPro:IPR000115, InterPro:IPR020559, In…	phosphoribosylglycinamide formyltransferase activity ; GO:0004644 | inferred from direct assay <newline> phosphoribosylamine-glycine ligase activity ; GO:0004637 | inferred from direct assay <newline> phosphoribosylformylglycinamidine cyclo-ligase activity ; GO:0004641 | inferred from direct assay <newline> ATP binding ; GO:0005524 | inferred from electronic annotation with InterPro:IPR011761, In…
	unique	P13060	EF2_DROME	EF2 Ef2b CG2238	Elongation factor 2 (EF-2)	FBgn0000559	translational elongation ; GO:0006414 | inferred from sequence or structural similarity	translation elongation factor activity ; GO:0003746 | inferred from sequence or structural similarity <newline> GTP binding ; GO:0005525 | inferred from electronic annotation with InterPro:IPR000795, InterPro:IPR004161, InterPro:IPR005225, InterPro:IPR005517 <newline> GTPase activity ; GO:0003924 | inferred from electronic annotation with InterPro:IPR000795
	unique	P15348	TOP2_DROME	Top2 CG10223	DNA topoisomerase 2 (EC 5.99.1.3) (DNA topoisomerase II)	FBgn0003732
	unique	P16554	NUMB_DROME	numb CG3779	Protein numb	FBgn0002973	regulation of neurogenesis ; GO:0050767 | inferred from mutant phenotype <newline> cell fate commitment ; GO:0045165 | traceable author statement <newline> heart development ; GO:0007507 | traceable author statement <newline> muscle cell fate specification ; GO:0042694 | inferred from mutant phenotype <newline> sensory organ precursor cell division ; GO:0045035 | inferred from mutant phenotype <n…	protein binding ; GO:0005515 | inferred from physical interaction with Nak <newline> Notch binding ; GO:0005112 | traceable author statement <newline> protein binding ; GO:0005515 | inferred from physical interaction with mol
	unique	P18053	PSA4_DROME	Prosalpha3 PROS-29 Pros29 CG9327	Proteasome subunit alpha type-4 (EC 3.4.25.1) (PROS-Dm29) (Proteasome 29 kDa subunit)	FBgn0261394	ubiquitin-dependent protein catabolic process ; GO:0006511 | inferred from electronic annotation with InterPro:IPR000426 <newline> proteasome-mediated ubiquitin-dependent protein catabolic process ; GO:0043161 | inferred by curator from GO:0005839	threonine-type endopeptidase activity ; GO:0004298 | inferred from electronic annotation with InterPro:IPR001353, InterPro:IPR023332 <newline> endopeptidase activity ; GO:0004175 | contributes_to inferred by curator from GO:0005839
	unique	P18824	ARM_DROME	arm CG11579	Armadillo segment polarity protein	FBgn0000117	cytoskeletal anchoring at plasma membrane ; GO:0007016 | inferred from sequence or structural similarity <newline> dorsal closure ; GO:0007391 | inferred from mutant phenotype <newline> cell adhesion ; GO:0007155 | inferred from mutant phenotype <newline> regulation of cell shape ; GO:0008360 | inferred from mutant phenotype <newline> cuticle pattern formation ; GO:0035017 | inferred from mutant …	cytoskeletal protein binding ; GO:0008092 | inferred from sequence or structural similarity <newline> protein binding ; GO:0005515 | inferred from physical interaction with UniProtKB:P22265 <newline> protein binding ; GO:0005515 | inferred from physical interaction with Apc2 <newline> transcription coactivator activity ; GO:0003713 | inferred from direct assay <newline> protein binding ; GO:00055…
	unique	P22813	HSF_DROME	Hsf CG5748	Heat shock factor protein (HSF) (Heat shock transcription factor) (HSTF)	FBgn0001222	response to heat ; GO:0009408 | inferred from direct assay <newline> response to heat ; GO:0009408 | traceable author statement <newline> defense response to bacterium ; GO:0042742 | inferred from mutant phenotype <newline> defense response to fungus ; GO:0050832 | inferred from mutant phenotype <newline> response to heat ; GO:0009408 | inferred from mutant phenotype <newline> positive regulation…	DNA binding ; GO:0003677 | inferred from direct assay <newline> DNA binding ; GO:0003677 | traceable author statement <newline> transcription factor activity, sequence-specific DNA binding ; GO:0003700 | inferred from direct assay <newline> protein binding ; GO:0005515 | inferred from physical interaction with MED17 <newline> sequence-specific DNA binding ; GO:0043565 | inferred from direct assay
	unique	P23226	MA205_DROME	Map205 CG1483	205 kDa microtubule-associated protein	FBgn0002645	microtubule-based process ; GO:0007017 | inferred from sequence or structural similarity <newline> mitotic cell cycle ; GO:0000278 | inferred from mutant phenotype inferred from genetic interaction with polo <newline> centrosome organization ; GO:0051297 | inferred from mutant phenotype	microtubule binding ; GO:0008017 | inferred from sequence or structural similarity
	unique	P25822	PUM_DROME	pum CG9755	Maternal protein pumilio	FBgn0003165	modulation of synaptic transmission ; GO:0050804 | inferred from mutant phenotype <newline> head involution ; GO:0008258 | inferred from mutant phenotype <newline> long-term memory ; GO:0007616 | inferred from mutant phenotype <newline> chemical synaptic transmission ; GO:0007268 | inferred from mutant phenotype <newline> dendrite morphogenesis ; GO:0048813 | inferred from mutant phenotype <newli…	translation repressor activity, nucleic acid binding ; GO:0000900 | traceable author statement <newline> mRNA 3'-UTR binding ; GO:0003730 | traceable author statement <newline> mRNA 3'-UTR binding ; GO:0003730 | inferred from direct assay <newline> RNA binding ; GO:0003723 | inferred from physical interaction with dlg1 inferred from physical interaction with Ace
	unique	P25823	TUD_DROME	tud CG9450	Maternal protein tudor	FBgn0003891	pole plasm assembly ; GO:0007315 | inferred from mutant phenotype <newline> pole plasm assembly ; GO:0007315 | traceable author statement <newline> mitochondrial rRNA export from mitochondrion ; GO:0019090 | inferred from mutant phenotype <newline> intracellular mRNA localization ; GO:0008298 | traceable author statement <newline> germ cell development ; GO:0007281 | traceable author statement <n…	-
	unique	P25991	SUF_DROME	su(f) CG17170	Protein suppressor of forked	FBgn0003559	positive regulation of malate dehydrogenase (decarboxylating) (NADP+) activity ; GO:1903220 | inferred from mutant phenotype <newline> mRNA processing ; GO:0006397 | inferred from electronic annotation with InterPro:IPR008847	-
	unique	P29993	ITPR_DROME	Itp-r83A dip InsP3R itpr CG1063	Inositol 1,4,5-trisphosphate receptor (InsP3 receptor) (IP3R) (InsP3R)	FBgn0010051	flight behavior ; GO:0007629 | inferred from mutant phenotype <newline> molting cycle, chitin-based cuticle ; GO:0007591 | inferred from genetic interaction with rut <newline> response to oxidative stress ; GO:0006979 | inferred from mutant phenotype <newline> mushroom body development ; GO:0016319 | inferred from mutant phenotype <newline> nuclear division ; GO:0000280 | inferred from direct ass…	inositol 1,4,5-trisphosphate-sensitive calcium-release channel activity ; GO:0005220 | inferred from direct assay
	unique	P32866	GPRK2_DROME	Gprk2 Gprk-2 CG17998	G protein-coupled receptor kinase 2 (EC 2.7.11.16)	FBgn0261988	protein phosphorylation ; GO:0006468 | inferred from sequence or structural similarity <newline> signal transduction ; GO:0007165 | inferred from sequence or structural similarity <newline> protein phosphorylation ; GO:0006468 | non-traceable author statement <newline> smoothened signaling pathway ; GO:0007224 | inferred from mutant phenotype <newline> imaginal disc-derived wing vein specificatio…	G-protein coupled receptor kinase activity ; GO:0004703 | inferred from sequence or structural similarity <newline> G-protein coupled receptor kinase activity ; GO:0004703 | inferred from mutant phenotype <newline> protein serine/threonine kinase activity ; GO:0004674 | non-traceable author statement <newline> ATP binding ; GO:0005524 | inferred from electronic annotation with InterPro:IPR000239,…
	unique	P45437	COPB_DROME	betaCOP CG6223	Coatomer subunit beta (Beta-coat protein) (Beta-COP)	FBgn0008635	regulation of lipid storage ; GO:0010883 | inferred from direct assay <newline> cell morphogenesis ; GO:0000902 | inferred from mutant phenotype <newline> defense response to Gram-negative bacterium ; GO:0050829 | inferred from mutant phenotype <newline> positive regulation of innate immune response ; GO:0045089 | inferred from mutant phenotype <newline> phagocytosis ; GO:0006909 | inferred from …	structural molecule activity ; GO:0005198 | inferred from electronic annotation with InterPro:IPR011710
	unique	P49847	TAF6_DROME	Taf6 Taf60 CG32211	Transcription initiation factor TFIID subunit 6 (TAFII-60) (TAFII-62) (Transcription initiation factor TFIID 62 kDa subunit) (p62)	FBgn0010417	transcription initiation from RNA polymerase II promoter ; GO:0006367 | inferred from sequence or structural similarity with HGNC_gene:TAF6L; HGNC:17305; OMIM:602946 AND inferred from sequence or structural similarity with SGD_LOCUS:TAF60; SGD:S000003080 <newline> neurogenesis ; GO:0022008 | inferred from mutant phenotype <newline> transcription from RNA polymerase II promoter ; GO:0006366 | infe…	transcription factor activity, RNA polymerase II core promoter sequence-specific binding involved in preinitiation complex assembly ; GO:0001075 | contributes_to inferred from direct assay <newline> protein heterodimerization activity ; GO:0046982 | inferred from electronic annotation with InterPro:IPR009072
	unique	P52485	UBCD2_DROME	Ubc2 UbcD2 CG6720	Ubiquitin-conjugating enzyme E2-24 kDa (EC 2.3.2.23) (E2 ubiquitin-conjugating enzyme 2) (Ubiquitin carrier protein) (Ubiquitin-protein ligase)	FBgn0015320	lipid storage ; GO:0019915 | inferred from direct assay <newline> protein polyubiquitination ; GO:0000209 | inferred from sequence or structural similarity with SGD_LOCUS:UBC5; SGD:S000002466	ubiquitin-protein transferase activity ; GO:0004842 | inferred from genetic interaction with SGD_LOCUS:UBC4; SGD:S000000286 inferred from genetic interaction with SGD_LOCUS:UBC5; SGD:S000002466 inferred from sequence or structural similarity with SGD_LOCUS:UBC4; SGD:S000000286 inferred from sequence or structural similarity with SGD_LOCUS:UBC5; SGD:S000002466
	unique	P54623	CNN_DROME	cnn Arr CG4832	Centrosomin (Protein arrow)	FBgn0013765	central nervous system development ; GO:0007417 | inferred from mutant phenotype <newline> midgut development ; GO:0007494 | inferred from mutant phenotype <newline> peripheral nervous system development ; GO:0007422 | inferred from mutant phenotype <newline> centrosome cycle ; GO:0007098 | inferred from mutant phenotype <newline> microtubule-based process ; GO:0007017 | inferred from sequence or…	microtubule binding ; GO:0008017 | inferred from sequence or structural similarity <newline> protein binding ; GO:0005515 | inferred from physical interaction with Cen <newline> protein binding ; GO:0005515 | inferred from physical interaction with Sas-4
	unique	P83094	STIM_DROME	Stim CG9126	Stromal interaction molecule homolog	FBgn0045073	imaginal disc-derived wing morphogenesis ; GO:0007476 | inferred from mutant phenotype <newline> chaeta development ; GO:0022416 | inferred from mutant phenotype <newline> store-operated calcium entry ; GO:0002115 | inferred from mutant phenotype <newline> positive regulation of NFAT protein import into nucleus ; GO:0051533 | inferred from mutant phenotype <newline> activation of store-operated c…	store-operated calcium channel activity ; GO:0015279 | inferred from mutant phenotype <newline> calcium-induced calcium release activity ; GO:0048763 | inferred from mutant phenotype
	unique	Q00IN0	Q00IN0_DROME	RhoGAP18B CG42274 Dmel_CG42274	Rho GTPase activating protein at 18B, isoform D (RhoGAP18B-PD)	FBgn0261461	positive regulation of GTPase activity ; GO:0043547 | inferred from direct assay <newline> actin filament organization ; GO:0007015 | inferred from mutant phenotype <newline> signal transduction ; GO:0007165 | inferred from electronic annotation with InterPro:IPR000198, InterPro:IPR008936 <newline> actin cytoskeleton organization ; GO:0030036 | inferred from mutant phenotype	Rho GTPase binding ; GO:0017048 | inferred from physical interaction with Cdc42 inferred from physical interaction with Rho1 inferred from physical interaction with Rac1 <newline> GTPase activator activity ; GO:0005096 | inferred from direct assay
	unique	Q01989	MYS9_DROME	jar Mhc95F CG5695	Myosin heavy chain 95F (95F MHC) (Protein jaguar)	FBgn0011225	membrane organization ; GO:0061024 | traceable author statement <newline> dorsal closure ; GO:0007391 | inferred from expression pattern <newline> spermatid development ; GO:0007286 | inferred from mutant phenotype <newline> border follicle cell migration ; GO:0007298 | inferred from mutant phenotype <newline> establishment of mitotic spindle localization ; GO:0040001 | inferred from mutant pheno…	ATPase activity, coupled ; GO:0042623 | non-traceable author statement <newline> actin binding ; GO:0003779 | non-traceable author statement <newline> actin binding ; GO:0003779 | inferred from direct assay <newline> microtubule binding ; GO:0008017 | inferred from direct assay <newline> protein binding ; GO:0005515 | inferred from physical interaction with CLIP-190 <newline> ATPase activity, cou…
	unique	Q1ECC3	Q1ECC3_DROME	Tsp42A Tsp42A-RA CG14468 Dmel_CG14468	IP01956p (MIP34695p1) (Tetraspanin 42A, isoform A) (Tetraspanin 42A, isoform B)	FBgn0033042	biological_process ; GO:0008150 | no biological data available	molecular_function ; GO:0003674 | no biological data available
	unique	Q494K2	Q494K2_DROME	Ctf4 CG13350 Dmel_CG13350	Ctf4 (LD47422p)	FBgn0033890	DNA endoreduplication ; GO:0042023 | inferred from mutant phenotype <newline> preblastoderm mitotic cell cycle ; GO:0035185 | inferred from mutant phenotype <newline> mitotic cell cycle ; GO:0000278 | inferred from mutant phenotype	-
	unique	Q4Z8K6	RBP9X_DROME	RanBPM CG42236	Ran-binding proteins 9/10 homolog (Ran-binding protein M)	FBgn0262114	germ-line stem-cell niche homeostasis ; GO:0060250 | inferred from mutant phenotype <newline> cytoskeleton organization ; GO:0007010 | inferred from direct assay <newline> dorsal appendage formation ; GO:0046843 | inferred from mutant phenotype <newline> ovarian follicle cell-cell adhesion ; GO:0007299 | inferred from mutant phenotype <newline> larval feeding behavior ; GO:0030536 | inferred from…	Ran GTPase binding ; GO:0008536 | inferred from sequence or structural similarity with HGNC_gene:RANBP9; HGNC:13727
	unique	Q59E36	RCOR_DROME	CoRest CG33525	REST corepressor (CoREST)	FBgn0261573	negative regulation of transcription, DNA-templated ; GO:0045892 | inferred from direct assay <newline> negative regulation of transcription from RNA polymerase II promoter ; GO:0000122 | inferred from sequence or structural similarity with HGNC_gene:RCOR1; HGNC:17441 <newline> negative regulation of histone H4-K16 acetylation ; GO:2000619 | inferred from mutant phenotype <newline> negative regul…	protein binding ; GO:0005515 | inferred from physical interaction with chn <newline> protein binding ; GO:0005515 | inferred from physical interaction with ttk <newline> transcription corepressor activity ; GO:0003714 | inferred from direct assay <newline> chromatin binding ; GO:0003682 | inferred from direct assay <newline> DNA binding ; GO:0003677 | inferred from electronic annotation with Inte…
	unique	Q709R6	BOCKS_DROME	bocks CG9424	LEM domain-containing protein Bocksbeutel	FBgn0037719	-	-
	unique	Q7JVL3	PRP38_DROME	Prp38 CG30342	Pre-mRNA-splicing factor 38	FBgn0050342	regulation of G2/M transition of mitotic cell cycle ; GO:0010389 | inferred from mutant phenotype <newline> mRNA splicing, via spliceosome ; GO:0000398 | inferred from mutant phenotype <newline> mRNA splicing, via spliceosome ; GO:0000398 | inferred by curator from GO:0071011|GO:0071013	protein binding ; GO:0005515 | inferred from physical interaction with Mfap1
	unique	Q7K174	Q7K174_DROME	CG14502 Dmel_CG14502	LD04457p (Uncharacterized protein, isoform A) (Uncharacterized protein, isoform B) (Uncharacterized protein, isoform C) (Uncharacterized protein, isoform D)	FBgn0034321	-	-
	unique	Q7K180	Q7K180_DROME	Map60 CG1825 Dmel_CG1825	LD02709p (Microtubule-associated protein 60)	FBgn0010342	microtubule-based process ; GO:0007017 | inferred from sequence or structural similarity	microtubule binding ; GO:0008017 | inferred from sequence or structural similarity <newline> protein binding ; GO:0005515 | inferred from physical interaction with UniProtKB:Q24478 <newline> microtubule binding ; GO:0008017 | inferred from direct assay
	unique	Q7K1L4	Q7K1L4_DROME	CG8468 Dmel_CG8468	CG8468, isoform A (CG8468, isoform B) (CG8468, isoform C) (SD10469p)	FBgn0033913	transmembrane transport ; GO:0055085 | inferred from electronic annotation with InterPro:IPR011701	-
	unique	Q7K2D2	DCTN2_DROME	DCTN2-p50 Dmn CG8269	Dynactin subunit 2 (Dynamitin) (Dynactin 2 p50 subunit)	FBgn0021825	microtubule-based movement ; GO:0007018 | inferred from sequence or structural similarity <newline> spindle organization ; GO:0007051 | inferred from mutant phenotype <newline> centrosome localization ; GO:0051642 | inferred from mutant phenotype <newline> neurogenesis ; GO:0022008 | inferred from mutant phenotype <newline> mRNA transport ; GO:0051028 | inferred from direct assay <newline> photor…	molecular_function ; GO:0003674 | no biological data available
	unique	Q7K3M5	Q7K3M5_DROME	Dhx15 CG11107 Dmel_CG11107	DHX15 ortholog, isoform A (EC 2.7.7.-) (EC 3.6.1.3) (DHX15 ortholog, isoform B) (GM13272p)	FBgn0033160	mRNA splicing, via spliceosome ; GO:0000398 | inferred by curator from GO:0071011|GO:0071013 <newline> neurogenesis ; GO:0022008 | inferred from mutant phenotype <newline> positive regulation of p38MAPK cascade ; GO:1900745 | inferred from genetic interaction with p38a <newline> mRNA splicing, via spliceosome ; GO:0000398 | inferred from sequence or structural similarity with SGD_LOCUS:PRP43; SGD…	RNA helicase activity ; GO:0003724 | inferred from sequence or structural similarity <newline> ATP-dependent RNA helicase activity ; GO:0004004 | inferred from sequence or structural similarity with SGD_LOCUS:PRP43; SGD:S000003088 <newline> ATP binding ; GO:0005524 | inferred from electronic annotation with InterPro:IPR011545 <newline> nucleic acid binding ; GO:0003676 | inferred from electronic …
	unique	Q7K3W2	Q7K3W2_DROME	CG8728-RA CG8728 Dmel_CG8728	CG8728 (EC 3.4.24.-) (GH09295p) (LD05680p)	FBgn0033235	protein processing ; GO:0016485 | inferred from sequence or structural similarity with UniProtKB:Q10713	metalloendopeptidase activity ; GO:0004222 | inferred from sequence or structural similarity with UniProtKB:Q10713 <newline> metal ion binding ; GO:0046872 | inferred from electronic annotation with InterPro:IPR011237, InterPro:IPR011249
	unique	Q7KRW8	PRP39_DROME	CG1646	Pre-mRNA-processing factor 39 (PRP39 homolog)	FBgn0039600	regulation of alternative mRNA splicing, via spliceosome ; GO:0000381 | inferred from mutant phenotype <newline> mRNA splicing, via spliceosome ; GO:0000398 | inferred from sequence or structural similarity with SGD_LOCUS:PRP39; SGD:S000004509 AND inferred from sequence or structural similarity with protein_id:BAA92024	-
	unique	Q7KSN8	Q7KSN8_DROME	CG31368 Dmel_CG31368	Uncharacterized protein, isoform D	FBgn0051368	mRNA splicing, via spliceosome ; GO:0000398 | inferred by curator from GO:0071011|GO:0071013 <newline> mRNA splicing, via spliceosome ; GO:0000398 | inferred from electronic annotation with InterPro:IPR026300	poly(A) RNA binding ; GO:0044822 | inferred from sequence or structural similarity with HGNC_gene:AQR; HGNC:29513
	unique	Q7YZA2	Y7065_DROME	CG7065	Uncharacterized protein CG7065	FBgn0030091	biological_process ; GO:0008150 | no biological data available	molecular_function ; GO:0003674 | no biological data available
	unique	Q8INX7	Q8INX7_DROME	Fas3 CG31749 CG5803 Dmel_CG5803	Fasciclin 3, isoform C	FBgn0051749	-	-
	unique	Q8IP48	Q8IP48_DROME	ZnT35C CG3994 Dmel_CG3994	Zinc transporter 35C, isoform B	FBgn0028516	response to zinc ion ; GO:0010043 | inferred from mutant phenotype <newline> cation transport ; GO:0006812 | inferred from electronic annotation with InterPro:IPR002524 <newline> transmembrane transport ; GO:0055085 | inferred from electronic annotation with InterPro:IPR002524 <newline> detoxification of zinc ion ; GO:0010312 | inferred from mutant phenotype	metal ion transmembrane transporter activity ; GO:0046873 | inferred from sequence or structural similarity <newline> cation transmembrane transporter activity ; GO:0008324 | inferred from electronic annotation with InterPro:IPR002524 <newline> zinc ion transmembrane transporter activity ; GO:0005385 | inferred by curator from GO:0016324
	unique	Q8IQQ4	Q8IQQ4_DROME	Dmel\CG33052 CG33052 CG3882 Dmel_CG33052	Uncharacterized protein	FBgn0053052	biological_process ; GO:0008150 | no biological data available	molecular_function ; GO:0003674 | no biological data available
	unique	Q8IQV9	Q8IQV9_DROME	Nup205 CG11943 Dmel_CG11943	Nucleoporin 205kD, isoform B	FBgn0031078	SMAD protein import into nucleus ; GO:0007184 | inferred from mutant phenotype <newline> neurogenesis ; GO:0022008 | inferred from mutant phenotype <newline> centrosome organization ; GO:0051297 | inferred from mutant phenotype <newline> gravitaxis ; GO:0042332 | inferred from mutant phenotype <newline> nuclear pore organization ; GO:0006999 | inferred from sequence or structural similarity with …	structural constituent of nuclear pore ; GO:0017056 | inferred from sequence or structural similarity with SGD_LOCUS:NUP192; SGD:S000003576
	unique	Q8MLY8	RS8_DROME	RpS8 CG7808	40S ribosomal protein S8	FBgn0039713	larval lymph gland hemopoiesis ; GO:0035167 | inferred from mutant phenotype <newline> translation ; GO:0006412 | inferred from electronic annotation with InterPro:IPR001047, InterPro:IPR018283 <newline> translation ; GO:0006412 | inferred from sequence or structural similarity <newline> neurogenesis ; GO:0022008 | inferred from mutant phenotype <newline> cytoplasmic translation ; GO:0002181 | in…	structural constituent of ribosome ; GO:0003735 | inferred from sequence or structural similarity <newline> structural constituent of ribosome ; GO:0003735 | inferred from direct assay <newline> structural constituent of ribosome ; GO:0003735 | traceable author statement
	unique	Q8MRI4	Q8MRI4_DROME	CG1578 Dmel_CG1578	CG1578, isoform A (CG1578, isoform B) (CG1578, isoform C) (LD05643p) (LD28359p)	FBgn0030336	-	-
	unique	Q8MSS1	LVA_DROME	lva CG6450	Protein lava lamp	FBgn0029688	cellularization ; GO:0007349 | inferred from mutant phenotype <newline> establishment of Golgi localization ; GO:0051683 | inferred from mutant phenotype <newline> cellularization ; GO:0007349 | non-traceable author statement <newline> cellularization ; GO:0007349 | traceable author statement <newline> neuron projection morphogenesis ; GO:0048812 | inferred from mutant phenotype <newline> positiv…	actin binding ; GO:0003779 | inferred from direct assay <newline> microtubule binding ; GO:0008017 | inferred from direct assay <newline> protein binding ; GO:0005515 | inferred from physical interaction with CLIP-190 <newline> spectrin binding ; GO:0030507 | traceable author statement
	unique	Q8SX83	SPEN_DROME	spen CG18497	Protein split ends	FBgn0016977	segment specification ; GO:0007379 | inferred from mutant phenotype <newline> axon guidance ; GO:0007411 | inferred from mutant phenotype <newline> neuroblast fate determination ; GO:0007400 | inferred from mutant phenotype <newline> epidermal growth factor receptor signaling pathway ; GO:0007173 | inferred from mutant phenotype <newline> glial cell fate determination ; GO:0007403 | inferred from…	nucleic acid binding ; GO:0003676 | inferred from electronic annotation with InterPro:IPR000504 <newline> nucleotide binding ; GO:0000166 | inferred from electronic annotation with InterPro:IPR012677
	unique	Q8SY41	BCAS3_DROME	rudhira CG43154	Breast carcinoma-amplified sequence 3 homolog (Protein rudhira) (DRudh)	FBgn0266019	macropinocytosis ; GO:0044351 | inferred from mutant phenotype	molecular_function ; GO:0003674 | no biological data available
	unique	Q8T4F7	ENA_DROME	ena enb CG15112	Protein enabled	FBgn0000578	filopodium assembly ; GO:0046847 | inferred from mutant phenotype <newline> dendrite morphogenesis ; GO:0048813 | inferred from mutant phenotype <newline> axon guidance ; GO:0007411 | inferred from genetic interaction with robo1 <newline> axonogenesis ; GO:0007409 | inferred from mutant phenotype <newline> actin filament organization ; GO:0007015 | inferred from mutant phenotype <newline> regulat…	actin binding ; GO:0003779 | inferred from sequence or structural similarity <newline> SH3 domain binding ; GO:0017124 | inferred from direct assay <newline> protein binding ; GO:0005515 | inferred from physical interaction with UniProtKB:P25843 <newline> SH3 domain binding ; GO:0017124 | inferred from physical interaction with UniProtKB:P00522 <newline> protein binding ; GO:0005515 | inferred fr…
	unique	Q94511	NDUS1_DROME	ND-75 ND75 CG2286	NADH-ubiquinone oxidoreductase 75 kDa subunit, mitochondrial (EC 1.6.5.3) (EC 1.6.99.3) (Complex I-75kD) (CI-75kD)	FBgn0017566	cellular respiration ; GO:0045333 | inferred from sequence or structural similarity with HGNC_gene:NDUFS1; HGNC:7707 <newline> reactive oxygen species metabolic process ; GO:0072593 | inferred from sequence or structural similarity with HGNC_gene:NDUFS1; HGNC:7707 <newline> ATP synthesis coupled electron transport ; GO:0042773 | inferred from electronic annotation with InterPro:IPR000283 <newline…	NADH dehydrogenase activity ; GO:0003954 | inferred from sequence or structural similarity with UniProtKB:P28331 <newline> NADH dehydrogenase (ubiquinone) activity ; GO:0008137 | contributes_to inferred from sequence or structural similarity with HGNC_gene:NDUFS1; HGNC:7707 <newline> iron-sulfur cluster binding ; GO:0051536 | inferred from electronic annotation with InterPro:IPR001041, InterPro:I…
	unique	Q95RR8	PAN3_DROME	CG11486	PAB-dependent poly(A)-specific ribonuclease subunit PAN3 (PAB1P-dependent poly(A)-nuclease) (PAN deadenylation complex subunit 3)	FBgn0035397	protein phosphorylation ; GO:0006468 | NOT inferred from key residues <newline> mRNA processing ; GO:0006397 | inferred from electronic annotation with InterPro:IPR030844 <newline> nuclear-transcribed mRNA poly(A) tail shortening ; GO:0000289 | inferred from electronic annotation with InterPro:IPR030844	protein binding ; GO:0005515 | inferred from physical interaction with UniProtKB:Q8SY33 <newline> protein kinase activity ; GO:0004672 | NOT inferred from key residues <newline> poly(A) RNA binding ; GO:0044822 | inferred from electronic annotation with InterPro:IPR030844
	unique	Q961C9	TNG11_DROME	Tango11 CG30404	Transport and Golgi organization protein 11 (Tango-11)	FBgn0050404	protein secretion ; GO:0009306 | inferred from mutant phenotype <newline> sensory perception of pain ; GO:0019233 | inferred from mutant phenotype	molecular_function ; GO:0003674 | no biological data available
	unique	Q9GPJ1	SKEL2_DROME	Skeletor CG43161	Protein Skeletor, isoforms D/E	FBgn0262717	catecholamine metabolic process ; GO:0006584 | traceable author statement <newline> nucleus organization ; GO:0006997 | non-traceable author statement <newline> spindle assembly ; GO:0051225 | inferred from direct assay	dopamine beta-monooxygenase activity ; GO:0004500 | traceable author statement <newline> structural molecule activity ; GO:0005198 | inferred from direct assay
	unique	Q9V468	Y9776_DROME	CG9776	Zinc finger matrin-type protein CG9776	FBgn0027866	-	-
	unique	Q9V4P1	ANLN_DROME	scra ani CG2092	Anillin (Actin-binding protein 8) (ABP8) (Protein scraps)	FBgn0261385	regulation of cytokinesis ; GO:0032465 | inferred from mutant phenotype <newline> cellularization ; GO:0007349 | inferred from mutant phenotype <newline> plasma membrane organization ; GO:0007009 | inferred from mutant phenotype <newline> septin ring organization ; GO:0031106 | inferred from mutant phenotype <newline> positive regulation of NFAT protein import into nucleus ; GO:0051533 | inferred…	actin binding ; GO:0003779 | inferred from direct assay <newline> actin binding ; GO:0003779 | inferred from sequence or structural similarity <newline> microtubule binding ; GO:0008017 | inferred from direct assay <newline> protein binding ; GO:0005515 | inferred from physical interaction with Synd
	unique	Q9V597	RL31_DROME	RpL31 CG1821	60S ribosomal protein L31	FBgn0025286	translation ; GO:0006412 | inferred from electronic annotation with InterPro:IPR000054, InterPro:IPR020052 <newline> cytoplasmic translation ; GO:0002181 | inferred by curator from GO:0022626 <newline> cytoplasmic translation ; GO:0002181 | traceable author statement	structural constituent of ribosome ; GO:0003735 | inferred from direct assay <newline> structural constituent of ribosome ; GO:0003735 | traceable author statement
	unique	Q9V9K7	SRRT_DROME	Ars2 CG7843	Serrate RNA effector molecule homolog (Arsenite-resistance protein 2 homolog)	FBgn0033062	negative regulation of viral genome replication ; GO:0045071 | inferred from mutant phenotype <newline> conversion of ds siRNA to ss siRNA involved in RNA interference ; GO:0033168 | inferred from mutant phenotype <newline> gene silencing by miRNA ; GO:0035195 | inferred from mutant phenotype <newline> mRNA splicing, via spliceosome ; GO:0000398 | inferred by curator from GO:0071011|GO:0071013 <n…	-
	unique	Q9V9U3	Q9V9U3_DROME	CG1910 Dmel_CG1910	CG1910, isoform A (LD45254p)	FBgn0022349	long-term memory ; GO:0007616 | inferred from mutant phenotype	molecular_function ; GO:0003674 | no biological data available
	unique	Q9VAP2	DGT6_DROME	dgt6 CG11881	Augmin complex subunit dgt6 (Dim gamma-tubulin 6)	FBgn0039638	mitotic spindle organization ; GO:0007052 | inferred from mutant phenotype <newline> regulation of mitotic nuclear division ; GO:0007088 | inferred from mutant phenotype <newline> spindle assembly ; GO:0051225 | inferred from electronic annotation with InterPro:IPR026797	-
	unique	Q9VF51	Q9VF51_DROME	AOX3 CG6045-RA CG6045 Dmel_CG6045	Aldehyde oxidase 3, isoform A (EC 1.1.-.-) (EC 1.2.3.1) (Aldehyde oxidase 3, isoform B) (FI04488p)	FBgn0038349	oxidation-reduction process ; GO:0055114 | inferred from electronic annotation with InterPro:IPR002346, InterPro:IPR002888, InterPro:IPR008274, InterPro:IPR016166, InterPro:IPR016208 <newline> acetaldehyde metabolic process ; GO:0006117 | inferred from mutant phenotype	aldehyde oxidase activity ; GO:0004031 | inferred from mutant phenotype <newline> electron carrier activity ; GO:0009055 | inferred from electronic annotation with InterPro:IPR001041 <newline> 2 iron, 2 sulfur cluster binding ; GO:0051537 | inferred from electronic annotation with InterPro:IPR006058 <newline> flavin adenine dinucleotide binding ; GO:0050660 | inferred from electronic annotation w…
	unique	Q9VGI8	BLM_DROME	Blm mus309 CG6920	Bloom syndrome protein homolog (Dmblm) (EC 3.6.4.12) (Bloom syndrome helicase ortholog) (Mutagen-sensitive protein 309) (RecQ helicase homolog)	FBgn0002906	cellular response to DNA damage stimulus ; GO:0006974 | inferred from genetic interaction with SGD_LOCUS:SGS1; SGD:S000004802 <newline> reciprocal meiotic recombination ; GO:0007131 | inferred from mutant phenotype <newline> double-strand break repair via synthesis-dependent strand annealing ; GO:0045003 | inferred from mutant phenotype <newline> cellular response to DNA damage stimulus ; GO:0006…	ATP-dependent DNA helicase activity ; GO:0004003 | inferred from sequence or structural similarity with HGNC_gene:BLM; HGNC:1058 <newline> helicase activity ; GO:0004386 | inferred from sequence or structural similarity <newline> DNA helicase activity ; GO:0003678 | inferred from sequence or structural similarity with HGNC_gene:BLM; HGNC:1058; OMIM:604610 <newline> ATP-dependent 3'-5' DNA helicas…
	unique	Q9VGL0	Q9VGL0_DROME	CG14712 Dmel_CG14712	LD43047p	FBgn0037924	neurogenesis ; GO:0022008 | inferred from mutant phenotype	-
	unique	Q9VH95	YC17_DROME	CG16817	Uncharacterized protein CG16817	FBgn0037728	Golgi organization ; GO:0007030 | inferred from mutant phenotype	molecular_function ; GO:0003674 | no biological data available
	unique	Q9VHC8	Q9VHC8_DROME	CG8149 Dmel_CG8149	CG8149 (LD31448p)	FBgn0037700	autophagic cell death ; GO:0048102 | inferred from expression pattern <newline> salivary gland cell autophagic cell death ; GO:0035071 | inferred from expression pattern <newline> larval lymph gland hemopoiesis ; GO:0035167 | inferred from mutant phenotype <newline> wing disc dorsal/ventral pattern formation ; GO:0048190 | inferred from genetic interaction with Bx, ap	-
	unique	Q9VHF5	Q9VHF5_DROME	pasi2 CG8121 Dmel_CG8121	CG8121, isoform A (CG8121, isoform B) (CG8121, isoform C) (LD42595p)	FBgn0037680	establishment of glial blood-brain barrier ; GO:0060857 | inferred from mutant phenotype <newline> regulation of tube length, open tracheal system ; GO:0035159 | inferred from mutant phenotype <newline> establishment of endothelial barrier ; GO:0061028 | inferred from mutant phenotype <newline> septate junction assembly ; GO:0019991 | inferred from mutant phenotype	-
	unique	Q9VI58	TUTT_DROME	Tailor CG1091	Terminal uridylyltransferase Tailor (TUTase Tailor) (EC 2.7.7.52)	FBgn0037470	RNA 3' uridylation ; GO:0071076 | inferred from mutant phenotype <newline> pre-miRNA processing ; GO:0031054 | inferred from mutant phenotype	RNA uridylyltransferase activity ; GO:0050265 | inferred from direct assay
	unique	Q9VK18	Q9VK18_DROME	CG16812 Dmel_CG16812	LD36945p	FBgn0032488	-	-
	unique	Q9VK44	Q9VK44_DROME	CG9934 Dmel_CG9934	CG9934, isoform A (CG9934, isoform B) (LD24832p)	FBgn0032467	ubiquitin-dependent protein catabolic process ; GO:0006511 | inferred from electronic annotation with InterPro:IPR019474 <newline> protein ubiquitination ; GO:0016567 | inferred from sequence or structural similarity with SGD_LOCUS:UFD2; SGD:S000002349	ubiquitin-ubiquitin ligase activity ; GO:0034450 | inferred from sequence or structural similarity with SGD_LOCUS:UFD2; SGD:S000002349
	unique	Q9VK82	Q9VK82_DROME	Oatp33Eb CG6417 Dmel_CG6417	Organic anion transporting polypeptide 33Eb (RE09129p)	FBgn0032435	organic substance transport ; GO:0071702 | inferred from sequence or structural similarity with Oatp58Db <newline> organic substance transport ; GO:0071702 | inferred from direct assay	transmembrane transporter activity ; GO:0022857 | inferred from sequence or structural similarity with Oatp58Db <newline> active transmembrane transporter activity ; GO:0022804 | inferred from sequence or structural similarity with Oatp58Db <newline> transmembrane transporter activity ; GO:0022857 | inferred from direct assay
	unique	Q9VL70	Q9VL70_DROME	yip2 CG4600 Dmel_CG4600	HL08109p (Yippee interacting protein 2) (EC 2.3.1.16)	FBgn0040064	fatty acid beta-oxidation ; GO:0006635 | inferred from sequence or structural similarity with UniProtKB:P42765	acetyl-CoA C-acyltransferase activity ; GO:0003988 | inferred from sequence or structural similarity with UniProtKB:P42765
	unique	Q9VLY4	Q9VLY4_DROME	CG13794 Dmel_CG13794	IP11961p	FBgn0031936	neurotransmitter transport ; GO:0006836 | inferred from sequence or structural similarity with DAT <newline> neurotransmitter transport ; GO:0006836 | inferred from sequence model	neurotransmitter transporter activity ; GO:0005326 | inferred from sequence or structural similarity with DAT <newline> neurotransmitter:sodium symporter activity ; GO:0005328 | inferred from electronic annotation with InterPro:IPR000175 <newline> neurotransmitter:sodium symporter activity ; GO:0005328 | inferred from sequence model
	unique	Q9VNG2	Q9VNG2_DROME	CG1109 Dmel_CG1109	CG1109, isoform A (CG1109, isoform B) (LD24014p)	FBgn0046222	neuron projection morphogenesis ; GO:0048812 | inferred from mutant phenotype	-
	unique	Q9VQK7	Q9VQK7_DROME	Sf3b2 CG3605 Dmel_CG3605	CG3605, isoform A (CG3605, isoform B) (LD45152p)	FBgn0031493	mRNA splicing, via spliceosome ; GO:0000398 | inferred by curator from GO:0071011|GO:0071013 <newline> mRNA splicing, via spliceosome ; GO:0000398 | inferred from sequence or structural similarity with SGD_LOCUS:CUS1; SGD:S000004853	poly(A) RNA binding ; GO:0044822 | inferred from sequence or structural similarity with HGNC_gene:SF3B2; HGNC:10769
	unique	Q9VS50	ECO_DROME	eco CG8598	N-acetyltransferase eco (EC 2.3.1.-) (Establishment of cohesion 1 homolog) (ECO1 homolog)	FBgn0035766	mitotic sister chromatid cohesion ; GO:0007064 | inferred from mutant phenotype <newline> histone acetylation ; GO:0016573 | inferred from mutant phenotype	acetyltransferase activity ; GO:0016407 | inferred from sequence or structural similarity with SGD_LOCUS:ECO1; SGD:S000001923 <newline> acetyltransferase activity ; GO:0016407 | inferred from sequence or structural similarity with UniProtKB:P43605 <newline> N-acetyltransferase activity ; GO:0008080 | inferred from electronic annotation with InterPro:IPR000182
	unique	Q9VS75	Q9VS75_DROME	Dmel\CG8543 CG8543 Dmel_CG8543	CG8543	FBgn0035787	-	-
	unique	Q9VSD7	DBR1_DROME	ldbr DBR1 CG7942	Lariat debranching enzyme (DmDBR1) (EC 3.1.-.-)	FBgn0035838	RNA processing ; GO:0006396 | inferred from sequence or structural similarity with SGD_LOCUS:DBR1; SGD:S000001632 <newline> RNA splicing, via transesterification reactions ; GO:0000375 | inferred from sequence or structural similarity with UniProtKB:Q9UK59 <newline> mRNA processing ; GO:0006397 | inferred from electronic annotation with InterPro:IPR007708	RNA lariat debranching enzyme activity ; GO:0008419 | inferred from sequence or structural similarity with SGD_LOCUS:DBR1; SGD:S000001632 AND inferred from sequence or structural similarity with protein_id:AAD53327 <newline> RNA lariat debranching enzyme activity ; GO:0008419 | inferred from sequence or structural similarity with UniProtKB:Q9UK59
	unique	Q9VU84	DBNL_DROME	Abp1 CG10083	Drebrin-like protein (Actin binding protein 1)	FBgn0036372	cell migration ; GO:0016477 | NOT inferred from direct assay <newline> positive regulation of synaptic growth at neuromuscular junction ; GO:0045887 | inferred from mutant phenotype <newline> chaeta development ; GO:0022416 | inferred from mutant phenotype <newline> terminal button organization ; GO:0072553 | inferred from mutant phenotype	actin binding ; GO:0003779 | inferred from sequence or structural similarity <newline> actin binding ; GO:0003779 | inferred by curator from GO:0005856 <newline> actin filament binding ; GO:0051015 | inferred from direct assay <newline> phosphatidylinositol-4,5-bisphosphate binding ; GO:0005546 | inferred from direct assay <newline> phosphatidylinositol-3,4,5-trisphosphate binding ; GO:0005547 | …
	unique	Q9VVY3	GBS76_DROME	Gbs-76A CG9619	Glycogen-binding subunit 76A (CBM21 domain-containing protein CG9619)	FBgn0036862	biological_process ; GO:0008150 | no biological data available	protein phosphatase 1 binding ; GO:0008157 | inferred from physical interaction with flw inferred from physical interaction with Pp1-87B inferred from physical interaction with Pp1-13C inferred from physical interaction with Pp1α-96A
	unique	Q9VWQ7	Q9VWQ7_DROME	CG6891 Dmel_CG6891	CG6891, isoform A (GEO10539p1)	FBgn0030955	-	actin binding ; GO:0003779 | inferred from electronic annotation with InterPro:IPR002108
	unique	Q9VWW2	Q9VWW2_DROME	CG6123 Dmel_CG6123	CG6123, isoform A (CG6123, isoform B) (GH13094p)	FBgn0030913	-	-
	unique	Q9VXY7	LSD2_DROME	Lsd-2 CG9057	Lipid storage droplets surface-binding protein 2 (Lsd2)	FBgn0030608	lipid storage ; GO:0019915 | inferred from mutant phenotype <newline> sequestering of triglyceride ; GO:0030730 | inferred from mutant phenotype <newline> lipid particle transport along microtubule ; GO:0031887 | inferred from mutant phenotype <newline> regulation of transport ; GO:0051049 | inferred from mutant phenotype <newline> lipid metabolic process ; GO:0006629 | inferred from mutant pheno…	protein binding ; GO:0005515 | inferred from physical interaction with klar
	unique	Q9VY77	AJUBA_DROME	jub CG11063	LIM domain-containing protein jub	FBgn0030530	positive regulation of organ growth ; GO:0046622 | inferred from mutant phenotype <newline> positive regulation of imaginal disc growth ; GO:0045572 | inferred from mutant phenotype <newline> hippo signaling ; GO:0035329 | inferred from mutant phenotype <newline> mitotic nuclear division ; GO:0007067 | inferred from mutant phenotype <newline> protein localization to centrosome ; GO:0071539 | infe…	actin binding ; GO:0003779 | inferred from sequence or structural similarity with NCBI_gi:2497678 <newline> zinc ion binding ; GO:0008270 | inferred from electronic annotation with InterPro:IPR001781
	unique	Q9VYA4	Q9VYA4_DROME	CG11164 Dmel_CG11164	Uncharacterized protein, isoform A (Uncharacterized protein, isoform B)	FBgn0030507	-	-
	unique	Q9VZ00	Q9VZ00_DROME	CG1737-RA CG1737 Dmel_CG1737	CG1737, isoform A (CG1737, isoform B) (FI19420p1)	FBgn0030293	-	-
	unique	Q9VZF5	Q9VZF5_DROME	pav 08 0934 0973 13 2A12 2A12MEL anon-EST:fe2A12 anon2A12 Dmel\CG1258 DmKLP1 DmMKLP1 DmPAV DmPav group D KIF 23 KIF23 KLP Mklp1 PAV Pav Pav KLP PAV-KLP Pav-KLP Pav-Klp Pav-klp pav-KLP pav-Klp PAV-MKLP pav-RA PavKLP CG1258 Dmel_CG1258	Kinesin-like protein	FBgn0011692	neurogenesis ; GO:0022008 | inferred from mutant phenotype <newline> peripheral nervous system development ; GO:0007422 | traceable author statement <newline> microtubule-based movement ; GO:0007018 | inferred from sequence or structural similarity <newline> actomyosin contractile ring assembly ; GO:0000915 | non-traceable author statement <newline> actomyosin contractile ring contraction ; GO:00…	microtubule motor activity ; GO:0003777 | inferred from sequence or structural similarity <newline> microtubule binding ; GO:0008017 | inferred from electronic annotation with InterPro:IPR001752 <newline> ATP binding ; GO:0005524 | inferred from electronic annotation with InterPro:IPR001752, InterPro:IPR019821 <newline> microtubule motor activity ; GO:0003777 | inferred from electronic annotation…
	unique	Q9VZZ0	Q9VZZ0_DROME	Dmel\CG1246 CG1246 Dmel_CG1246	CG1246, isoform B (CG1246, isoform C) (CG1246, isoform D) (CG1246, isoform E) (RE02644p)	FBgn0035360	-	-
	unique	Q9W0L7	Q9W0L7_DROME	Usp10 Dmel\CG32479 Q9W0L7 CG12503 CG13903 CG32479 Dmel_CG32479	LD28815p (Ubiquitin specific protease 10, isoform A) (Ubiquitin specific protease 10, isoform C)	FBgn0052479	positive regulation of Notch signaling pathway ; GO:0045747 | inferred from mutant phenotype <newline> protein deubiquitination ; GO:0016579 | inferred from sequence or structural similarity with HGNC_gene:USP10; HGNC:12608 <newline> ubiquitin-dependent protein catabolic process ; GO:0006511 | inferred from electronic annotation with InterPro:IPR018200	thiol-dependent ubiquitin-specific protease activity ; GO:0004843 | inferred from sequence or structural similarity with HGNC_gene:USP10; HGNC:12608
	unique	Q9W230	Q9W230_DROME	CG3732 Dmel_CG3732	Zinc finger Ran-binding domain-containing protein 2	FBgn0034750	-	zinc ion binding ; GO:0008270 | inferred from electronic annotation with InterPro:IPR001876
	unique	Q9W2F2	DCAF1_DROME	mahj CG10080	Protein mahjong (DDB1- and CUL4-associated factor-like 1) (VPRBP-like protein)	FBgn0034641	cell competition in a multicellular organism ; GO:0035212 | inferred from mutant phenotype <newline> protein ubiquitination ; GO:0016567 | inferred from electronic annotation with InterPro:IPR033270	molecular_function ; GO:0003674 | no biological data available
	unique	Q9W337	Q9W337_DROME	CG32700 Dmel_CG32700	GH19985p (Putative uncharacterized protein) (Uncharacterized protein, isoform A) (Uncharacterized protein, isoform B)	FBgn0267253	biological_process ; GO:0008150 | no biological data available	molecular_function ; GO:0003674 | no biological data available
	unique	Q9W3E2	Q9W3E2_DROME	PIP82 CG11219 Dmel_CG11219	PIP82	FBgn0024943	cellular response to light stimulus ; GO:0071482 | inferred from direct assay	molecular_function ; GO:0003674 | no biological data available
	unique	Q9W3H5	Q9W3H5_DROME	CG2147 Dmel_CG2147	CG2147 (GEO04367p1) (LP02728p)	FBgn0030025	-	-
	unique	Q9W3Y3	Q9W3Y3_DROME	CG3226 Dmel_CG3226	CG3226 (LD13807p)	FBgn0029882	heart development ; GO:0007507 | inferred from mutant phenotype	-
	unique	Q9W3Y4	GA2PE_DROME	pigs CG3973	GAS2-like protein pickled eggs	FBgn0029881	negative regulation of Notch signaling pathway ; GO:0045746 | inferred from mutant phenotype <newline> ovarian follicle cell stalk formation ; GO:0030713 | inferred from mutant phenotype <newline> ovarian follicle cell development ; GO:0030707 | inferred from mutant phenotype	microtubule binding ; GO:0008017 | inferred from electronic annotation with InterPro:IPR003108
	unique	Q9W410	Q9W410_DROME	CG3815 Dmel_CG3815	CG3815 (GH06635p)	FBgn0029861	-	zinc ion binding ; GO:0008270 | inferred from electronic annotation with InterPro:IPR001965
	unique	Q9W468	Q9W468_DROME	CG15765 Dmel_CG15765	GH28601p (Uncharacterized protein, isoform A) (Uncharacterized protein, isoform B)	FBgn0029814	nervous system development ; GO:0007399 | inferred from mutant phenotype	carbohydrate binding ; GO:0030246 | inferred from sequence or structural similarity with Lectin-galC1
	unique	Q9W4C3	Q9W4C3_DROME	Usp16-45 CG4165 Dmel_CG4165	Ubiquitinyl hydrolase 1 (EC 3.4.19.12)	FBgn0029763	protein deubiquitination ; GO:0016579 | inferred from sequence or structural similarity with HGNC_gene:USP45; HGNC:20080 <newline> ubiquitin-dependent protein catabolic process ; GO:0006511 | inferred from electronic annotation with InterPro:IPR018200	thiol-dependent ubiquitin-specific protease activity ; GO:0004843 | inferred from sequence or structural similarity with HGNC_gene:USP45; HGNC:20080 <newline> zinc ion binding ; GO:0008270 | inferred from electronic annotation with InterPro:IPR001607
	unique	Q9XZ29	Q9XZ29_DROME	Klp3A EG:BACR25B3.9 CG8590 Dmel_CG8590	EG:BACR25B3.9 protein (Kinesin-like protein at 3A, isoform A) (Kinesin-like protein at 3A, isoform B) (EC 3.6.4.4) (Putative uncharacterized protein)	FBgn0011606	single fertilization ; GO:0007338 | inferred from mutant phenotype <newline> microtubule-based movement ; GO:0007018 | inferred from sequence or structural similarity <newline> male meiosis ; GO:0007140 | traceable author statement <newline> mitotic spindle organization ; GO:0007052 | inferred from mutant phenotype <newline> regulation of mitotic nuclear division ; GO:0007088 | inferred from muta…	microtubule motor activity ; GO:0003777 | inferred from sequence or structural similarity <newline> ATP-dependent microtubule motor activity, plus-end-directed ; GO:0008574 | non-traceable author statement <newline> microtubule binding ; GO:0008017 | inferred from direct assay <newline> microtubule motor activity ; GO:0003777 | inferred from electronic annotation with InterPro:IPR001752, InterPro…
	unique	Q9Y114	Q9Y114_DROME	BcDNA:GH10229 anon-WO0140519.245 anon-WO0172774.24 BcDNA.GH10229 Dmel\CG8042 CG8042 Dmel_CG8042	BcDNA.GH10229 (CG8042)	FBgn0027554	-	-
	unique	A0A0B4JCV6	A0A0B4JCV6_DROME	ctrip CG42574 Dmel_CG42574	Circadian trip, isoform E	FBgn0260794	neurogenesis ; GO:0022008 | inferred from mutant phenotype <newline> protein ubiquitination involved in ubiquitin-dependent protein catabolic process ; GO:0042787 | inferred from sequence or structural similarity with HGNC_gene:TRIP12; HGNC:12306 <newline> positive regulation of circadian rhythm ; GO:0042753 | inferred from mutant phenotype <newline> positive regulation of protein catabolic proce…	zinc ion binding ; GO:0008270 | inferred from electronic annotation with InterPro:IPR018123 <newline> ubiquitin-protein transferase activity ; GO:0004842 | inferred from sequence or structural similarity with HGNC_gene:TRIP12; HGNC:12306
	unique	A0A0B4JCX2	A0A0B4JCX2_DROME	Rbp CG43073 Dmel_CG43073	RIM-binding protein, isoform G	FBgn0262483	cytoskeletal matrix organization at active zone ; GO:0048789 | inferred from mutant phenotype <newline> neuromuscular synaptic transmission ; GO:0007274 | inferred from mutant phenotype <newline> regulation of glucose metabolic process ; GO:0010906 | inferred from mutant phenotype	-
	unique	A0A0B4JCX5	A0A0B4JCX5_DROME	ps CG42670 Dmel_CG42670	Pasilla, isoform L	FBgn0261552	mRNA splicing, via spliceosome ; GO:0000398 | inferred from expression pattern	mRNA binding ; GO:0003729 | inferred from sequence or structural similarity with HGNC_gene:NOVA1; HGNC:7886; OMIM:602157 AND inferred from sequence or structural similarity with HGNC_gene:NOVA2; HGNC:7887; OMIM:601991
	unique	A0A0B4JDD2	A0A0B4JDD2_DROME	GATAe CG10278 Dmel_CG10278	GATAe, isoform B (GATAe, isoform C)	FBgn0038391	antimicrobial humoral response ; GO:0019730 | inferred from mutant phenotype <newline> endoderm development ; GO:0007492 | inferred from mutant phenotype <newline> midgut development ; GO:0007494 | inferred from mutant phenotype <newline> negative regulation of gene expression ; GO:0010629 | inferred from mutant phenotype <newline> positive regulation of transcription from RNA polymerase II promo…	RNA polymerase II transcription factor activity, sequence-specific DNA binding ; GO:0000981 | inferred from sequence or structural similarity with MGD:Gata6; MGI:MGI:107516 <newline> sequence-specific DNA binding ; GO:0043565 | inferred from electronic annotation with InterPro:IPR000679 <newline> zinc ion binding ; GO:0008270 | inferred from electronic annotation with InterPro:IPR000679, InterPro…
	unique	A0A0B4K631	A0A0B4K631_DROME	lap CG2520 Dmel_CG2520	Like-AP180, isoform F	FBgn0086372	receptor-mediated endocytosis ; GO:0006898 | inferred from direct assay <newline> synaptic vesicle endocytosis ; GO:0048488 | inferred from mutant phenotype <newline> synaptic vesicle transport ; GO:0048489 | traceable author statement <newline> neuron-neuron synaptic transmission ; GO:0007270 | inferred from mutant phenotype <newline> phototaxis ; GO:0042331 | inferred from mutant phenotype <new…	clathrin binding ; GO:0030276 | non-traceable author statement <newline> 1-phosphatidylinositol binding ; GO:0005545 | inferred from sequence or structural similarity with UniProtKB:O55012 <newline> clathrin binding ; GO:0030276 | inferred from sequence or structural similarity with UniProtKB:Q13492
	unique	A0A0B4K6F9	A0A0B4K6F9_DROME	Esyt2 CG6643 Dmel_CG6643	Extended synaptotagmin-like protein 2 ortholog, isoform C	FBgn0266758	intracellular transport ; GO:0046907 | inferred from sequence model <newline> synaptic vesicle exocytosis ; GO:0016079 | inferred from sequence or structural similarity	calcium-dependent phospholipid binding ; GO:0005544 | inferred from sequence or structural similarity with HGNC_gene:ESYT2; HGNC:22211
	unique	A0A0B4K6X6	A0A0B4K6X6_DROME	jvl CG43162 Dmel_CG43162	Javelin-like, isoform G	FBgn0263929	actin filament bundle assembly ; GO:0051017 | inferred from mutant phenotype <newline> chaeta morphogenesis ; GO:0008407 | inferred from mutant phenotype <newline> dorsal appendage formation ; GO:0046843 | inferred from mutant phenotype <newline> RNA localization ; GO:0006403 | inferred from mutant phenotype <newline> oocyte microtubule cytoskeleton organization ; GO:0016325 | inferred from mutan…	molecular_function ; GO:0003674 | no biological data available
	unique	A0A0B4K7T7	A0A0B4K7T7_DROME	RhoGEF2 CG9635 Dmel_CG9635	Rho guanine nucleotide exchange factor 2, isoform G	FBgn0023172	anterior midgut invagination ; GO:0007375 | inferred from mutant phenotype <newline> germ-band extension ; GO:0007377 | inferred from mutant phenotype <newline> posterior midgut invagination ; GO:0007374 | inferred from mutant phenotype <newline> regulation of embryonic cell shape ; GO:0016476 | inferred from genetic interaction with fog AND inferred from mutant phenotype <newline> ventral furrow…	Rho guanyl-nucleotide exchange factor activity ; GO:0005089 | inferred from sequence or structural similarity <newline> Rho guanyl-nucleotide exchange factor activity ; GO:0005089 | traceable author statement <newline> Rho guanyl-nucleotide exchange factor activity ; GO:0005089 | inferred from mutant phenotype
	unique	A0A0B4KFV2	A0A0B4KFV2_DROME	Jabba CG42351 Dmel_CG42351	Jabba, isoform H	FBgn0259682	biological_process ; GO:0008150 | no biological data available	molecular_function ; GO:0003674 | no biological data available
	unique	A0A0B4KG76	A0A0B4KG76_DROME	plx CG42612 Dmel_CG42612	Pollux, isoform F	FBgn0261261	cell adhesion mediated by integrin ; GO:0033627 | inferred from direct assay <newline> regulation of GTPase activity ; GO:0043087 | inferred from sequence or structural similarity with Evi5	integrin binding ; GO:0005178 | inferred from direct assay <newline> Rab GTPase binding ; GO:0017137 | inferred from physical interaction with Rab19 <newline> GTPase activator activity ; GO:0005096 | inferred from sequence or structural similarity with Evi5
	unique	A0A0B4KHY8	A0A0B4KHY8_DROME	CG10254 Dmel_CG10254	Uncharacterized protein, isoform C	FBgn0027512	protein monoubiquitination ; GO:0006513 | inferred from sequence or structural similarity with HGNC_gene:UBE2O; HGNC:29554	ubiquitin-protein transferase activity ; GO:0004842 | inferred from sequence or structural similarity with HGNC_gene:UBE2O; HGNC:29554
	unique	A0A0B4KI32	A0A0B4KI32_DROME	cindr CG31012 Dmel_CG31012	CIN85 and CD2AP orthologue, isoform E	FBgn0027598	regulation of cytokinesis ; GO:0032465 | inferred from mutant phenotype <newline> compound eye morphogenesis ; GO:0001745 | inferred from mutant phenotype <newline> actin filament organization ; GO:0007015 | inferred from mutant phenotype <newline> compound eye development ; GO:0048749 | inferred from mutant phenotype <newline> border follicle cell migration ; GO:0007298 | inferred from mutant ph…	SH3 domain binding ; GO:0017124 | inferred from direct assay <newline> cell adhesion molecule binding ; GO:0050839 | inferred from physical interaction with rst inferred from physical interaction with hbs
	unique	A0A0B4KI40	A0A0B4KI40_DROME	CG42790 CR42790 Dmel_CG42790	Uncharacterized protein, isoform C	FBgn0261861	biological_process ; GO:0008150 | no biological data available	molecular_function ; GO:0003674 | no biological data available
	unique	A0A0B4LF49	A0A0B4LF49_DROME	metro CG30021 Dmel_CG30021	Menage a trois, isoform D (EC 2.7.4.8)	FBgn0050021	regulation of synaptic growth at neuromuscular junction ; GO:0008582 | inferred from mutant phenotype <newline> neuron projection morphogenesis ; GO:0048812 | inferred from mutant phenotype	-
	unique	A0A126GUN6	A0A126GUN6_DROME	Zasp52 CG30084 Dmel_CG30084	Z band alternatively spliced PDZ-motif protein 52, isoform X	FBgn0265991	myofibril assembly ; GO:0030239 | inferred from mutant phenotype <newline> muscle structure development ; GO:0061061 | inferred from mutant phenotype	actinin binding ; GO:0042805 | inferred from physical interaction with Actn <newline> muscle alpha-actinin binding ; GO:0051371 | inferred from physical interaction with Actn <newline> zinc ion binding ; GO:0008270 | inferred from electronic annotation with InterPro:IPR001781 <newline> protein binding ; GO:0005515 | inferred from physical interaction with egg
	unique	M9NCR4	M9NCR4_DROME	dpy CG33196 Dmel_CG33196	Dumpy, isoform J	FBgn0053196	chitin-based embryonic cuticle biosynthetic process ; GO:0008362 | inferred from mutant phenotype <newline> chitin-based cuticle attachment to epithelium ; GO:0040005 | inferred from mutant phenotype <newline> apposition of dorsal and ventral imaginal disc-derived wing surfaces ; GO:0007475 | inferred from mutant phenotype <newline> open tracheal system development ; GO:0007424 | inferred from mu…	calcium ion binding ; GO:0005509 | inferred from electronic annotation with InterPro:IPR001881, InterPro:IPR018097 <newline> extracellular matrix structural constituent ; GO:0005201 | inferred from sequence model <newline> zinc ion binding ; GO:0008270 | inferred from electronic annotation with InterPro:IPR000967 <newline> transcription factor activity, sequence-specific DNA binding ; GO:0003700 …
	unique	M9NDL7	M9NDL7_DROME	Reps CG6192 Dmel_CG6192	Reps, isoform B	FBgn0032341	-	protein binding ; GO:0005515 | inferred from physical interaction with Rlip <newline> calcium ion binding ; GO:0005509 | inferred from electronic annotation with InterPro:IPR002048
	unique	M9NDL9	M9NDL9_DROME	Gug Atro atro Dmel\CG6964 GUG gug l(3)01323 l(3)03928 l(3)j5A3 l(3)rO116 l(3)S146907 CG6964 Dmel_CG6964	Grunge, isoform F (EC 3.5.1.98)	FBgn0010825	imaginal disc-derived leg morphogenesis ; GO:0007480 | inferred from mutant phenotype <newline> segment specification ; GO:0007379 | inferred from mutant phenotype <newline> negative regulation of transcription, DNA-templated ; GO:0045892 | inferred from direct assay <newline> embryonic pattern specification ; GO:0009880 | inferred from mutant phenotype <newline> segmentation ; GO:0035282 | infer…	DNA binding ; GO:0003677 | inferred from direct assay <newline> histone deacetylase activity ; GO:0004407 | inferred from direct assay <newline> transcription corepressor activity ; GO:0003714 | inferred from direct assay inferred from genetic interaction with eve <newline> repressing transcription factor binding ; GO:0070491 | inferred from physical interaction with eve inferred from physical in…
	unique	M9NE70	M9NE70_DROME	fry Dmel\CG32045 Fry l(3)02240 RE-B SS3-7 yeti CG14171 CG32045 CG6774 CG6780 Dmel_CG32045	Furry, isoform E	FBgn0016081	rhabdomere development ; GO:0042052 | inferred from mutant phenotype <newline> regulation of dendrite morphogenesis ; GO:0048814 | inferred from mutant phenotype <newline> antennal morphogenesis ; GO:0048800 | inferred from mutant phenotype <newline> positive regulation of protein kinase activity ; GO:0045860 | inferred from mutant phenotype <newline> regulation of dendrite development ; GO:00507…	protein binding ; GO:0005515 | inferred from physical interaction with trc
	unique	X2JC80	X2JC80_DROME	sta CG14792 Dmel_CG14792	40S ribosomal protein SA (Protein stubarista)	FBgn0003517	translation ; GO:0006412 | inferred from electronic annotation with InterPro:IPR001865, InterPro:IPR005707, InterPro:IPR018130, InterPro:IPR027498 <newline> cytoplasmic translation ; GO:0002181 | inferred by curator from GO:0022626 <newline> cytoplasmic translation ; GO:0002181 | traceable author statement	structural constituent of ribosome ; GO:0003735 | inferred from direct assay <newline> structural constituent of ribosome ; GO:0003735 | traceable author statement <newline> ribosome binding ; GO:0043022 | inferred from physical interaction with UniProtKB:O76927
	differential	Q8MZI3	Q8MZI3_DROME	BcDNA:HL01868 BcDNA:HL07910 Dmel\CG10077 DmRH5 p90 CG10077 Dmel_CG10077	GH10652p (Uncharacterized protein, isoform A) (EC 2.7.7.-) (Uncharacterized protein, isoform D)	FBgn0035720	-	RNA helicase activity ; GO:0003724 | inferred from sequence or structural similarity with SGD_LOCUS:DBP2; SGD:S000005056 <newline> ATP binding ; GO:0005524 | inferred from electronic annotation with InterPro:IPR011545 <newline> nucleic acid binding ; GO:0003676 | inferred from electronic annotation with InterPro:IPR011545
	differential	Q8SY41	BCAS3_DROME	rudhira CG43154	Breast carcinoma-amplified sequence 3 homolog (Protein rudhira) (DRudh)	FBgn0266019	macropinocytosis ; GO:0044351 | inferred from mutant phenotype	molecular_function ; GO:0003674 | no biological data available
	differential	Q9V6K1	TPP2_DROME	TppII CG3991	Tripeptidyl-peptidase 2 (TPP-2) (EC 3.4.14.10) (Tripeptidyl aminopeptidase) (Tripeptidyl-peptidase II) (TPP-II) (dTPP II)	FBgn0020370	proteolysis ; GO:0006508 | inferred from direct assay <newline> protein homooligomerization ; GO:0051260 | inferred from direct assay	exopeptidase activity ; GO:0008238 | inferred from direct assay <newline> tripeptidyl-peptidase activity ; GO:0008240 | inferred from direct assay <newline> serine-type endopeptidase activity ; GO:0004252 | inferred from electronic annotation with InterPro:IPR000209
	differential	B7Z001	B7Z001_DROME	FASN1 CG3523 Dmel_CG3523	Fatty acid synthase 1, isoform C (EC 1.1.1.100) (EC 1.3.1.10) (EC 2.3.1.38) (EC 2.3.1.39) (EC 2.3.1.41) (EC 2.3.1.85) (EC 3.1.2.14) (EC 4.2.1.59)	FBgn0283427	triglyceride biosynthetic process ; GO:0019432 | inferred from mutant phenotype <newline> glycogen metabolic process ; GO:0005977 | inferred from mutant phenotype <newline> cellular response to sucrose stimulus ; GO:0071329 | inferred from direct assay <newline> response to sucrose ; GO:0009744 | inferred from mutant phenotype	oleoyl-[acyl-carrier-protein] hydrolase activity ; GO:0004320 | inferred from electronic annotation with InterPro:IPR023102 <newline> 3-oxoacyl-[acyl-carrier-protein] reductase (NADPH) activity ; GO:0004316 | inferred from electronic annotation with InterPro:IPR023102 <newline> palmitoyl-[acyl-carrier-protein] hydrolase activity ; GO:0016296 | inferred from electronic annotation with InterPro:IPR…
	differential	P91926	AP2A_DROME	AP-2alpha CG4260	AP-2 complex subunit alpha (Alpha-adaptin)	FBgn0264855	sensory perception of pain ; GO:0019233 | inferred from mutant phenotype <newline> intracellular protein transport ; GO:0006886 | inferred from electronic annotation with InterPro:IPR002553, InterPro:IPR003164, InterPro:IPR008152, InterPro:IPR009028, InterPro:IPR013038, InterPro:IPR015873 <newline> synaptic vesicle transport ; GO:0048489 | traceable author statement <newline> asymmetric cell divi…	protein transporter activity ; GO:0008565 | inferred from mutant phenotype
	differential	P25823	TUD_DROME	tud CG9450	Maternal protein tudor	FBgn0003891	pole plasm assembly ; GO:0007315 | inferred from mutant phenotype <newline> pole plasm assembly ; GO:0007315 | traceable author statement <newline> mitochondrial rRNA export from mitochondrion ; GO:0019090 | inferred from mutant phenotype <newline> intracellular mRNA localization ; GO:0008298 | traceable author statement <newline> germ cell development ; GO:0007281 | traceable author statement <n…	-
	differential	Q9VHC8	Q9VHC8_DROME	CG8149 Dmel_CG8149	CG8149 (LD31448p)	FBgn0037700	autophagic cell death ; GO:0048102 | inferred from expression pattern <newline> salivary gland cell autophagic cell death ; GO:0035071 | inferred from expression pattern <newline> larval lymph gland hemopoiesis ; GO:0035167 | inferred from mutant phenotype <newline> wing disc dorsal/ventral pattern formation ; GO:0048190 | inferred from genetic interaction with Bx, ap	-
	differential	Q9V3E9	Q9V3E9_DROME	spag Spag spag-RA CG13570 Dmel_CG13570	FI17138p1 (Spaghetti)	FBgn0015544	regulation of locomotor rhythm ; GO:1904059 | inferred from mutant phenotype <newline> negative regulation of motor neuron apoptotic process ; GO:2000672 | inferred from mutant phenotype	Hsp70 protein binding ; GO:0030544 | inferred from sequence or structural similarity with SGD_LOCUS:STI1; SGD:S000005553 <newline> Hsp90 protein binding ; GO:0051879 | inferred from sequence or structural similarity with SGD_LOCUS:STI1; SGD:S000005553
	differential	P13060	EF2_DROME	EF2 Ef2b CG2238	Elongation factor 2 (EF-2)	FBgn0000559	translational elongation ; GO:0006414 | inferred from sequence or structural similarity	translation elongation factor activity ; GO:0003746 | inferred from sequence or structural similarity <newline> GTP binding ; GO:0005525 | inferred from electronic annotation with InterPro:IPR000795, InterPro:IPR004161, InterPro:IPR005225, InterPro:IPR005517 <newline> GTPase activity ; GO:0003924 | inferred from electronic annotation with InterPro:IPR000795
	differential	P23226	MA205_DROME	Map205 CG1483	205 kDa microtubule-associated protein	FBgn0002645	microtubule-based process ; GO:0007017 | inferred from sequence or structural similarity <newline> mitotic cell cycle ; GO:0000278 | inferred from mutant phenotype inferred from genetic interaction with polo <newline> centrosome organization ; GO:0051297 | inferred from mutant phenotype	microtubule binding ; GO:0008017 | inferred from sequence or structural similarity
	differential	Q9V3V3	Q9V3V3_DROME	Pez CG9493 Dmel_CG9493	Pez, isoform A (EC 3.1.3.48) (Pez, isoform B) (Protein tyrosine phosphatase Pez)	FBgn0031799	protein dephosphorylation ; GO:0006470 | inferred from electronic annotation with InterPro:IPR000242 <newline> negative regulation of hippo signaling ; GO:0035331 | inferred from genetic interaction with yki <newline> negative regulation of stem cell proliferation ; GO:2000647 | inferred from mutant phenotype	protein tyrosine phosphatase activity ; GO:0004725 | NOT inferred from direct assay <newline> cytoskeletal protein binding ; GO:0008092 | inferred from sequence or structural similarity
	differential	P34739	TTF2_DROME	lds CG2684	Transcription termination factor 2 (EC 3.6.4.-) (Protein lodestar) (RNA polymerase II termination factor) (Transcription release factor 2)	FBgn0002542	DNA-templated transcription, termination ; GO:0006353 | inferred from direct assay <newline> spermatogenesis ; GO:0007283 | inferred from mutant phenotype <newline> female meiotic division ; GO:0007143 | inferred from mutant phenotype <newline> microtubule anchoring at centrosome ; GO:0034454 | inferred from mutant phenotype	DNA-dependent ATPase activity ; GO:0008094 | inferred from direct assay <newline> ATP binding ; GO:0005524 | inferred from electronic annotation with InterPro:IPR000330
	differential	Q7K0D8	NUP50_DROME	Nup50 CG2158	Nuclear pore complex protein Nup50 (50 kDa nucleoporin)	FBgn0033264	SMAD protein import into nucleus ; GO:0007184 | inferred from mutant phenotype <newline> neurogenesis ; GO:0022008 | inferred from mutant phenotype <newline> phagocytosis ; GO:0006909 | inferred from mutant phenotype <newline> sensory perception of pain ; GO:0019233 | inferred from mutant phenotype	protein binding ; GO:0005515 | inferred from physical interaction with Z600
	differential	Q9VYA4	Q9VYA4_DROME	CG11164 Dmel_CG11164	Uncharacterized protein, isoform A (Uncharacterized protein, isoform B)	FBgn0030507	-	-
	differential	Q9VI58	TUTT_DROME	Tailor CG1091	Terminal uridylyltransferase Tailor (TUTase Tailor) (EC 2.7.7.52)	FBgn0037470	RNA 3' uridylation ; GO:0071076 | inferred from mutant phenotype <newline> pre-miRNA processing ; GO:0031054 | inferred from mutant phenotype	RNA uridylyltransferase activity ; GO:0050265 | inferred from direct assay
	differential	Q7K180	Q7K180_DROME	Map60 CG1825 Dmel_CG1825	LD02709p (Microtubule-associated protein 60)	FBgn0010342	microtubule-based process ; GO:0007017 | inferred from sequence or structural similarity	microtubule binding ; GO:0008017 | inferred from sequence or structural similarity <newline> protein binding ; GO:0005515 | inferred from physical interaction with UniProtKB:Q24478 <newline> microtubule binding ; GO:0008017 | inferred from direct assay
	differential	Q8T0L3	Q8T0L3_DROME	Uba1 CG1782 Dmel_CG1782	GH24511p (Ubiquitin activating enzyme 1, isoform A)	FBgn0023143	neuron remodeling ; GO:0016322 | inferred from mutant phenotype <newline> lipid storage ; GO:0019915 | inferred from direct assay <newline> mushroom body development ; GO:0016319 | inferred from mutant phenotype <newline> cell proliferation ; GO:0008283 | inferred from mutant phenotype <newline> regulation of Ras protein signal transduction ; GO:0046578 | inferred from mutant phenotype <newline> …	Atg8 activating enzyme activity ; GO:0019779 | NOT inferred from direct assay <newline> ubiquitin activating enzyme activity ; GO:0004839 | inferred from direct assay
	differential	Q8MMD2	Q8MMD2_DROME	Eps-15 CG16932 Dmel_CG16932	Epidermal growth factor receptor pathway substrate clone 15, isoform B	FBgn0035060	receptor-mediated endocytosis ; GO:0006898 | non-traceable author statement <newline> neurotransmitter secretion ; GO:0007269 | non-traceable author statement <newline> synaptic vesicle endocytosis ; GO:0048488 | traceable author statement <newline> synaptic vesicle endocytosis ; GO:0048488 | inferred from mutant phenotype <newline> regulation of synaptic growth at neuromuscular junction ; GO:000…	calcium ion binding ; GO:0005509 | inferred from electronic annotation with InterPro:IPR002048
	differential	Q7KSN8	Q7KSN8_DROME	CG31368 Dmel_CG31368	Uncharacterized protein, isoform D	FBgn0051368	mRNA splicing, via spliceosome ; GO:0000398 | inferred by curator from GO:0071011|GO:0071013 <newline> mRNA splicing, via spliceosome ; GO:0000398 | inferred from electronic annotation with InterPro:IPR026300	poly(A) RNA binding ; GO:0044822 | inferred from sequence or structural similarity with HGNC_gene:AQR; HGNC:29513
	differential	H9XVM8	H9XVM8_DROME	Dmel\CG1674 CG1674 Dmel_CG1674	CG1674, isoform K	FBgn0039897	-	-
	differential	Q9VF39	Q9VF39_DROME	CG9590 Dmel_CG9590	CG9590 (FI01459p)	FBgn0038360	-	Rab GTPase binding ; GO:0017137 | inferred from physical interaction with Rab2
	differential	M9PCK1	M9PCK1_DROME	CG5381 Dmel_CG5381	CG5381, isoform D	FBgn0032218	-	-
	differential	Q9XYU1	MCM3_DROME	Mcm3 Mcm3-RA CG4206	DNA replication licensing factor Mcm3 (EC 3.6.4.12) (Minichromosome maintenance 3 protein) (DmMCM3)	FBgn0024332
	differential	M9NEA1	M9NEA1_DROME	stai CG31641 Dmel_CG31641	Stathmin, isoform D	FBgn0266521	regulation of microtubule polymerization or depolymerization ; GO:0031110 | inferred from electronic annotation with InterPro:IPR000956 <newline> synaptic growth at neuromuscular junction ; GO:0051124 | inferred from mutant phenotype <newline> border follicle cell migration ; GO:0007298 | inferred from mutant phenotype <newline> microtubule-based process ; GO:0007017 | inferred from sequence or s…	microtubule binding ; GO:0008017 | inferred from sequence or structural similarity <newline> tubulin binding ; GO:0015631 | inferred from direct assay
	differential	M9PEE1	M9PEE1_DROME	smid Dmel\CG8571 l(3)j6B8 l(3)j8A6 l(3)s2898 Smid CG8571 Dmel_CG8571	Smallminded, isoform H (EC 3.6.1.3)	FBgn0016983	neurogenesis ; GO:0022008 | inferred from mutant phenotype <newline> cellular response to starvation ; GO:0009267 | inferred from expression pattern	ATPase activity ; GO:0016887 | non-traceable author statement <newline> ATP binding ; GO:0005524 | inferred from electronic annotation with InterPro:IPR003959, InterPro:IPR003960
	differential	O62619	KPYK_DROME	PyK CG7070	Pyruvate kinase (PK) (EC 2.7.1.40)	FBgn0267385	response to sucrose ; GO:0009744 | inferred from mutant phenotype <newline> glycolytic process ; GO:0006096 | inferred from sequence or structural similarity with SGD_LOCUS:CDC19; SGD:S000000036 <newline> pyruvate metabolic process ; GO:0006090 | inferred from sequence or structural similarity with SGD_LOCUS:CDC19; SGD:S000000036 <newline> myoblast fusion ; GO:0007520 | inferred from mutant pheno…	pyruvate kinase activity ; GO:0004743 | inferred from mutant phenotype <newline> magnesium ion binding ; GO:0000287 | inferred from electronic annotation with InterPro:IPR001697, InterPro:IPR015793, InterPro:IPR015794 <newline> potassium ion binding ; GO:0030955 | inferred from electronic annotation with InterPro:IPR001697, InterPro:IPR015793, InterPro:IPR015794
	differential	Q9VFC8	GYS_DROME	GlyS CG6904	Glycogen [starch] synthase (EC 2.4.1.11) (Glycogen synthase)	FBgn0266064	glycophagy ; GO:0061723 | inferred from mutant phenotype <newline> positive regulation of glycogen catabolic process ; GO:0045819 | inferred from mutant phenotype <newline> cellular response to starvation ; GO:0009267 | inferred from mutant phenotype <newline> glycogen biosynthetic process ; GO:0005978 | inferred from electronic annotation with InterPro:IPR008631 <newline> glycogen metabolic proc…	glycogen (starch) synthase activity ; GO:0004373 | inferred from direct assay
	differential	P49455	TPM4_DROME	Tm1 TmII CG4898	Tropomyosin-1, isoforms 33/34 (Tropomyosin II)	FBgn0003721	response to hyperoxia ; GO:0055093 | inferred from mutant phenotype <newline> pole plasm oskar mRNA localization ; GO:0045451 | inferred from mutant phenotype <newline> pole plasm oskar mRNA localization ; GO:0045451 | traceable author statement <newline> muscle contraction ; GO:0006936 | non-traceable author statement <newline> dendrite morphogenesis ; GO:0048813 | inferred from mutant phenotype…	actin binding ; GO:0003779 | inferred from sequence or structural similarity <newline> actin binding ; GO:0003779 | traceable author statement <newline> actin filament binding ; GO:0051015 | inferred from direct assay
	differential	P35554	FTN_DROME	fln FTN mp27 CG7445	Flightin (Muscle protein 27)	FBgn0005633	skeletal muscle myosin thick filament assembly ; GO:0030241 | inferred from mutant phenotype <newline> adult somatic muscle development ; GO:0007527 | inferred from mutant phenotype <newline> striated muscle myosin thick filament assembly ; GO:0071688 | inferred from direct assay <newline> oscillatory muscle contraction ; GO:0014703 | inferred from mutant phenotype <newline> sarcomere organizatio…	structural molecule activity conferring elasticity ; GO:0097493 | inferred from mutant phenotype <newline> structural constituent of muscle ; GO:0008307 | inferred from mutant phenotype
	differential	Q7KRW8	PRP39_DROME	CG1646	Pre-mRNA-processing factor 39 (PRP39 homolog)	FBgn0039600	regulation of alternative mRNA splicing, via spliceosome ; GO:0000381 | inferred from mutant phenotype <newline> mRNA splicing, via spliceosome ; GO:0000398 | inferred from sequence or structural similarity with SGD_LOCUS:PRP39; SGD:S000004509 AND inferred from sequence or structural similarity with protein_id:BAA92024	-
	differential	Q9VSD7	DBR1_DROME	ldbr DBR1 CG7942	Lariat debranching enzyme (DmDBR1) (EC 3.1.-.-)	FBgn0035838	RNA processing ; GO:0006396 | inferred from sequence or structural similarity with SGD_LOCUS:DBR1; SGD:S000001632 <newline> RNA splicing, via transesterification reactions ; GO:0000375 | inferred from sequence or structural similarity with UniProtKB:Q9UK59 <newline> mRNA processing ; GO:0006397 | inferred from electronic annotation with InterPro:IPR007708	RNA lariat debranching enzyme activity ; GO:0008419 | inferred from sequence or structural similarity with SGD_LOCUS:DBR1; SGD:S000001632 AND inferred from sequence or structural similarity with protein_id:AAD53327 <newline> RNA lariat debranching enzyme activity ; GO:0008419 | inferred from sequence or structural similarity with UniProtKB:Q9UK59
	differential	Q8INX7	Q8INX7_DROME	Fas3 CG31749 CG5803 Dmel_CG5803	Fasciclin 3, isoform C	FBgn0000636	axon guidance ; GO:0007411 | inferred from expression pattern <newline> synaptic target recognition ; GO:0008039 | inferred from direct assay <newline> ovarian follicle cell development ; GO:0030707 | traceable author statement <newline> axonal fasciculation ; GO:0007413 | traceable author statement <newline> homophilic cell adhesion via plasma membrane adhesion molecules ; GO:0007156 | traceable…	-
	differential	Q9W337	Q9W337_DROME	CG32700 Dmel_CG32700	GH19985p (Putative uncharacterized protein) (Uncharacterized protein, isoform A) (Uncharacterized protein, isoform B)	FBgn0267253	biological_process ; GO:0008150 | no biological data available	molecular_function ; GO:0003674 | no biological data available
	differential	H5V864	H5V864_DROME	Spn BcDNA:GM16129 c62E-5 Dmel\CG16757 E62 EL62 l(3)06911 spn Spn-RD CG16757 Dmel_CG16757	FI18374p1 (Spinophilin, isoform D)	FBgn0010905	negative regulation of presynaptic active zone assembly ; GO:1905519 | inferred from mutant phenotype <newline> olfactory behavior ; GO:0042048 | inferred from mutant phenotype <newline> inter-male aggressive behavior ; GO:0002121 | inferred from mutant phenotype	neurexin family protein binding ; GO:0042043 | inferred from physical interaction with Nrx-1

## Sheet: List CA-
TABLE S4	Source	Uniprot ID	Entry name	Gene names	Protein names	Cross-reference (FlyBase)	Gene ontology (biological process)	Gene ontology (molecular function)
	unique	A0A0B4JCW7	A0A0B4JCW7_DROME	CG42795 Dmel_CG42795	Uncharacterized protein, isoform A	FBgn0261928	regulation of GTPase activity ; GO:0043087 | inferred from sequence or structural similarity with Evi5 <newline> sensory perception of pain ; GO:0019233 | inferred from mutant phenotype	GTPase activator activity ; GO:0005096 | inferred from sequence or structural similarity with Evi5
	unique	A0A0B4JD82	A0A0B4JD82_DROME	Strn-Mlck CG44162 Dmel_CG44162	Stretchin-Mlck, isoform T (EC 2.7.11.-) (EC 2.7.11.17) (EC 2.7.11.18)	FBgn0265045	protein phosphorylation ; GO:0006468 | inferred from electronic annotation with InterPro:IPR000719, InterPro:IPR002290, InterPro:IPR008271 <newline> protein phosphorylation ; GO:0006468 | inferred from sequence or structural similarity <newline> protein phosphorylation ; GO:0006468 | non-traceable author statement <newline> regulation of glucose metabolic process ; GO:0010906 | inferred from muta…	ATP binding ; GO:0005524 | inferred from electronic annotation with InterPro:IPR000719, InterPro:IPR002290, InterPro:IPR017441 <newline> myosin light chain kinase activity ; GO:0004687 | inferred from direct assay AND inferred from sequence or structural similarity <newline> protein serine/threonine kinase activity ; GO:0004674 | non-traceable author statement <newline> calmodulin-dependent prote…
	unique	A0A0B4K6D8	A0A0B4K6D8_DROME	CG43143 Dmel_CG43143	Uncharacterized protein, isoform G (EC 2.7.11.-)	FBgn0262617	protein phosphorylation ; GO:0006468 | non-traceable author statement <newline> protein phosphorylation ; GO:0006468 | inferred from sequence or structural similarity with HGNC_gene:NUAK1; HGNC:14311	protein serine/threonine kinase activity ; GO:0004674 | non-traceable author statement <newline> ATP binding ; GO:0005524 | inferred from electronic annotation with InterPro:IPR000719, InterPro:IPR002290, InterPro:IPR017441 <newline> protein serine/threonine kinase activity ; GO:0004674 | inferred from sequence or structural similarity with HGNC_gene:NUAK1; HGNC:14311
	unique	A0A0B4K7A5	A0A0B4K7A5_DROME	hts CG43443 Dmel_CG43443	Hu li tai shao, isoform Q (Hu li tai shao, isoform R)	FBgn0263391	axon guidance ; GO:0007411 | inferred from mutant phenotype <newline> photoreceptor cell axon guidance ; GO:0072499 | inferred from genetic interaction with gogo inferred from mutant phenotype inferred from physical interaction with gogo <newline> female germline ring canal formation, actin assembly ; GO:0008302 | inferred from mutant phenotype <newline> fusome organization ; GO:0045478 | traceab…	-
	unique	A0A0B4K869	A0A0B4K869_DROME	shot CG18076 Dmel_CG18076	Short stop, isoform AD (Short stop, isoform X)	FBgn0013733	dendrite morphogenesis ; GO:0048813 | inferred from mutant phenotype <newline> regulation of axon extension ; GO:0030516 | inferred from mutant phenotype <newline> mushroom body development ; GO:0016319 | inferred from mutant phenotype <newline> microtubule cytoskeleton organization ; GO:0000226 | inferred from mutant phenotype <newline> negative regulation of microtubule depolymerization ; GO:00…	microtubule binding ; GO:0008017 | inferred from electronic annotation with InterPro:IPR003108 <newline> cytoskeletal protein binding ; GO:0008092 | inferred from sequence or structural similarity <newline> actin binding ; GO:0003779 | inferred from sequence or structural similarity <newline> microtubule binding ; GO:0008017 | traceable author statement <newline> actin binding ; GO:0003779 | trac…
	unique	A0A0B4KEE1	A0A0B4KEE1_DROME	Aldh-III CG11140 Dmel_CG11140	Aldehyde dehydrogenase	FBgn0010548	oxidation-reduction process ; GO:0055114 | inferred from electronic annotation with InterPro:IPR012394, InterPro:IPR015590, InterPro:IPR016160, InterPro:IPR016161, InterPro:IPR016162, InterPro:IPR016163, InterPro:IPR029510 <newline> cellular aldehyde metabolic process ; GO:0006081 | inferred from electronic annotation with InterPro:IPR012394	aldehyde dehydrogenase [NAD(P)+] activity ; GO:0004030 | inferred from electronic annotation with InterPro:IPR012394
	unique	A0A0B4KEP1	A0A0B4KEP1_DROME	Rcd1 CG8233 Dmel_CG8233	Reduction in Cnn dots 1, isoform D	FBgn0033897	centriole replication ; GO:0007099 | inferred from mutant phenotype <newline> neurogenesis ; GO:0022008 | inferred from mutant phenotype <newline> mitotic G2 DNA damage checkpoint ; GO:0007095 | inferred from genetic interaction with nbs <newline> epithelium development ; GO:0060429 | inferred from mutant phenotype <newline> germarium-derived egg chamber formation ; GO:0007293 | inferred from mut…	hydrolase activity ; GO:0016787 | inferred from electronic annotation with InterPro:IPR002925
	unique	A0A0B4KF86	A0A0B4KF86_DROME	Atg9 CG3615 Dmel_CG3615	Autophagy-related 9, isoform B	FBgn0034110	autophagy ; GO:0006914 | inferred from mutant phenotype <newline> larval midgut cell programmed cell death ; GO:0035096 | inferred from mutant phenotype <newline> cellular response to starvation ; GO:0009267 | inferred from mutant phenotype <newline> glycophagy ; GO:0061723 | inferred from mutant phenotype <newline> autophagosome assembly ; GO:0000045 | inferred from sequence or structural simila…	molecular_function ; GO:0003674 | no biological data available
	unique	A0A0B4KGE1	A0A0B4KGE1_DROME	Stat92E CG4257 Dmel_CG4257	Signal transducer and activator of transcription	FBgn0016917	eye-antennal disc morphogenesis ; GO:0007455 | inferred from mutant phenotype <newline> negative regulation of Wnt signaling pathway ; GO:0030178 | inferred from mutant phenotype <newline> primary sex determination ; GO:0007538 | inferred from mutant phenotype <newline> blastoderm segmentation ; GO:0007350 | inferred from mutant phenotype <newline> hemopoiesis ; GO:0030097 | non-traceable author …	DNA binding ; GO:0003677 | inferred from sequence or structural similarity with HGNC_gene:STAT5A; HGNC:11366; OMIM:601511 AND inferred from sequence or structural similarity with HGNC_gene:STAT6; HGNC:11368; OMIM:601512 <newline> DNA binding ; GO:0003677 | traceable author statement <newline> transcription factor activity, sequence-specific DNA binding ; GO:0003700 | traceable author statement <n…
	unique	A0A0B4KH64	A0A0B4KH64_DROME	btz CG12878 Dmel_CG12878	Barentsz, isoform D	FBgn0045862	bicoid mRNA localization ; GO:0045450 | NOT inferred from mutant phenotype <newline> oocyte microtubule cytoskeleton polarization ; GO:0008103 | NOT inferred from mutant phenotype <newline> pole plasm oskar mRNA localization ; GO:0045451 | inferred from mutant phenotype <newline> pole plasm protein localization ; GO:0007318 | inferred from mutant phenotype <newline> pole plasm oskar mRNA localiza…	translation initiation factor binding ; GO:0031369 | inferred from physical interaction with CG7483 <newline> RNA binding ; GO:0003723 | inferred from electronic annotation with InterPro:IPR028544
	unique	A0A0B4LFI1	A0A0B4LFI1_DROME	CG43729 Dmel_CG43729	Uncharacterized protein, isoform U	FBgn0263980	lateral inhibition ; GO:0046331 | inferred from mutant phenotype <newline> positive regulation of cell size ; GO:0045793 | inferred from genetic interaction with gig <newline> intracellular signal transduction ; GO:0035556 | inferred from electronic annotation with InterPro:IPR002219	-
	unique	A1Z898	A1Z898_DROME	Caf1-105 CG12892 Dmel_CG12892	Chromatin assembly factor 1, p105 subunit	FBgn0033526	nucleosome assembly ; GO:0006334 | inferred from direct assay <newline> positive regulation of Notch signaling pathway ; GO:0045747 | inferred from mutant phenotype inferred from physical interaction with E(spl)mβ-HLH	DNA binding ; GO:0003677 | non-traceable author statement <newline> histone binding ; GO:0042393 | contributes_to inferred by curator from GO:0033186
	unique	A1ZA23	A1ZA23_DROME	CG8192-RA CG8192 Dmel_CG8192	CG8192 (FI18007p1)	FBgn0034030	chitin metabolic process ; GO:0006030 | inferred from electronic annotation with InterPro:IPR002557	chitin binding ; GO:0008061 | inferred from electronic annotation with InterPro:IPR002557
	unique	A1ZA47	ZASP_DROME	Zasp52 Zasp CG30084	PDZ and LIM domain protein Zasp (Z band alternatively spliced PDZ-motif protein)	FBgn0265991	myofibril assembly ; GO:0030239 | inferred from mutant phenotype <newline> muscle structure development ; GO:0061061 | inferred from mutant phenotype	actinin binding ; GO:0042805 | inferred from physical interaction with Actn <newline> muscle alpha-actinin binding ; GO:0051371 | inferred from physical interaction with Actn <newline> zinc ion binding ; GO:0008270 | inferred from electronic annotation with InterPro:IPR001781 <newline> protein binding ; GO:0005515 | inferred from physical interaction with egg
	unique	A1ZBW0	A1ZBW0_DROME	HnRNP-K bl bl-RC CG13425 Dmel_CG13425	Heterogeneous nuclear ribonucleoprotein K, isoform C (RE05515p)	FBgn0267791	appendage morphogenesis ; GO:0035107 | traceable author statement <newline> cell fate commitment ; GO:0045165 | traceable author statement <newline> cell proliferation ; GO:0008283 | traceable author statement <newline> imaginal disc growth ; GO:0007446 | traceable author statement <newline> regulation of alternative mRNA splicing, via spliceosome ; GO:0000381 | inferred from mutant phenotype	RNA binding ; GO:0003723 | inferred from electronic annotation with InterPro:IPR004088 <newline> mRNA binding ; GO:0003729 | traceable author statement <newline> transcription factor binding ; GO:0008134 | traceable author statement
	unique	A1ZBW7	WASC2_DROME	CG16742	WASH complex subunit 2	FBgn0034529	biological_process ; GO:0008150 | no biological data available	molecular_function ; GO:0003674 | no biological data available
	unique	A2VEF9	A2VEF9_DROME	mu2 cDNA D Dmel\CG1960 MDC1 Mdc1 mu-2 MU2 Mu2 mutator[2] CG1960 Dmel_CG1960	IP15561p (Mutator 2, isoform C)	FBgn0002872	regulation of chromatin organization ; GO:1902275 | inferred from mutant phenotype <newline> regulation of chromatin silencing at centromere ; GO:0090052 | inferred from mutant phenotype <newline> double-strand break repair ; GO:0006302 | inferred from mutant phenotype	RNA polymerase II transcription coactivator activity ; GO:0001105 | inferred from genetic interaction with Hsap\AR
	unique	A8JNX0	A8JNX0_DROME	ArfGAP3 AG2 arfgap1 dArfGAP3 Dmel\CG6838 CG6838 Dmel_CG6838	ADP-ribosylation factor GTPase activating protein 3, isoform H	FBgn0037182	lateral inhibition ; GO:0046331 | inferred from mutant phenotype <newline> compound eye morphogenesis ; GO:0001745 | inferred from mutant phenotype <newline> regulation of GTPase activity ; GO:0043087 | inferred from sequence model	GTPase activator activity ; GO:0005096 | inferred from electronic annotation with InterPro:IPR001164 <newline> GTPase activator activity ; GO:0005096 | inferred from sequence model
	unique	A8JV00	A8JV00_DROME	CG34417 Dmel_CG34417	Uncharacterized protein, isoform H (Uncharacterized protein, isoform J) (Uncharacterized protein, isoform U)	FBgn0085446	mesoderm development ; GO:0007498 | non-traceable author statement	actin binding ; GO:0003779 | inferred from sequence or structural similarity
	unique	B7YZK4	B7YZK4_DROME	Jabba CG42351 Dmel_CG42351	Jabba, isoform E (Jabba, isoform G)	FBgn0259682	biological_process ; GO:0008150 | no biological data available	molecular_function ; GO:0003674 | no biological data available
	unique	B7Z031	PESTE_DROME	pes CG7228	Protein peste	FBgn0031969	-	-
	unique	C0HK92	Y5076_DROME	CG45076	Uncharacterized protein CG45076	FBgn0266446	biological_process ; GO:0008150 | no biological data available	molecular_function ; GO:0003674 | no biological data available
	unique	H9XVP2	H9XVP2_DROME	unc-13 Dmel\CG2999 drunc13 DUNC-13 Dunc-13 dUNC-13 dUnc-13 dunc-13 Dunc13 l(4)ry16 Munc-13 unc UNC-13 Unc-13 UNC-13-B CG2999 Dmel_CG2999	Unc-13, isoform E	FBgn0025726	neurotransmitter secretion ; GO:0007269 | non-traceable author statement <newline> synaptic vesicle priming ; GO:0016082 | non-traceable author statement <newline> synaptic vesicle exocytosis ; GO:0016079 | inferred from sequence or structural similarity <newline> chemical synaptic transmission ; GO:0007268 | inferred from mutant phenotype <newline> synaptic vesicle exocytosis ; GO:0016079 | infe…	diacylglycerol binding ; GO:0019992 | inferred from electronic annotation with InterPro:IPR027080 <newline> calmodulin binding ; GO:0005516 | traceable author statement
	unique	M9MRX4	M9MRX4_DROME	Ank2 ank2 ank2-L DAnk2 Dank2 dank2 Dmel\CG42734 ESTS:149B10S SP2523 sp2523 CG18025 CG18227 CG18768 CG32373 CG32375 CG32377 CG34121 CG34158 CG34416 CG42734 CG7462 CG7493 Dmel_CG42734	Ankyrin 2, isoform U	FBgn0261788	axon extension ; GO:0048675 | inferred from mutant phenotype <newline> neuromuscular junction development ; GO:0007528 | inferred from mutant phenotype <newline> microtubule cytoskeleton organization ; GO:0000226 | inferred from mutant phenotype <newline> signal transduction ; GO:0007165 | inferred from electronic annotation with InterPro:IPR000488 <newline> sensory perception of sound ; GO:00076…	cytoskeletal protein binding ; GO:0008092 | inferred from sequence or structural similarity
	unique	M9MS42	M9MS42_DROME	Ptpmeg2 CG32697 Dmel_CG32697	Protein tyrosine phosphatase Meg2, isoform G (EC 3.1.3.48)	FBgn0028341	peptidyl-tyrosine phosphorylation ; GO:0018108 | inferred from direct assay <newline> border follicle cell migration ; GO:0007298 | inferred from mutant phenotype <newline> protein dephosphorylation ; GO:0006470 | non-traceable author statement <newline> neurogenesis ; GO:0022008 | inferred from mutant phenotype <newline> phagocytosis ; GO:0006909 | inferred from mutant phenotype <newline> protei…	protein tyrosine phosphatase activity ; GO:0004725 | inferred from direct assay <newline> protein tyrosine phosphatase activity ; GO:0004725 | non-traceable author statement <newline> protein tyrosine phosphatase activity ; GO:0004725 | inferred from sequence or structural similarity with SGD_LOCUS:PTP1; SGD:S000002389
	unique	M9NCQ1	M9NCQ1_DROME	CG31663 Dmel_CG31663	Uncharacterized protein, isoform B	FBgn0051663	-	-
	unique	M9NDM3	M9NDM3_DROME	rhea CT21159 Dmel\CG6831 Rhea Talin talin tendrils Tln CG6831 Dmel_CG6831	Rhea, isoform C (Rhea, isoform D)	FBgn0260442	cytoskeletal anchoring at plasma membrane ; GO:0007016 | inferred from sequence or structural similarity <newline> apposition of dorsal and ventral imaginal disc-derived wing surfaces ; GO:0007475 | inferred from mutant phenotype <newline> muscle attachment ; GO:0016203 | inferred from mutant phenotype <newline> cell adhesion ; GO:0007155 | inferred from mutant phenotype <newline> regulation of c…	actin binding ; GO:0003779 | inferred from sequence or structural similarity <newline> protein binding ; GO:0005515 | inferred from physical interaction with wech <newline> integrin binding ; GO:0005178 | inferred from physical interaction with mys <newline> actin filament binding ; GO:0051015 | inferred from electronic annotation with InterPro:IPR006077 <newline> structural constituent of cytosk…
	unique	M9NED4	M9NED4_DROME	CG2247 Dmel_CG2247	CG2247, isoform C	FBgn0030320	SCF-dependent proteasomal ubiquitin-dependent protein catabolic process ; GO:0031146 | inferred from sequence model <newline> defense response to bacterium ; GO:0042742 | inferred from mutant phenotype	ubiquitin-protein transferase activity ; GO:0004842 | contributes_to inferred from sequence model
	unique	M9PC73	M9PC73_DROME	Liprin-alpha CG11199 Dmel_CG11199	Liprin-alpha, isoform C	FBgn0046704	synapse assembly ; GO:0007416 | inferred from mutant phenotype <newline> anterograde synaptic vesicle transport ; GO:0048490 | inferred from mutant phenotype <newline> axon target recognition ; GO:0007412 | inferred from mutant phenotype <newline> retinal ganglion cell axon guidance ; GO:0031290 | inferred from mutant phenotype <newline> R7 cell development ; GO:0045467 | inferred from mutant phe…	protein binding ; GO:0005515 | inferred from physical interaction with Liprin-β inferred from physical interaction with Liprin-γ
	unique	M9PEG6	M9PEG6_DROME	ZnT63C Dmel\CG17723 dZnT1 dZNT63C dZnT63C ZnT1 CG17723 Dmel_CG17723	Zinc transporter 63C, isoform F	FBgn0035432	cellular zinc ion homeostasis ; GO:0006882 | inferred from mutant phenotype <newline> zinc ion homeostasis ; GO:0055069 | inferred from genetic interaction with Zip42C.1 <newline> zinc II ion transmembrane transport ; GO:0071577 | inferred from genetic interaction with ZnT77C <newline> detoxification of zinc ion ; GO:0010312 | inferred from mutant phenotype	cation transmembrane transporter activity ; GO:0008324 | inferred from electronic annotation with InterPro:IPR002524 <newline> zinc ion transmembrane transporter activity ; GO:0005385 | inferred by curator from GO:0010312
	unique	M9PEQ4	M9PEQ4_DROME	anon-EST:Posey259 BcDNA:RE59468 DAE Dmel\CG8177 CG8177 Dmel_CG8177	Anion exchange protein	FBgn0036043	anion transport ; GO:0006820 | inferred from electronic annotation with InterPro:IPR001717, InterPro:IPR003020, InterPro:IPR011531, InterPro:IPR013769	inorganic anion exchanger activity ; GO:0005452 | inferred from electronic annotation with InterPro:IPR001717, InterPro:IPR003020
	unique	M9PGZ8	M9PGZ8_DROME	Smr CG4013 Dmel_CG4013	Smrter, isoform G	FBgn0265523	phagocytosis ; GO:0006909 | inferred from mutant phenotype <newline> negative regulation of transcription, DNA-templated ; GO:0045892 | traceable author statement <newline> regulation of mitotic cell cycle ; GO:0007346 | inferred from mutant phenotype <newline> imaginal disc-derived wing morphogenesis ; GO:0007476 | inferred from mutant phenotype <newline> negative regulation of Notch signaling p…	DNA binding ; GO:0003677 | inferred from electronic annotation with InterPro:IPR009057 <newline> protein binding ; GO:0005515 | inferred from physical interaction with UniProtKB:P54253 <newline> chromatin binding ; GO:0003682 | inferred from direct assay <newline> transcription corepressor activity ; GO:0003714 | traceable author statement
	unique	P05990	PYR1_DROME	r CG18572	CAD protein (Protein rudimentary) [Includes: Glutamine-dependent carbamoyl-phosphate synthase (EC 6.3.5.5); Aspartate carbamoyltransferase (EC 2.1.3.2); Dihydroorotase (EC 3.5.2.3)]	FBgn0003189	'de novo' pyrimidine nucleobase biosynthetic process ; GO:0006207 | inferred from mutant phenotype <newline> glutamine metabolic process ; GO:0006541 | inferred by curator from GO:0004088 <newline> glutamine metabolic process ; GO:0006541 | inferred from mutant phenotype	dihydroorotase activity ; GO:0004151 | inferred from mutant phenotype <newline> aspartate carbamoyltransferase activity ; GO:0004070 | inferred from mutant phenotype <newline> carbamoyl-phosphate synthase (glutamine-hydrolyzing) activity ; GO:0004088 | inferred from mutant phenotype <newline> carbamoyl-phosphate synthase (glutamine-hydrolyzing) activity ; GO:0004088 | inferred from direct assay <…
	unique	P13496	DCTN1_DROME	Gl CG9206	Dynactin subunit 1 (150 kDa dynein-associated polypeptide) (DAP-150) (DP-150) (Protein glued)	FBgn0001108	centrosome separation ; GO:0051299 | inferred from mutant phenotype <newline> spindle assembly ; GO:0051225 | inferred from mutant phenotype <newline> kinetochore organization ; GO:0051383 | inferred from mutant phenotype <newline> intracellular protein transport ; GO:0006886 | inferred from mutant phenotype <newline> cell fate determination ; GO:0001709 | inferred from mutant phenotype <newline>…	dynein binding ; GO:0045502 | inferred from physical interaction with Dhc64C <newline> dynein complex binding ; GO:0070840 | inferred from direct assay <newline> dynein binding ; GO:0045502 | traceable author statement
	unique	P14199	REF2P_DROME	ref(2)P CG10360	Protein ref(2)P (Refractory to sigma P)	FBgn0003231	sperm mitochondrion organization ; GO:0030382 | inferred from mutant phenotype <newline> mitochondrion organization ; GO:0007005 | inferred from mutant phenotype	zinc ion binding ; GO:0008270 | inferred from electronic annotation with InterPro:IPR000433
	unique	P17210	KINH_DROME	Khc kin CG7765	Kinesin heavy chain	FBgn0001308	regulation of pole plasm oskar mRNA localization ; GO:0007317 | inferred from mutant phenotype <newline> microtubule-based movement ; GO:0007018 | inferred from sequence or structural similarity <newline> oocyte dorsal/ventral axis specification ; GO:0007310 | inferred from mutant phenotype <newline> regulation of pole plasm oskar mRNA localization ; GO:0007317 | traceable author statement <newli…	microtubule binding ; GO:0008017 | inferred from direct assay <newline> motor activity ; GO:0003774 | non-traceable author statement <newline> ATP-dependent microtubule motor activity, plus-end-directed ; GO:0008574 | traceable author statement <newline> microtubule motor activity ; GO:0003777 | inferred from sequence or structural similarity <newline> microtubule motor activity ; GO:0003777 | in…
	unique	Q11002	CANA_DROME	CalpA CG7563	Calpain-A (EC 3.4.22.-) (Calcium-activated neutral proteinase A) (CANP A) [Cleaved into: Calpain-A catalytic subunit]	FBgn0012051	protein autoprocessing ; GO:0016540 | traceable author statement <newline> neuron remodeling ; GO:0016322 | inferred from mutant phenotype inferred from genetic interaction with Ca-β <newline> cuticle development ; GO:0042335 | inferred from direct assay <newline> BMP signaling pathway involved in spinal cord dorsal/ventral patterning ; GO:0021919 | inferred from direct assay <newline> dorsal/ven…	calcium-dependent cysteine-type endopeptidase activity ; GO:0004198 | inferred from direct assay <newline> calcium ion binding ; GO:0005509 | non-traceable author statement <newline> calcium ion binding ; GO:0005509 | inferred from electronic annotation with InterPro:IPR002048
	unique	Q15K24	Q15K24_DROME	bbg BBG big bang C96 Dmel\CG42230 CG42230 CG9587 CG9598 Dmel_CG42230	Big bang, isoform J (PDZ domain-containing protein BBG-LP10)	FBgn0087007	border follicle cell migration ; GO:0007298 | inferred from mutant phenotype <newline> innate immune response in mucosa ; GO:0002227 | inferred from mutant phenotype	-
	unique	Q27597	NCPR_DROME	Cpr CG11567	NADPH--cytochrome P450 reductase (CPR) (P450R) (EC 1.6.2.4)	FBgn0015623	oxidation-reduction process ; GO:0055114 | inferred from electronic annotation with InterPro:IPR001094, InterPro:IPR001433, InterPro:IPR001709, InterPro:IPR003097, InterPro:IPR017927, InterPro:IPR017938, InterPro:IPR023173, InterPro:IPR023208 <newline> biological_process ; GO:0008150 | no biological data available	NADPH-hemoprotein reductase activity ; GO:0003958 | inferred from electronic annotation with InterPro:IPR023208 <newline> FMN binding ; GO:0010181 | inferred from electronic annotation with InterPro:IPR001094, InterPro:IPR008254
	unique	Q5U0V7	Q5U0V7_DROME	Synj synaptojanin synj CG6562 Dmel_CG6562	GH06496p (Synaptojanin, isoform A) (Synaptojanin, isoform B) (EC 3.1.3.56) (Synaptojanin, isoform C)	FBgn0034691	dephosphorylation ; GO:0016311 | non-traceable author statement <newline> synaptic vesicle endocytosis ; GO:0048488 | inferred from mutant phenotype <newline> neurotransmitter secretion ; GO:0007269 | non-traceable author statement <newline> synaptic vesicle endocytosis ; GO:0048488 | traceable author statement <newline> regulation of synapse structure or activity ; GO:0050803 | inferred from mut…	inositol trisphosphate phosphatase activity ; GO:0046030 | non-traceable author statement <newline> inositol-polyphosphate 5-phosphatase activity ; GO:0004445 | inferred from direct assay <newline> nucleotide binding ; GO:0000166 | inferred from electronic annotation with InterPro:IPR012677
	unique	Q7JXU4	Q7JXU4_DROME	Ns2 Ngp ns2 CG6501 Dmel_CG6501	Nuclear GTP binding protein (Nucleostemin ortholog 2) (SD10213p)	FBgn0034243	compound eye morphogenesis ; GO:0001745 | inferred from mutant phenotype <newline> phagocytosis ; GO:0006909 | inferred from mutant phenotype <newline> positive regulation of multicellular organism growth ; GO:0040018 | inferred from mutant phenotype	GTPase activity ; GO:0003924 | inferred from direct assay <newline> GTP binding ; GO:0005525 | inferred from electronic annotation with InterPro:IPR006073, InterPro:IPR030378
	unique	Q7K3Y9	Q7K3Y9_DROME	CG17739 Dmel_CG17739	GH02025p	FBgn0033710	-	serine-type endopeptidase inhibitor activity ; GO:0004867 | inferred from electronic annotation with InterPro:IPR002223
	unique	Q7KVX5	Q7KVX5_DROME	Vap33 Vap-33-1 Vap-33A CG5014 Dmel_CG5014	VAMP-associated protein of 33kDa ortholog A, isoform A	FBgn0029687	neurotransmitter secretion ; GO:0007269 | non-traceable author statement <newline> synaptic vesicle priming ; GO:0016082 | non-traceable author statement <newline> neuromuscular junction development ; GO:0007528 | inferred from mutant phenotype <newline> defense response to Gram-negative bacterium ; GO:0050829 | inferred from mutant phenotype <newline> synapse maturation ; GO:0060074 | inferred f…	-
	unique	Q86B47	Y8611_DROME	CG8611	Probable ATP-dependent RNA helicase CG8611 (EC 3.6.4.13)	FBgn0027602	-	ATP-dependent RNA helicase activity ; GO:0004004 | inferred from sequence or structural similarity with SGD_LOCUS:DBP7; SGD:S000001732 <newline> ATP binding ; GO:0005524 | inferred from electronic annotation with InterPro:IPR011545 <newline> nucleic acid binding ; GO:0003676 | inferred from electronic annotation with InterPro:IPR011545
	unique	Q86BM7	Q86BM7_DROME	CG33125-RA CG33125 Dmel_CG33125	MIP16756p (Uncharacterized protein, isoform B)	FBgn0053125	biological_process ; GO:0008150 | no biological data available	molecular_function ; GO:0003674 | no biological data available
	unique	Q8I0J1	Q8I0J1_DROME	CG1910 Dmel_CG1910	CG1910, isoform D (RE43539p)	FBgn0022349	long-term memory ; GO:0007616 | inferred from mutant phenotype	molecular_function ; GO:0003674 | no biological data available
	unique	Q8IQM5	Q8IQM5_DROME	Dmel\CG7656 CG7656 Dmel_CG7656	CG7656, isoform A (CG7656, isoform F)	FBgn0036516	neurogenesis ; GO:0022008 | inferred from mutant phenotype <newline> protein polyubiquitination ; GO:0000209 | inferred from sequence or structural similarity with HGNC_gene:UBE2G1; HGNC:12482	ubiquitin-protein transferase activity ; GO:0004842 | inferred from sequence or structural similarity with HGNC_gene:UBE2G1; HGNC:12482
	unique	Q8MQJ9	BRAT_DROME	brat CG10719	Brain tumor protein	FBgn0010300	rRNA metabolic process ; GO:0016072 | inferred from mutant phenotype <newline> rRNA transcription ; GO:0009303 | inferred from mutant phenotype <newline> segmentation ; GO:0035282 | inferred from mutant phenotype <newline> negative regulation of cell proliferation ; GO:0008285 | inferred from mutant phenotype <newline> brain development ; GO:0007420 | inferred from mutant phenotype <newline> asym…	protein binding ; GO:0005515 | inferred from physical interaction with nos <newline> translation repressor activity ; GO:0030371 | inferred from mutant phenotype <newline> translation regulator activity ; GO:0045182 | traceable author statement <newline> protein binding ; GO:0005515 | inferred from physical interaction with eIF4EHP <newline> zinc ion binding ; GO:0008270 | inferred from electroni…
	unique	Q8MRQ2	Q8MRQ2_DROME	Reph l(2)k16918 CG3920 Dmel_CG3920	GH05923p (Regulator of eph expression, isoform B)	FBgn0021800	ephrin receptor signaling pathway ; GO:0048013 | inferred from genetic interaction with Ephrin, Eph <newline> peripheral nervous system development ; GO:0007422 | inferred from mutant phenotype	molecular_function ; GO:0003674 | no biological data available
	unique	Q8T0K1	Q8T0K1_DROME	CG2010 Dmel_CG2010	CG2010, isoform B (CG2010, isoform C) (GH26184p)	FBgn0039667	SCF-dependent proteasomal ubiquitin-dependent protein catabolic process ; GO:0031146 | inferred from sequence model	ubiquitin-protein transferase activity ; GO:0004842 | contributes_to inferred from sequence model
	unique	Q8T921	Q8T921_DROME	CG11710 Dmel_CG11710	AT04454p (Uncharacterized protein, isoform A)	FBgn0031115	regulation of transcription, DNA-templated ; GO:0006355 | inferred from electronic annotation with InterPro:IPR009349	zinc ion binding ; GO:0008270 | inferred from electronic annotation with InterPro:IPR009349
	unique	Q960Y8	Q960Y8_DROME	alt CG18212 Dmel_CG18212	Aluminum tubes, isoform G (Aluminum tubes, isoform I) (LD29525p)	FBgn0038535	-	-
	unique	Q9V3C8	Q9V3C8_DROME	Shc D-Shc Dmel\CG3715 DSHC dShc dshc shc Shc-RA CG3715 Dmel_CG3715	DShc protein (FI07258p) (SHC-adaptor protein)	FBgn0015296	epidermal growth factor receptor signaling pathway ; GO:0007173 | inferred from genetic interaction with Egfr <newline> torso signaling pathway ; GO:0008293 | inferred from genetic interaction with tor <newline> tracheal outgrowth, open tracheal system ; GO:0007426 | inferred from mutant phenotype <newline> melanotic encapsulation of foreign target ; GO:0035011 | inferred from mutant phenotype <n…	-
	unique	Q9V637	PSMF1_DROME	PI31 CG8979	Proteasome inhibitor PI31 subunit	FBgn0033669	cellular response to DNA damage stimulus ; GO:0006974 | inferred from mutant phenotype <newline> proteasome assembly ; GO:0043248 | inferred from direct assay <newline> male gonad development ; GO:0008584 | inferred from mutant phenotype <newline> male meiosis ; GO:0007140 | inferred from mutant phenotype <newline> positive regulation of proteasomal ubiquitin-dependent protein catabolic process ;…	molecular_function ; GO:0003674 | no biological data available
	unique	Q9V6B9	NUP54_DROME	Nup54 CG8831	Probable nucleoporin Nup54	FBgn0033737	NLS-bearing protein import into nucleus ; GO:0006607 | inferred from mutant phenotype <newline> protein import into nucleus ; GO:0006606 | inferred from mutant phenotype <newline> protein targeting ; GO:0006605 | inferred from sequence or structural similarity with UniProtKB:P70582 <newline> nucleocytoplasmic transport ; GO:0006913 | inferred from sequence or structural similarity with UniProtKB:…	nucleocytoplasmic transporter activity ; GO:0005487 | inferred from sequence or structural similarity with UniProtKB:P70582 <newline> nucleocytoplasmic transporter activity ; GO:0005487 | inferred from mutant phenotype
	unique	Q9V719	SIN1_DROME	Sin1 CG10105	Stress-activated map kinase-interacting protein 1 (SAPK-interacting protein 1) (dSin1)	FBgn0033935	dendrite morphogenesis ; GO:0048813 | inferred from mutant phenotype <newline> stress granule assembly ; GO:0034063 | inferred from mutant phenotype <newline> synaptic growth at neuromuscular junction ; GO:0051124 | inferred from genetic interaction with Rheb inferred from mutant phenotype <newline> regulation of protein phosphorylation ; GO:0001932 | inferred from mutant phenotype	molecular_function ; GO:0003674 | no biological data available
	unique	Q9V7P1	UTP18_DROME	wcd l(2)k07824 CG7989	U3 small nucleolar RNA-associated protein 18 homolog (Protein wicked) (WD repeat protein l(2)k07824)	FBgn0262560	female germ-line stem cell asymmetric division ; GO:0048132 | inferred from mutant phenotype <newline> rRNA processing ; GO:0006364 | inferred from mutant phenotype <newline> neuroblast proliferation ; GO:0007405 | inferred from mutant phenotype <newline> neurogenesis ; GO:0022008 | inferred from mutant phenotype	molecular_function ; GO:0003674 | no biological data available
	unique	Q9V931	OB57C_DROME	Obp57c CG13421	General odorant-binding protein 57c	FBgn0034509	sensory perception of chemical stimulus ; GO:0007606 | inferred from sequence or structural similarity with UniProtKB:P34174 <newline> sensory perception of chemical stimulus ; GO:0007606 | inferred from sequence alignment with UniProtKB:P34174 <newline> sensory perception of chemical stimulus ; GO:0007606 | inferred from sequence or structural similarity with lush	odorant binding ; GO:0005549 | inferred from sequence or structural similarity with UniProtKB:P34174 <newline> odorant binding ; GO:0005549 | inferred from sequence alignment with UniProtKB:P34174 <newline> odorant binding ; GO:0005549 | inferred from sequence or structural similarity with lush
	unique	Q9VB62	DPOA2_DROME	DNApol-alpha73 CG5923	DNA polymerase alpha subunit B (DNA polymerase alpha 73 kDa subunit)	FBgn0005696	DNA-dependent DNA replication ; GO:0006261 | inferred from sequence or structural similarity <newline> DNA replication initiation ; GO:0006270 | inferred from sequence or structural similarity with UniProtKB:P38121	DNA-directed DNA polymerase activity ; GO:0003887 | inferred from sequence or structural similarity <newline> DNA-directed DNA polymerase activity ; GO:0003887 | inferred from sequence or structural similarity with UniProtKB:P38121 <newline> DNA binding ; GO:0003677 | inferred from electronic annotation with InterPro:IPR007185
	unique	Q9VE46	SC5A7_DROME	CG7708	High-affinity choline transporter 1	FBgn0038641	amino acid transmembrane transport ; GO:0003333 | inferred from sequence or structural similarity with Eaat1 <newline> acetylcholine biosynthetic process ; GO:0008292 | inferred from sequence or structural similarity with UniProtKB:Q9GZV3 <newline> sensory perception of pain ; GO:0019233 | inferred from mutant phenotype	amino acid transmembrane transporter activity ; GO:0015171 | inferred from sequence or structural similarity with Eaat1 <newline> choline transmembrane transporter activity ; GO:0015220 | inferred from sequence or structural similarity with UniProtKB:Q9GZV3
	unique	Q9VEN3	Q9VEN3_DROME	GckIII GckIII-RA CG5169 Dmel_CG5169	FI20177p1 (Germinal centre kinase III) (EC 2.7.11.-) (EC 2.7.11.13)	FBgn0266465	protein phosphorylation ; GO:0006468 | inferred from sequence or structural similarity with HGNC_gene:STK25; HGNC:11404 <newline> trachea morphogenesis ; GO:0060439 | inferred from mutant phenotype <newline> terminal branching, open tracheal system ; GO:0007430 | inferred from mutant phenotype <newline> protein phosphorylation ; GO:0006468 | non-traceable author statement <newline> actin filament…	protein homodimerization activity ; GO:0042803 | inferred from sequence or structural similarity with HGNC_gene:STK25; HGNC:11404 <newline> ATP binding ; GO:0005524 | inferred from electronic annotation with InterPro:IPR000719, InterPro:IPR002290, InterPro:IPR017441 <newline> protein kinase activity ; GO:0004672 | inferred from electronic annotation with InterPro:IPR000719, InterPro:IPR002290 <ne…
	unique	Q9VIU4	Q9VIU4_DROME	CG33116-RA CG33116 Dmel_CG33116	FI05338p	FBgn0053116	phospholipid biosynthetic process ; GO:0008654 | inferred from electronic annotation with InterPro:IPR000462	phosphotransferase activity, for other substituted phosphate groups ; GO:0016780 | inferred from electronic annotation with InterPro:IPR000462
	unique	Q9VJ62	NAF1_DROME	CG10341	H/ACA ribonucleoprotein complex non-core subunit NAF1	FBgn0032701	neurogenesis ; GO:0022008 | inferred from mutant phenotype <newline> ribosome biogenesis ; GO:0042254 | inferred from sequence or structural similarity with UniProtKB:Q96HR8 <newline> pseudouridine synthesis ; GO:0001522 | inferred from electronic annotation with InterPro:IPR007504	RNA binding ; GO:0003723 | inferred from sequence or structural similarity with UniProtKB:Q96HR8
	unique	Q9VKF0	Q9VKF0_DROME	CycY CG14939 Dmel_CG14939	Cyclin Y, isoform A (Cyclin Y, isoform B) (LD31675p)	FBgn0032378	developmental growth ; GO:0048589 | inferred from mutant phenotype <newline> regulation of cyclin-dependent protein serine/threonine kinase activity ; GO:0000079 | inferred from electronic annotation with InterPro:IPR012399	protein kinase binding ; GO:0019901 | inferred from electronic annotation with InterPro:IPR012399
	unique	Q9VPR5	Q9VPR5_DROME	Sf3b1 CG2807 Dmel_CG2807	CG2807, isoform A (CG2807, isoform B)	FBgn0031266	mRNA splicing, via spliceosome ; GO:0000398 | inferred by curator from GO:0071011|GO:0071013 <newline> mRNA splicing, via spliceosome ; GO:0000398 | inferred from sequence or structural similarity with SGD_LOCUS:HSH155; SGD:S000004901	poly(A) RNA binding ; GO:0044822 | inferred from sequence or structural similarity with HGNC_gene:SF3B1; HGNC:10768
	unique	Q9VQK5	Q9VQK5_DROME	CG3542 Dmel_CG3542	CG3542 (LD24714p)	FBgn0031492	mRNA splicing, via spliceosome ; GO:0000398 | inferred from sequence or structural similarity with SGD_LOCUS:PRP40; SGD:S000001495 AND inferred from sequence or structural similarity with protein_id:AAD39463 <newline> mRNA splicing, via spliceosome ; GO:0000398 | inferred by curator from GO:0071011	-
	unique	Q9VRC9	NPC1B_DROME	Npc1b CG12092	Niemann-Pick type protein homolog 1B	FBgn0261675	intestinal cholesterol absorption ; GO:0030299 | inferred from mutant phenotype <newline> central nervous system development ; GO:0007417 | inferred from mutant phenotype <newline> dorsal closure ; GO:0007391 | inferred from mutant phenotype <newline> peripheral nervous system development ; GO:0007422 | inferred from mutant phenotype	-
	unique	Q9VTH1	Q9VTH1_DROME	Ube3a AS As das Dmel\CG6190 Dube3A Dube3a dUBE3A dUbe3a dube3A dube3a NM_140195.2 UBE3A ube3a CG6190 Dmel_CG6190	LD21888p (Ubiquitin protein ligase E3A)	FBgn0061469	negative regulation of BMP signaling pathway ; GO:0030514 | inferred from genetic interaction with tkv inferred from genetic interaction with Mad inferred from mutant phenotype <newline> negative regulation of synaptic growth at neuromuscular junction ; GO:0045886 | inferred from mutant phenotype <newline> locomotion ; GO:0040011 | inferred from mutant phenotype <newline> long-term memory ; GO:00…	ubiquitin protein ligase activity ; GO:0061630 | inferred from mutant phenotype
	unique	Q9VTU0	KRI1_DROME	CG5645	Protein KRI1 homolog	FBgn0036254	biological_process ; GO:0008150 | no biological data available	molecular_function ; GO:0003674 | no biological data available
	unique	Q9VV52	Q9VV52_DROME	RAF2 Dmel\CG4877 dRAF2 CG4689 CG4877 Dmel_CG4877	LD37257p (RING-associated factor 2, isoform A) (RING-associated factor 2, isoform B) (RING-associated factor 2, isoform C)	FBgn0036624	-	zinc ion binding ; GO:0008270 | inferred from sequence model with Pfam:PF01753
	unique	Q9VV74	SMN_DROME	Smn CG16725	Survival motor neuron protein	FBgn0036641	ribonucleoprotein complex assembly ; GO:0022618 | inferred from mutant phenotype <newline> neuromuscular junction development ; GO:0007528 | inferred from mutant phenotype <newline> spliceosomal snRNP assembly ; GO:0000387 | inferred from mutant phenotype <newline> skeletal muscle thin filament assembly ; GO:0030240 | inferred from mutant phenotype <newline> terminal cell fate specification, open…	alpha-actinin binding ; GO:0051393 | inferred from physical interaction with Actn <newline> RNA binding ; GO:0003723 | inferred from electronic annotation with InterPro:IPR010304
	unique	Q9VVC8	Q9VVC8_DROME	Dmel\CG6664 CG6664 Dmel_CG6664	CG6664, isoform A (CG6664, isoform B) (CG6664, isoform C) (LD23434p)	FBgn0036685	establishment of meiotic spindle orientation ; GO:0051296 | inferred from sequence or structural similarity with WB:lin-5; WB:WBGene00002994	molecular_function ; GO:0003674 | no biological data available
	unique	Q9VVH6	Q9VVH6_DROME	Dmel\CG13733 CG13733 Dmel_CG13733	Uncharacterized protein	FBgn0036729	biological_process ; GO:0008150 | no biological data available	molecular_function ; GO:0003674 | no biological data available
	unique	Q9VWN4	Q9VWN4_DROME	CG7358 Dmel_CG7358	CG7358, isoform A (GH14795p)	FBgn0030974	sensory perception of pain ; GO:0019233 | inferred from mutant phenotype	-
	unique	Q9VWW0	CREBB_DROME	CrebB CrebB-17A CG6103	Cyclic AMP response element-binding protein B (cAMP response element-binding protein B) (dCREB-B)	FBgn0265784	regulation of transcription, DNA-templated ; GO:0006355 | inferred from mutant phenotype <newline> rhythmic behavior ; GO:0007622 | traceable author statement <newline> circadian rhythm ; GO:0007623 | traceable author statement <newline> regulation of circadian sleep/wake cycle, sleep ; GO:0045187 | traceable author statement <newline> long-term memory ; GO:0007616 | traceable author statement <n…	DNA binding ; GO:0003677 | inferred from mutant phenotype <newline> protein dimerization activity ; GO:0046983 | inferred from sequence or structural similarity <newline> sequence-specific DNA binding ; GO:0043565 | inferred from direct assay <newline> transcription factor activity, sequence-specific DNA binding ; GO:0003700 | inferred from electronic annotation with InterPro:IPR001630, InterPro:…
	unique	Q9VXK5	Q9VXK5_DROME	CG8939 Dmel_CG8939	Putative rRNA methyltransferase (EC 2.1.1.-) (2'-O-ribose RNA methyltransferase SPB1 homolog)	FBgn0030720	rRNA methylation ; GO:0031167 | inferred from electronic annotation with InterPro:IPR028589 <newline> positive regulation of multicellular organism growth ; GO:0040018 | inferred from mutant phenotype	rRNA methyltransferase activity ; GO:0008649 | inferred from electronic annotation with InterPro:IPR028589
	unique	Q9VYQ5	CP318_DROME	Cyp318a1 CG1786	Probable cytochrome P450 318a1 (EC 1.14.-.-) (CYPCCCXVIIIA1)	FBgn0030369	oxidation-reduction process ; GO:0055114 | inferred from electronic annotation with InterPro:IPR001128, InterPro:IPR002403, InterPro:IPR017972	oxidoreductase activity, acting on paired donors, with incorporation or reduction of molecular oxygen ; GO:0016705 | inferred from electronic annotation with InterPro:IPR001128, InterPro:IPR002403, InterPro:IPR017972 <newline> heme binding ; GO:0020037 | inferred from electronic annotation with InterPro:IPR001128, InterPro:IPR002403 <newline> iron ion binding ; GO:0005506 | inferred from electron…
	unique	Q9VYX8	Q9VYX8_DROME	CG1572 Dmel_CG1572	CG1572, isoform A (CG1572, isoform B) (CG1572, isoform C) (CG1572, isoform D) (LD04844p)	FBgn0030309	positive regulation of hemocyte proliferation ; GO:0035208 | inferred from genetic interaction with hop	-
	unique	Q9W074	Q9W074_DROME	HBS1 Dmel\CG1898 Hbs1 hbs1 HBS1-RA CG1898 Dmel_CG1898	FI04779p (HBS1, isoform A) (HBS1, isoform B)	FBgn0042712	defense response to Gram-negative bacterium ; GO:0050829 | inferred from mutant phenotype <newline> positive regulation of innate immune response ; GO:0045089 | inferred from mutant phenotype	GTP binding ; GO:0005525 | inferred from electronic annotation with InterPro:IPR000795, InterPro:IPR004161 <newline> GTPase activity ; GO:0003924 | inferred from electronic annotation with InterPro:IPR000795
	unique	Q9W0A9	Q9W0A9_DROME	Dmel\CG7974 CG7974 Dmel_CG7974	CG7974, isoform A (CG7974, isoform B) (GM02612p)	FBgn0035254	biological_process ; GO:0008150 | no biological data available	molecular_function ; GO:0003674 | no biological data available
	unique	Q9W1G7	Q9W1G7_DROME	Nap1 Nap1-RA CG5330 Dmel_CG5330	LD21576p (MIP15604p) (Nucleosome assembly protein 1, isoform A) (Nucleosome assembly protein 1, isoform B) (Nucleosome assembly protein 1, isoform C)	FBgn0015268	telomere maintenance ; GO:0000723 | inferred from mutant phenotype <newline> nucleosome assembly ; GO:0006334 | inferred from direct assay <newline> regulation of transcription, DNA-templated ; GO:0006355 | inferred from direct assay <newline> sperm chromatin condensation ; GO:0035092 | inferred from mutant phenotype <newline> chromatin remodeling ; GO:0006338 | inferred from direct assay <newlin…	histone binding ; GO:0042393 | inferred from direct assay <newline> histone binding ; GO:0042393 | traceable author statement
	unique	Q9W3U2	Q9W3U2_DROME	CG14431-RB CG14431 Dmel_CG14431	MIP31509p (Uncharacterized protein, isoform B) (Uncharacterized protein, isoform C)	FBgn0029922	-	-
	unique	Q9W4A6	Q9W4A6_DROME	CG11473 CG42492 Dmel_CG42492	RE56564p (Uncharacterized protein, isoform A)	FBgn0259994	-	-
	unique	Q9W587	Q9W587_DROME	CG14778 Dmel_CG14778	Uncharacterized protein	FBgn0029580	-	-
	unique	Q9XYP7	GCP2_DROME	Grip84 CG3917	Gamma-tubulin complex component 2 homolog (Gamma-ring complex protein 84 kDa) (d84p) (dGrip84)	FBgn0026430	microtubule nucleation ; GO:0007020 | inferred from direct assay <newline> microtubule-based process ; GO:0007017 | inferred from sequence or structural similarity <newline> regulation of cell cycle ; GO:0051726 | inferred from mutant phenotype <newline> spindle assembly ; GO:0051225 | inferred from mutant phenotype <newline> mitotic nuclear division ; GO:0007067 | inferred from mutant phenotype …	microtubule binding ; GO:0008017 | inferred from sequence or structural similarity <newline> gamma-tubulin binding ; GO:0043015 | inferred from direct assay <newline> microtubule minus-end binding ; GO:0051011 | contributes_to inferred from direct assay
	unique	Q9XYZ6	Q9XYZ6_DROME	CG5808 Dmel_CG5808	CG5808 (EC 5.2.1.8) (Putative uncharacterized protein)	FBgn0027617	mRNA splicing, via spliceosome ; GO:0000398 | inferred by curator from GO:0071011|GO:0071013 <newline> neurogenesis ; GO:0022008 | inferred from mutant phenotype <newline> protein folding ; GO:0006457 | inferred from electronic annotation with InterPro:IPR002130, InterPro:IPR024936 <newline> protein peptidyl-prolyl isomerization ; GO:0000413 | inferred from electronic annotation with InterPro:IPR…	mRNA binding ; GO:0003729 | inferred from sequence or structural similarity <newline> peptidyl-prolyl cis-trans isomerase activity ; GO:0003755 | inferred from electronic annotation with InterPro:IPR002130, InterPro:IPR024936 <newline> nucleic acid binding ; GO:0003676 | inferred from electronic annotation with InterPro:IPR000504 <newline> nucleotide binding ; GO:0000166 | inferred from electroni…
	unique	Q9XZT6	DNK_DROME	dnk CG5452	Deoxynucleoside kinase (EC 2.7.1.145) (Deoxyribonucleoside kinase) (Dm-dNK) (Multispecific deoxynucleoside kinase)	FBgn0022338	nucleoside diphosphate phosphorylation ; GO:0006165 | inferred from direct assay <newline> TMP biosynthetic process ; GO:0006230 | inferred from sequence or structural similarity with UniProtKB:O00142 <newline> nucleotide phosphorylation ; GO:0046939 | inferred from direct assay <newline> phosphorylation ; GO:0016310 | inferred from direct assay	deoxynucleoside kinase activity ; GO:0019136 | inferred from direct assay <newline> thymidine kinase activity ; GO:0004797 | inferred from sequence or structural similarity with UniProtKB:O00142 <newline> kinase activity ; GO:0016301 | inferred from direct assay <newline> ATP binding ; GO:0005524 | inferred from electronic annotation with InterPro:IPR002624
	differnetial	A1ZBW0	A1ZBW0_DROME	HnRNP-K bl bl-RC CG13425 Dmel_CG13425	Heterogeneous nuclear ribonucleoprotein K, isoform C (RE05515p)	FBgn0267791	appendage morphogenesis ; GO:0035107 | traceable author statement <newline> cell fate commitment ; GO:0045165 | traceable author statement <newline> cell proliferation ; GO:0008283 | traceable author statement <newline> imaginal disc growth ; GO:0007446 | traceable author statement <newline> regulation of alternative mRNA splicing, via spliceosome ; GO:0000381 | inferred from mutant phenotype	RNA binding ; GO:0003723 | inferred from electronic annotation with InterPro:IPR004088 <newline> mRNA binding ; GO:0003729 | traceable author statement <newline> transcription factor binding ; GO:0008134 | traceable author statement
	differnetial	A1ZBW7	WASC2_DROME	CG16742	WASH complex subunit 2	FBgn0034529	biological_process ; GO:0008150 | no biological data available	molecular_function ; GO:0003674 | no biological data available
	differnetial	Q9VTE9	ULA1_DROME	APP-BP1 CG7828	Nedd8-activating enzyme E1 regulatory subunit (Beta-amyloid precursor binding protein 1) (dAPP-BP1)	FBgn0261112	protein neddylation ; GO:0045116 | inferred from direct assay <newline> protein neddylation ; GO:0045116 | inferred from mutant phenotype inferred from sequence or structural similarity with HGNC_gene:NAE1; HGNC:621 <newline> protein neddylation ; GO:0045116 | inferred from sequence or structural similarity with UniProtKB:Q13564	NEDD8 activating enzyme activity ; GO:0019781 | contributes_to inferred from direct assay <newline> NEDD8 activating enzyme activity ; GO:0019781 | contributes_to inferred from sequence or structural similarity with HGNC_gene:NAE1; HGNC:621 <newline> protein binding ; GO:0005515 | inferred from physical interaction with Appl <newline> NEDD8 activating enzyme activity ; GO:0019781 | contributes_to…
	differnetial	Q0E8X6	Q0E8X6_DROME	eIF2Bdelta eIF2B-delta CG10315 Dmel_CG10315	eIF2B-delta, isoform B (eIF2B-delta, isoform C) (EC 5.3.1.23) (eIF2B-delta, isoform D)	FBgn0034858	translational initiation ; GO:0006413 | inferred from sequence or structural similarity <newline> translational initiation ; GO:0006413 | inferred from sequence or structural similarity with SGD_LOCUS:GCD2; SGD:S000003315 <newline> neurogenesis ; GO:0022008 | inferred from mutant phenotype <newline> sensory perception of pain ; GO:0019233 | inferred from mutant phenotype	translation initiation factor activity ; GO:0003743 | inferred from sequence or structural similarity <newline> translation initiation factor activity ; GO:0003743 | inferred from sequence or structural similarity with SGD_LOCUS:GCD2; SGD:S000003315
	differnetial	Q94546	ATU_DROME	Atu CG1433	Another transcription unit protein	FBgn0019637	histone modification ; GO:0016570 | inferred from electronic annotation with InterPro:IPR007149 <newline> transcription elongation from RNA polymerase II promoter ; GO:0006368 | inferred from electronic annotation with InterPro:IPR007149 <newline> regulation of hemocyte proliferation ; GO:0035206 | inferred from mutant phenotype	molecular_function ; GO:0003674 | no biological data available
	differnetial	Q94526	ORK1_DROME	Ork1 CG1615	Open rectifier potassium channel protein 1 (Two pore domain potassium channel Ork1)	FBgn0017561	locomotor rhythm ; GO:0045475 | inferred from mutant phenotype <newline> regulation of heart rate ; GO:0002027 | inferred from mutant phenotype <newline> potassium ion transmembrane transport ; GO:0071805 | inferred from direct assay	protein homodimerization activity ; GO:0042803 | inferred from physical interaction with Ork1 <newline> potassium ion leak channel activity ; GO:0022841 | inferred from direct assay
	differnetial	Q9W4A6	Q9W4A6_DROME	CG11473 CG42492 Dmel_CG42492	RE56564p (Uncharacterized protein, isoform A)	FBgn0259994	-	-
	differnetial	Q27597	NCPR_DROME	Cpr CG11567	NADPH--cytochrome P450 reductase (CPR) (P450R) (EC 1.6.2.4)	FBgn0015623	oxidation-reduction process ; GO:0055114 | inferred from electronic annotation with InterPro:IPR001094, InterPro:IPR001433, InterPro:IPR001709, InterPro:IPR003097, InterPro:IPR017927, InterPro:IPR017938, InterPro:IPR023173, InterPro:IPR023208 <newline> biological_process ; GO:0008150 | no biological data available	NADPH-hemoprotein reductase activity ; GO:0003958 | inferred from electronic annotation with InterPro:IPR023208 <newline> FMN binding ; GO:0010181 | inferred from electronic annotation with InterPro:IPR001094, InterPro:IPR008254
	differnetial	Q9W391	KPBA_DROME	CG7766	Probable phosphorylase b kinase regulatory subunit alpha (Phosphorylase kinase subunit alpha)	FBgn0030087	glycogen metabolic process ; GO:0005977 | inferred from electronic annotation with InterPro:IPR008734	catalytic activity ; GO:0003824 | inferred from electronic annotation with InterPro:IPR008928, InterPro:IPR012341 <newline> calmodulin binding ; GO:0005516 | inferred from electronic annotation with InterPro:IPR008734
	differnetial	A0A0B4K6N4	A0A0B4K6N4_DROME	tmod CG1539 Dmel_CG1539	Tropomodulin, isoform N	FBgn0082582	pointed-end actin filament capping ; GO:0051694 | inferred from electronic annotation with InterPro:IPR004934, InterPro:IPR030137 <newline> imaginal disc-derived wing morphogenesis ; GO:0007476 | inferred from mutant phenotype	actin binding ; GO:0003779 | inferred from sequence or structural similarity <newline> tropomyosin binding ; GO:0005523 | non-traceable author statement <newline> tropomyosin binding ; GO:0005523 | inferred from electronic annotation with InterPro:IPR004934
	differnetial	A1Z8N1	TRE11_DROME	Tret1-1 CG30035	Facilitated trehalose transporter Tret1-1 (DmTret1-1)	FBgn0050035	trehalose transport ; GO:0015771 | inferred from direct assay <newline> transmembrane transport ; GO:0055085 | inferred from electronic annotation with InterPro:IPR003663, InterPro:IPR005828, InterPro:IPR005829	substrate-specific transmembrane transporter activity ; GO:0022891 | inferred from electronic annotation with InterPro:IPR003663
	differnetial	P28750	EXU_DROME	exu CG8994	Maternal protein exuperantia	FBgn0000615	embryonic development via the syncytial blastoderm ; GO:0001700 | inferred from mutant phenotype <newline> bicoid mRNA localization ; GO:0045450 | traceable author statement <newline> bicoid mRNA localization ; GO:0045450 | inferred from mutant phenotype <newline> bicoid mRNA localization ; GO:0045450 | inferred from expression pattern <newline> spermatogenesis ; GO:0007283 | traceable author sta…	protein homodimerization activity ; GO:0042803 | inferred from direct assay <newline> exonuclease activity ; GO:0004527 | NOT inferred from key residues <newline> single-stranded RNA binding ; GO:0003727 | inferred from direct assay
