# Supplementary material for: Large scale phosphoprotein profiling to explore Drosophila cold acclimation regulatory mechanisms
Source: Sci Rep. 2017 May 10;7:1713. doi: 10.1038/s41598-017-01974-z (PMC5431823; doi:10.1038/s41598-017-01974-z)
Supplement: Supplementary file 5 — Supplementary dataset Table S-5 [file 41598_2017_1974_MOESM5_ESM.xls]

## Sheet: Title page
Large scale phosphoprotein profiling to explore Drosophila cold acclimation regulatory mechanisms
Hervé Colinet 1,*, Charles Pineau2, Emmanuelle Com2
1 Université de Rennes 1, UMR CNRS 6553 ECOBIO, 263 avenue du Général-Leclerc, 35042 Rennes, France.
2 Protim, Inserm U1085, IRSET, Campus de Beaulieu, 35042 Rennes, France
Table S-5: Full list of enriched GO-terms resulting for functional enrichments analysis (Gene Ontology) performed in STRING program using List_CA(+) and list_CA(-) as input.

## Sheet: Analysis from List_CA(+)
Table S-5: functional enrichments analysis (Gene Ontology) performed in STRING using List_CA(+) as input and Drosophila melanogaster whole genome as backround
We diplay significnat Go terms for Biological Process (BB), Molecular Function (MF) and Cellular Component (CC). We considered terms with FDR <0.05 as significant
GO description	GO-ID	pathway description	observed gene count	FDR	matching proteins in your network (labels)
BP	GO:0007010	cytoskeleton organization	26	1.45e-05	Ank2,Dmn,Ef2b,Klp3A,Map205,Nup205,Prosalpha3,RanBPM,Rbp,RhoGAP18B,RhoGEF2,RpL31,Skeletor,Top2,arm,cindr,cnn,eco,ena,fln,jar,jvl,lds,pav,scra,sta
BP	GO:0016043	cellular component organization	50	0.000436	Ank2,Blm,CG10083,CG1109,CG16817,Dmn,Ef2b,Fas3,Gprk2,Gug,Itp-r83A,Klp3A,MCPH1,Map205,Mbs,Mcm3,Nup205,Prosalpha3,RanBPM,Rbp,RhoGAP18B,RhoGEF2,RpL31,Skeletor,Tm1,Top2,TppII,arm,betaCop,cindr,cnn,coil,eco,ena,fln,fry,jar,jub,jvl,kst,lds,lva,metro,pav,pigs,pum,scra,spen,sta,tud
BP	GO:0071840	cellular component organization or biogenesis	51	0.000436	Ank2,Blm,CG10083,CG1109,CG16817,Dmn,Ef2b,Fas3,Gprk2,Gug,Itp-r83A,Klp3A,MCPH1,Map205,Mbs,Mcm3,Nup205,Prosalpha3,RanBPM,Rbp,RhoGAP18B,RhoGEF2,RpL31,RpS8,Skeletor,Tm1,Top2,TppII,arm,betaCop,cindr,cnn,coil,eco,ena,fln,fry,jar,jub,jvl,kst,lds,lva,metro,pav,pigs,pum,scra,spen,sta,tud
BP	GO:0000226	microtubule cytoskeleton organization	18	0.00051	Ank2,Dmn,Ef2b,Klp3A,Map205,Nup205,Prosalpha3,RpL31,Skeletor,Top2,cnn,eco,jar,jvl,lds,pav,scra,sta
BP	GO:0000278	mitotic cell cycle	20	0.001	Ctf4,Dmn,Ef2b,Klp3A,MCPH1,Map205,Mcm3,Prosalpha3,RpL31,Top2,cnn,dgt6,eco,jar,jub,kst,pav,pum,scra,sta
BP	GO:0007017	microtubule-based process	19	0.001	Ank2,Dmn,Ef2b,Klp3A,Lsd-2,Map205,Map60,Nup205,Prosalpha3,RpL31,Skeletor,Top2,cnn,eco,jar,jvl,lds,scra,sta
BP	GO:0071822	protein complex subunit organization	21	0.001	Dmn,Ef2b,Klp3A,Nup205,Prosalpha3,RhoGAP18B,RhoGEF2,RpL31,Skeletor,Top2,TppII,cindr,cnn,eco,ena,fln,jar,jvl,lap,pav,sta
BP	GO:1902589	single-organism organelle organization	30	0.001	Ank2,Blm,Dmn,Ef2b,Gug,Klp3A,MCPH1,Map205,Nup205,Prosalpha3,RhoGAP18B,RhoGEF2,RpL31,Skeletor,Top2,arm,cindr,cnn,eco,ena,fln,jar,jub,jvl,lds,pav,pum,scra,sta,tud
BP	GO:0006996	organelle organization	36	0.00126	Ank2,Blm,CG16817,Dmn,Ef2b,Gug,Itp-r83A,Klp3A,MCPH1,Map205,Nup205,Prosalpha3,RanBPM,Rbp,RhoGAP18B,RhoGEF2,RpL31,Skeletor,Top2,arm,cindr,cnn,coil,eco,ena,fln,fry,jar,jub,jvl,lds,pav,pum,scra,sta,tud
BP	GO:0051641	cellular localization	23	0.00126	Ank2,Dmn,Eps-15,Itp-r83A,Lsd-2,Nup205,Nup50,Tango11,Tm1,Top2,arm,ena,jar,jub,jvl,kst,lap,lva,numb,pav,scra,sta,tud
BP	GO:0007049	cell cycle	23	0.00141	Blm,Ctf4,Dmn,Ef2b,Klp3A,MCPH1,Map205,Mcm3,Prosalpha3,RpL31,Skeletor,Top2,cnn,eco,jar,jub,kst,lds,pav,pigs,pum,scra,sta
BP	GO:0022402	cell cycle process	22	0.00141	Blm,Ctf4,Dmn,Ef2b,Klp3A,MCPH1,Mcm3,Prosalpha3,RpL31,Skeletor,Top2,cnn,eco,jar,jub,kst,lds,pav,pigs,pum,scra,sta
BP	GO:0048731	system development	46	0.00141	Ank2,Ars2,CG10083,CG1109,CG11107,CG14712,CG15765,CG3226,CG8149,Dmn,Fas3,GATAe,Gprk2,Gug,Hsf,Itp-r83A,Lsd-2,MCPH1,Mbs,Mcm3,Nup205,Nup50,RhoGEF2,RpS8,Stim,Taf6,Tm1,Uba1,arm,cindr,cnn,ctrip,dp,ena,fry,jar,jvl,lva,metro,numb,pav,pum,scra,smid,spag,spen
BP	GO:0048518	positive regulation of biological process	31	0.00187	Ank2,CG10083,CG11107,CG32479,CG8243,CoRest,Dmn,GATAe,Gprk2,Hsf,RhoGAP18B,RhoGEF2,Stim,Taf6,arm,betaCop,cindr,ctrip,ena,fry,jar,jub,lap,lva,numb,pav,plx,pum,scra,spen,su(f)
BP	GO:0051128	regulation of cellular component organization	21	0.00187	Ank2,CG10083,CoRest,Eps-15,Gug,Klp3A,RhoGEF2,Tm1,arm,cindr,cnn,dgt6,ena,fry,jar,lap,lva,metro,numb,pav,pum
BP	GO:1903047	mitotic cell cycle process	18	0.00187	Dmn,Ef2b,Klp3A,MCPH1,Mcm3,Prosalpha3,RpL31,Top2,cnn,dgt6,eco,jar,jub,kst,pav,pum,scra,sta
BP	GO:0043933	macromolecular complex subunit organization	24	0.00259	Dmn,Ef2b,Gug,Klp3A,Mcm3,Nup205,Prosalpha3,RhoGAP18B,RhoGEF2,RpL31,Skeletor,Top2,TppII,cindr,cnn,eco,ena,fln,jar,jvl,lap,pav,sta,tud
BP	GO:0051050	positive regulation of transport	8	0.00259	Dmn,Stim,cindr,jar,lap,numb,pav,scra
BP	GO:0007051	spindle organization	12	0.00488	Dmn,Ef2b,Klp3A,Prosalpha3,RpL31,Skeletor,Top2,cnn,eco,jar,pav,sta
BP	GO:0007052	mitotic spindle organization	11	0.00765	Dmn,Ef2b,Klp3A,Prosalpha3,RpL31,Top2,cnn,dgt6,eco,pav,sta
BP	GO:0000280	nuclear division	14	0.00774	Blm,Dmn,Itp-r83A,Klp3A,MCPH1,Prosalpha3,Top2,cnn,eco,jub,lds,pav,pum,scra
BP	GO:0048856	anatomical structure development	54	0.00774	Ank2,Ars2,CG10083,CG1109,CG11107,CG14712,CG15765,CG3226,CG34417,CG8149,Ctf4,Dmn,Fas3,GATAe,Gprk2,Gug,Hsf,Itp-r83A,Lsd-2,MCPH1,Mbs,Mcm3,Nup205,Nup50,RanBPM,RhoGEF2,RpS8,Stim,Taf6,Tm1,Uba1,arm,betaCop,cindr,cnn,ctrip,dp,ena,fln,fry,jar,jvl,kst,lva,metro,numb,pav,pigs,pum,scra,smid,spag,spen,tud
BP	GO:0007399	nervous system development	34	0.00987	Ank2,Ars2,CG1109,CG11107,CG14712,CG15765,Dmn,Fas3,Hsf,Itp-r83A,MCPH1,Mbs,Mcm3,Nup205,Nup50,RhoGEF2,RpS8,Taf6,Tm1,Uba1,arm,cnn,ctrip,ena,fry,jar,lva,metro,numb,pav,pum,scra,smid,spen
BP	GO:0033036	macromolecule localization	18	0.00987	Ank2,Dmn,Lsd-2,Nup205,Nup50,Tango11,Tm1,Uba1,UbcD2,arm,betaCop,jar,jub,jvl,numb,pav,sta,tud
BP	GO:0016071	mRNA metabolic process	12	0.0113	Ars2,CG11107,CG11486,CG1646,CG31368,CG3605,CG6197,Prp38,ldbr,ps,pum,su(f)
BP	GO:0048869	cellular developmental process	44	0.0118	Ank2,Ars2,CG1109,CG11107,CG14712,CG8149,Dmn,Fas3,Gprk2,Hsf,Itp-r83A,MCPH1,Mbs,Mcm3,Nup205,Nup50,RanBPM,RhoGEF2,RpS8,Taf6,Tm1,Uba1,arm,betaCop,cindr,cnn,ctrip,dp,ena,fln,fry,jar,jvl,kst,lva,metro,numb,pav,pigs,pum,scra,smid,spen,tud
BP	GO:0030154	cell differentiation	43	0.0125	Ank2,Ars2,CG1109,CG11107,CG14712,CG8149,Dmn,Fas3,Gprk2,Hsf,Itp-r83A,MCPH1,Mbs,Mcm3,Nup205,Nup50,RanBPM,RhoGEF2,RpS8,Taf6,Tm1,Uba1,arm,cindr,cnn,ctrip,dp,ena,fln,fry,jar,jvl,kst,lva,metro,numb,pav,pigs,pum,scra,smid,spen,tud
BP	GO:0006397	mRNA processing	11	0.0129	Ars2,CG11107,CG11486,CG1646,CG31368,CG3605,CG6197,Prp38,ldbr,ps,su(f)
BP	GO:0051235	maintenance of location	6	0.0137	Ank2,Lsd-2,Uba1,UbcD2,arm,pav
BP	GO:0022008	neurogenesis	31	0.0155	Ank2,Ars2,CG1109,CG11107,CG14712,Dmn,Fas3,Hsf,Mbs,Mcm3,Nup205,Nup50,RhoGEF2,RpS8,Taf6,Tm1,Uba1,arm,cnn,ctrip,ena,fry,jar,lva,metro,numb,pav,pum,scra,smid,spen
BP	GO:0051960	regulation of nervous system development	11	0.0203	Ank2,CG10083,Eps-15,Mbs,RhoGEF2,ena,fry,lva,metro,numb,pum
BP	GO:0007275	multicellular organismal development	49	0.0219	Ank2,Ars2,CG10083,CG1109,CG11107,CG14712,CG15765,CG3226,CG8149,Ctf4,Dmn,Fas3,GATAe,Gprk2,Gug,Hsf,Itp-r83A,Lsd-2,MCPH1,Mbs,Mcm3,Nup205,Nup50,RhoGEF2,RpS8,Stim,Taf6,Tm1,Uba1,arm,cindr,cnn,ctrip,dp,ena,fry,jar,jvl,lva,mahj,metro,numb,pav,pum,scra,smid,spag,spen,tud
BP	GO:0048601	oocyte morphogenesis	2	0.0224	Gprk2,fry
BP	GO:0007277	pole cell development	4	0.0261	MCPH1,RhoGEF2,cnn,tud
BP	GO:0030855	epithelial cell differentiation	13	0.0261	Fas3,Gprk2,Mbs,RanBPM,arm,cindr,ena,fry,jar,jvl,kst,pigs,spen
BP	GO:0048522	positive regulation of cellular process	24	0.0267	Ank2,CG10083,CG11107,CG32479,CoRest,Dmn,GATAe,Gprk2,Hsf,RhoGEF2,Stim,Taf6,arm,cindr,ena,fry,jar,lap,lva,numb,pav,pum,scra,spen
BP	GO:0032502	developmental process	55	0.0338	Ank2,Ars2,CG10083,CG1109,CG11107,CG14712,CG15765,CG3226,CG34417,CG8149,Ctf4,Dmn,Fas3,GATAe,Gprk2,Gug,Hsf,Itp-r83A,Lsd-2,MCPH1,Mbs,Mcm3,Nup205,Nup50,RanBPM,RhoGEF2,RpS8,Stim,Taf6,Tm1,Uba1,arm,betaCop,cindr,cnn,ctrip,dp,ena,fln,fry,jar,jvl,kst,lva,mahj,metro,numb,pav,pigs,pum,scra,smid,spag,spen,tud
BP	GO:0050789	regulation of biological process	55	0.0338	Ars2,Blm,CG10083,CG11107,CG1646,CG32479,CG3815,CG6197,CG8243,CoRest,Dmn,Eps-15,GATAe,Gbs-76A,Gprk2,Gug,Hsf,I-2,Itp-r83A,Klp3A,Lsd-2,Mbs,Mcm3,Nup205,Nup50,Pez,Prp38,RanBPM,RhoGAP18B,RhoGEF2,Stim,Tm1,Top2,Uba1,arm,betaCop,cindr,cnn,ctrip,dgt6,ena,fry,jar,jub,lap,lva,mahj,metro,numb,pav,plx,pum,scra,spen,su(f)
BP	GO:0051704	multi-organism process	28	0.0338	Ars2,Fas3,GATAe,Gprk2,Gug,Hsf,Klp3A,MCPH1,Mbs,RanBPM,RhoGEF2,Spn,Tm1,arm,betaCop,cindr,cnn,ena,fry,jar,jvl,kst,lds,pigs,pum,scra,spen,tud
BP	GO:0009987	cellular process	83	0.0356	Ars2,Blm,CG10083,CG10254,CG1109,CG11107,CG11486,CG14712,CG1646,CG16817,CG31368,CG3605,CG6045,CG6197,CG6891,CG8149,CG9934,CoRest,Ctf4,Dmn,Ef2b,Eps-15,FBpp0086469,Fas3,Gug,Hsf,Itp-r83A,Klp3A,Lsd-2,MCPH1,Map205,Map60,Mbs,Nup205,Nup50,Oatp33Eb,PIP82,Prosalpha3,Prp38,RanBPM,Rbp,RhoGAP18B,RhoGEF2,RpII33,RpL31,RpS8,Skeletor,Stim,Taf6,Tango11,Tm1,Top2,TppII,Uba1,UbcD2,ade3,betaCop,cindr,cnn,coil,ctrip,dp…
BP	GO:0000375	RNA splicing, via transesterification reactions	9	0.0407	Ars2,CG11107,CG1646,CG31368,CG3605,CG6197,Prp38,ldbr,ps
BP	GO:0051640	organelle localization	9	0.0413	Dmn,Eps-15,Lsd-2,Top2,jar,jvl,lap,lva,numb
BP	GO:0032879	regulation of localization	12	0.0422	Dmn,Itp-r83A,Lsd-2,Stim,betaCop,cindr,ena,jar,lap,numb,pav,scra
BP	GO:0051231	spindle elongation	6	0.0423	Ef2b,Klp3A,Prosalpha3,RpL31,pav,sta
BP	GO:0044767	single-organism developmental process	54	0.0467	Ank2,Ars2,CG10083,CG1109,CG11107,CG14712,CG15765,CG3226,CG8149,Ctf4,Dmn,Fas3,GATAe,Gprk2,Gug,Hsf,Itp-r83A,Lsd-2,MCPH1,Mbs,Mcm3,Nup205,Nup50,RanBPM,RhoGEF2,RpS8,Stim,Taf6,Tm1,Uba1,arm,betaCop,cindr,cnn,ctrip,dp,ena,fln,fry,jar,jvl,kst,lva,mahj,metro,numb,pav,pigs,pum,scra,smid,spag,spen,tud
BP	GO:0032989	cellular component morphogenesis	20	0.0481	Ank2,CG1109,Fas3,Gprk2,Mbs,RanBPM,RhoGEF2,Tm1,arm,betaCop,cnn,ena,fln,fry,jvl,lva,metro,pigs,pum,spen
BP	GO:0007067	mitotic nuclear division	9	0.0489	Dmn,Klp3A,MCPH1,Prosalpha3,Top2,eco,jub,pav,pum
BP	GO:0065007	biological regulation	57	0.0489	Ars2,Blm,CG10083,CG11107,CG1646,CG32479,CG3815,CG6197,CG8243,CoRest,Dmn,Eps-15,GATAe,Gbs-76A,Gprk2,Gug,Hsf,I-2,Itp-r83A,Klp3A,Lsd-2,Mbs,Mcm3,Nup205,Nup50,Pez,Prp38,RanBPM,RhoGAP18B,RhoGEF2,Stim,Tm1,Top2,Uba1,UbcD2,arm,betaCop,cindr,cnn,ctrip,dgt6,ena,fry,jar,jub,kst,lap,lva,mahj,metro,numb,pav,plx,pum,scra,spen,su(f)
MF	GO:0008092	cytoskeletal protein binding	20	9.39e-09	Ank2,CG10083,CG34417,CG6891,Klp3A,Map205,Map60,Mbs,Pez,Tm1,arm,cnn,ena,jar,jub,kst,lva,pav,pigs,scra
MF	GO:0044877	macromolecular complex binding	18	1.24e-05	CG10083,CoRest,Gug,Klp3A,Map205,Map60,Mcm3,Tm1,Top2,arm,cnn,jar,kst,lva,pav,plx,scra,sta
MF	GO:0032403	protein complex binding	13	2.01e-05	CG10083,Klp3A,Map205,Map60,Tm1,arm,cnn,jar,kst,lva,pav,plx,scra
MF	GO:0003779	actin binding	10	6.36e-05	CG10083,CG34417,CG6891,Tm1,ena,jar,jub,kst,lva,scra
MF	GO:0005515	protein binding	42	6.36e-05	Ank2,CG10083,CG11486,CG34417,CG6891,CoRest,Gbs-76A,Gug,Hsf,I-2,Klp3A,Lsd-2,Map205,Map60,Mbs,Nup50,Pez,Prp38,RanBPM,Reps,RpII33,Spn,Taf6,Tm1,Top2,arm,cindr,cnn,ctrip,ena,fry,jar,jub,kst,lap,lva,numb,pav,pigs,plx,scra,spag
MF	GO:0008017	microtubule binding	9	0.000309	Klp3A,Map205,Map60,cnn,jar,kst,lva,pav,scra
MF	GO:0005488	binding	65	0.0198	ATPCL,Ank2,Blm,CG10077,CG10083,CG11107,CG15765,CG1737,CG34417,CG3732,CG3815,CG4165,CG6045,CG6891,CG8728,CoRest,Ctf4,Eps-15,FBpp0086469,GATAe,Gbs-76A,Gprk2,Gug,Hsf,I-2,Klp3A,Lsd-2,Map205,Map60,Mbs,ND75,Nup50,Pez,Prp38,RanBPM,RhoGEF2,RpII33,Spn,Taf6,Tm1,Top2,Uba1,ade3,arm,cindr,cnn,dp,ena,fry,jar,kst,lap,lds,lva,numb,pav,pigs,plx,ps,pum,scra,smid,spag,spen,sta
CC	GO:0005622	intracellular	93	6.08e-09	ATPCL,Ars2,Blm,CG10077,CG10083,CG10254,CG11107,CG11164,CG11486,CG1646,CG1674,CG16812,CG16817,CG1910,CG31368,CG3226,CG32479,CG34417,CG3605,CG3815,CG6197,CG6891,CG8728,CG9934,CoRest,Dmn,Ef2b,Eps-15,FBpp0086469,FBpp0099982,Fas3,GATAe,Gprk2,Gug,Hsf,Itp-r83A,Jabba,Klp3A,Lsd-2,MCPH1,Map205,Map60,Mbs,Mcm3,ND75,Nup205,Nup50,Pez,Prosalpha3,Prp38,RanBPM,Rbp,RhoGEF2,RpII33,RpL31,RpS8,Skeletor,Spn,Taf6,Tango…
CC	GO:0005856	cytoskeleton	28	6.08e-09	CG10077,CG10083,CG3226,CG34417,Dmn,Ef2b,Klp3A,Lsd-2,Map205,Map60,Pez,Prosalpha3,Rbp,RhoGEF2,RpII33,Skeletor,Tm1,cnn,dgt6,fln,jar,jvl,kst,lva,pav,scra,sta,yip2
CC	GO:0005623	cell	101	1.03e-08	ATPCL,Ank2,Ars2,Blm,CG10077,CG10083,CG10254,CG11107,CG11164,CG11486,CG1646,CG1674,CG16812,CG16817,CG1910,CG31368,CG3226,CG32479,CG34417,CG3605,CG3815,CG42389,CG6197,CG6891,CG8042,CG8728,CG9934,CoRest,Dmn,Ef2b,Eps-15,FBpp0086469,FBpp0099982,Fas3,GATAe,Gprk2,Gug,Hsf,Itp-r83A,Jabba,Klp3A,Lsd-2,MCPH1,Map205,Map60,Mbs,Mcm3,ND75,Nup205,Nup50,Pez,Prosalpha3,Prp38,RanBPM,Rbp,RhoGEF2,RpII33,RpL31,RpS8,Ske…
CC	GO:0044424	intracellular part	91	1.03e-08	ATPCL,Ars2,Blm,CG10077,CG10083,CG10254,CG11107,CG11164,CG11486,CG1646,CG1674,CG16812,CG16817,CG1910,CG31368,CG3226,CG32479,CG34417,CG3605,CG3815,CG6197,CG8728,CG9934,CoRest,Dmn,Ef2b,Eps-15,FBpp0086469,FBpp0099982,Fas3,GATAe,Gprk2,Gug,Hsf,Itp-r83A,Jabba,Klp3A,Lsd-2,MCPH1,Map205,Map60,Mbs,Mcm3,ND75,Nup205,Nup50,Pez,Prosalpha3,Prp38,RanBPM,Rbp,RhoGEF2,RpII33,RpL31,RpS8,Skeletor,Spn,Taf6,Tango11,Tm1,…
CC	GO:0044464	cell part	101	1.03e-08	ATPCL,Ank2,Ars2,Blm,CG10077,CG10083,CG10254,CG11107,CG11164,CG11486,CG1646,CG1674,CG16812,CG16817,CG1910,CG31368,CG3226,CG32479,CG34417,CG3605,CG3815,CG42389,CG6197,CG6891,CG8042,CG8728,CG9934,CoRest,Dmn,Ef2b,Eps-15,FBpp0086469,FBpp0099982,Fas3,GATAe,Gprk2,Gug,Hsf,Itp-r83A,Jabba,Klp3A,Lsd-2,MCPH1,Map205,Map60,Mbs,Mcm3,ND75,Nup205,Nup50,Pez,Prosalpha3,Prp38,RanBPM,Rbp,RhoGEF2,RpII33,RpL31,RpS8,Ske…
CC	GO:0005938	cell cortex	13	1.54e-07	CG10083,Mbs,Pez,Rbp,RhoGEF2,Spn,fry,jar,jub,kst,lva,numb,scra
CC	GO:0043229	intracellular organelle	78	1.93e-07	ATPCL,Ars2,Blm,CG10077,CG10083,CG11107,CG11164,CG1646,CG1674,CG16812,CG16817,CG1910,CG31368,CG3226,CG34417,CG3605,CG3815,CG6197,CG8728,CoRest,Dmn,Ef2b,FBpp0099982,Fas3,GATAe,Gug,Hsf,Itp-r83A,Jabba,Klp3A,Lsd-2,MCPH1,Map205,Map60,Mcm3,ND75,Nup205,Nup50,Pez,Prosalpha3,Prp38,Rbp,RhoGEF2,RpII33,RpL31,RpS8,Skeletor,Taf6,Tango11,Tm1,Top2,TppII,arm,betaCop,cnn,coil,ctrip,dgt6,eco,ena,fln,jar,jvl,kst,ldbr…
CC	GO:0044430	cytoskeletal part	24	2.14e-07	CG10077,CG3226,CG34417,Dmn,Ef2b,Klp3A,Lsd-2,Map205,Map60,Prosalpha3,RhoGEF2,RpII33,Skeletor,Tm1,cnn,dgt6,fln,jar,kst,lva,pav,scra,sta,yip2
CC	GO:0044422	organelle part	55	9.11e-07	Ars2,CG10077,CG11107,CG1646,CG1674,CG16817,CG1910,CG31368,CG3226,CG34417,CG3605,CG3815,CG6197,CG8728,Dmn,Ef2b,FBpp0099982,Fas3,Gug,Hsf,Itp-r83A,Klp3A,Lsd-2,Map205,Map60,Mcm3,ND75,Nup205,Nup50,Prosalpha3,Prp38,RhoGEF2,RpII33,RpL31,RpS8,Skeletor,Taf6,Tm1,Top2,arm,betaCop,cnn,coil,dgt6,eco,fln,jar,kst,lva,pav,pum,scra,sta,su(f),yip2
CC	GO:0043232	intracellular non-membrane-bounded organelle	40	1.27e-06	ATPCL,CG10077,CG10083,CG1674,CG3226,CG34417,CG3815,Dmn,Ef2b,Gug,Hsf,Jabba,Klp3A,Lsd-2,Map205,Map60,Pez,Prosalpha3,Rbp,RhoGEF2,RpII33,RpL31,RpS8,Skeletor,Tm1,Top2,arm,cnn,dgt6,eco,fln,jar,jvl,kst,lva,pav,scra,sta,tud,yip2
CC	GO:0044446	intracellular organelle part	53	2.98e-06	Ars2,CG10077,CG11107,CG1646,CG16817,CG1910,CG31368,CG3226,CG34417,CG3605,CG3815,CG6197,CG8728,Dmn,Ef2b,FBpp0099982,Fas3,Gug,Hsf,Itp-r83A,Klp3A,Lsd-2,Map205,Map60,Mcm3,ND75,Nup205,Nup50,Prosalpha3,Prp38,RhoGEF2,RpII33,RpL31,RpS8,Skeletor,Taf6,Tm1,Top2,betaCop,cnn,coil,dgt6,eco,fln,jar,kst,lva,pav,pum,scra,sta,su(f),yip2
CC	GO:0015630	microtubule cytoskeleton	20	1.21e-05	CG10077,CG3226,CG34417,Dmn,Ef2b,Klp3A,Lsd-2,Map205,Map60,Prosalpha3,RpII33,Skeletor,cnn,dgt6,jar,jvl,lva,pav,sta,yip2
CC	GO:0044448	cell cortex part	8	1.29e-05	Mbs,Rbp,RhoGEF2,Spn,jub,kst,numb,scra
CC	GO:0005875	microtubule associated complex	17	2.29e-05	CG10077,CG3226,CG34417,Dmn,Ef2b,Klp3A,Lsd-2,Map205,Map60,Prosalpha3,RpII33,cnn,dgt6,jar,lva,sta,yip2
CC	GO:0015629	actin cytoskeleton	8	8.9e-05	Dmn,RhoGEF2,Tm1,cnn,fln,jar,kst,scra
CC	GO:0005634	nucleus	44	0.000143	Ars2,Blm,CG11107,CG11164,CG1646,CG16812,CG16817,CG1910,CG31368,CG3605,CG3815,CG6197,CoRest,FBpp0099982,Fas3,GATAe,Gug,Hsf,Klp3A,MCPH1,Map60,Mcm3,Nup205,Nup50,Prosalpha3,Prp38,RpII33,Skeletor,Taf6,Top2,arm,coil,ctrip,eco,ldbr,lds,numb,pav,ps,pum,scra,spen,su(f),tud
CC	GO:0045177	apical part of cell	9	0.000229	Mbs,Pez,RhoGEF2,Spn,ZnT35C,arm,fry,jub,kst
CC	GO:0061174	type I terminal bouton	4	0.000229	CG10083,ena,metro,pum
CC	GO:0099738	cell cortex region	6	0.000261	Mbs,Rbp,RhoGEF2,Spn,jub,numb
CC	GO:0005737	cytoplasm	53	0.000326	ATPCL,CG10083,CG10254,CG11486,CG1674,CG16817,CG32479,CG8728,Ef2b,Eps-15,FBpp0086469,FBpp0099982,Fas3,Gprk2,Itp-r83A,Klp3A,Map205,Mbs,ND75,Nup205,Pez,Prosalpha3,RanBPM,Rbp,RhoGEF2,RpII33,RpL31,RpS8,Spn,Tango11,Tm1,TppII,ade3,arm,betaCop,cnn,ena,fln,fry,jar,jub,kst,lds,lva,metro,numb,pav,ps,pum,scra,sta,tud,yip2
CC	GO:0030863	cortical cytoskeleton	4	0.000796	Rbp,RhoGEF2,kst,scra
CC	GO:0044444	cytoplasmic part	41	0.00189	CG10083,CG11486,CG1674,CG16817,CG32479,CG8728,Ef2b,FBpp0086469,Fas3,Itp-r83A,Map205,Mbs,ND75,Pez,Rbp,RhoGEF2,RpL31,RpS8,Spn,Tango11,Tm1,TppII,ade3,arm,betaCop,cnn,ena,fln,fry,jar,jub,kst,lva,metro,numb,pav,ps,scra,sta,tud,yip2
CC	GO:0030496	midbody	4	0.00249	Klp3A,Map205,cindr,pav
CC	GO:0030864	cortical actin cytoskeleton	3	0.00273	RhoGEF2,kst,scra
CC	GO:0070938	contractile ring	3	0.00273	RhoGEF2,pav,scra
CC	GO:0032991	macromolecular complex	46	0.00296	Ars2,CG10077,CG11107,CG11486,CG1646,CG31368,CG3226,CG34417,CG3605,CG3815,CG6197,CG9934,CoRest,Dmn,Ef2b,FBpp0086469,Hsf,Klp3A,Lsd-2,Map205,Map60,Mbs,ND75,Nup205,Prosalpha3,Prp38,RpII33,RpL31,RpS8,Taf6,Tm1,Top2,arm,betaCop,cnn,dgt6,eco,fln,jar,lap,lva,pav,sta,su(f),tud,yip2
CC	GO:0043195	terminal bouton	5	0.00296	Ank2,CG10083,ena,metro,pum
CC	GO:0032153	cell division site	4	0.00298	RhoGEF2,cindr,pav,scra
CC	GO:0032155	cell division site part	4	0.00298	RhoGEF2,cindr,pav,scra
CC	GO:0044428	nuclear part	23	0.00391	Ars2,CG11107,CG1646,CG16817,CG1910,CG31368,CG3605,CG3815,CG6197,FBpp0099982,Fas3,Mcm3,Nup205,Nup50,Prp38,RpII33,Skeletor,Taf6,Top2,coil,eco,pum,su(f)
CC	GO:0043679	axon terminus	5	0.00397	Ank2,CG10083,ena,metro,pum
CC	GO:0030424	axon	7	0.00496	Ank2,CG10083,arm,ena,fry,metro,pum
CC	GO:0045171	intercellular bridge	4	0.00682	cindr,jar,pav,scra
CC	GO:0005826	actomyosin contractile ring	2	0.0099	RhoGEF2,scra
CC	GO:0043231	intracellular membrane-bounded organelle	55	0.0122	Ars2,Blm,CG11107,CG11164,CG1646,CG16812,CG16817,CG1910,CG31368,CG3605,CG3815,CG6197,CG8728,CoRest,FBpp0099982,Fas3,GATAe,Gug,Hsf,Itp-r83A,Klp3A,MCPH1,Map60,Mcm3,ND75,Nup205,Nup50,Prosalpha3,Prp38,RpII33,Skeletor,Taf6,Tango11,Top2,TppII,arm,betaCop,coil,ctrip,eco,ena,jar,ldbr,lds,lva,metro,numb,pav,ps,pum,scra,spen,su(f),tud,yip2
CC	GO:0043234	protein complex	37	0.0129	CG10077,CG11486,CG31368,CG3226,CG34417,CG3815,CG6197,CG9934,CoRest,Dmn,Ef2b,FBpp0086469,Klp3A,Lsd-2,Map205,Map60,Mbs,Mcm3,ND75,Nup205,Prosalpha3,Prp38,RpII33,Taf6,Top2,arm,betaCop,cnn,dgt6,fln,jar,lap,lva,pav,sta,su(f),yip2
CC	GO:0071944	cell periphery	23	0.0134	Ank2,CG10083,CG42389,Fas3,Gprk2,Jabba,Mbs,Pez,Rbp,RhoGEF2,Spn,Stim,Uba1,ZnT35C,arm,fry,jar,jub,kst,lva,metro,numb,scra
CC	GO:0005635	nuclear envelope	6	0.0135	CG16817,FBpp0099982,Fas3,Nup205,Nup50,pum
CC	GO:0045179	apical cortex	4	0.015	Mbs,RhoGEF2,Spn,jub
CC	GO:0035323	male germline ring canal	2	0.0159	pav,scra
CC	GO:0070865	investment cone	2	0.0159	Tm1,jar
CC	GO:0071212	subsynaptic reticulum	2	0.0159	ena,metro
CC	GO:0044456	synapse part	7	0.0172	Ank2,CG10083,Rbp,ena,lap,metro,pum
CC	GO:0030017	sarcomere	4	0.0222	CG1674,Tm1,arm,fln
CC	GO:0032154	cleavage furrow	3	0.0267	cindr,pav,scra
CC	GO:0030016	myofibril	4	0.0273	CG1674,Tm1,arm,fln
CC	GO:0016459	myosin complex	3	0.0292	cnn,fln,jar
CC	GO:0097458	neuron part	10	0.0315	Ank2,CG10083,Rbp,Uba1,arm,ena,fry,lap,metro,pum
CC	GO:0045202	synapse	8	0.0318	Ank2,CG10083,Fas3,Rbp,ena,lap,metro,pum
CC	GO:0061177	type Is terminal bouton	2	0.0318	CG10083,pum
CC	GO:0043005	neuron projection	8	0.0322	Ank2,CG10083,Uba1,arm,ena,fry,metro,pum
CC	GO:0016324	apical plasma membrane	4	0.0349	RhoGEF2,ZnT35C,arm,kst
CC	GO:0071013	catalytic step 2 spliceosome	6	0.0349	Ars2,CG11107,CG31368,CG3605,CG6197,Prp38
CC	GO:0031594	neuromuscular junction	4	0.037	Ank2,CG10083,Fas3,pum
CC	GO:0045178	basal part of cell	3	0.0371	RhoGEF2,jar,numb
CC	GO:0061176	type Ib terminal bouton	2	0.04	CG10083,pum
CC	GO:0005819	spindle	5	0.0435	Klp3A,Map205,Skeletor,cnn,pav
CC	GO:0045172	germline ring canal	3	0.0448	jar,pav,scra
CC	GO:0000974	Prp19 complex	2	0.0498	CG31368,CG6197
CC	GO:0036379	myofilament	2	0.0498	Tm1,fln

## Sheet: Analysis from List_CA(-)
Table S-5: functional enrichments analysis (Gene Ontology) performed in STRING using List_CA(-) as input and Drosophila melanogaster whole genome as backround
We diplay significnat Go terms for Biological Process (BP), Molecular Function (MF) and Cellular Component (CC). We considered terms with FDR <0.05 as significant
GO description	GO-ID	pathway description	observed gene count	FDR	matching proteins in your network (labels)
BP	GO.0044085	cellular component biogenesis	20	0.00221	Atg9,CG10341,Caf1-105,FBpp0302975,Gl,Grip84,Khc,Nap1,Ns2,PI31,Rcd1,Sin1,Smn,Vap-33-1,btz,exu,hts,rhea,unc-13,wcd
BP	GO.0022607	cellular component assembly	17	0.0235	Atg9,Caf1-105,FBpp0302975,Gl,Grip84,Khc,Nap1,PI31,Rcd1,Sin1,Smn,Vap-33-1,btz,exu,hts,rhea,unc-13
CC	GO.0005623	cell	59	0.00154	Aldh-III,Ank2,ArfGAP3,Atg9,CG10341,CG11710,CG14431,CG14778,CG1910,CG2010,CG2247,CG2807,CG34417,CG3542,CG43143,CG5808,CG7766,CG8939,CalpA,Cpr,Cyp318a1,FBpp0071923,FBpp0113035,FBpp0302975,Gl,HBS1,Jabba,Khc,Nap1,Npc1b,Ns2,Nup54,Ork1,PI31,RAF2,Rcd1,Sin1,Smn,Stat92E,Strn-Mlck,Ube3a,Vap-33-1,ZnT63C,alt,bbg,brat,btz,dnk,exu,hts,pes,r,ref(2)P,rhea,shot,synj,tmod,unc-13,wcd
CC	GO.0035371	microtubule plus-end	3	0.00154	Gl,Khc,shot
CC	GO.0044464	cell part	59	0.00154	Aldh-III,Ank2,ArfGAP3,Atg9,CG10341,CG11710,CG14431,CG14778,CG1910,CG2010,CG2247,CG2807,CG34417,CG3542,CG43143,CG5808,CG7766,CG8939,CalpA,Cpr,Cyp318a1,FBpp0071923,FBpp0113035,FBpp0302975,Gl,HBS1,Jabba,Khc,Nap1,Npc1b,Ns2,Nup54,Ork1,PI31,RAF2,Rcd1,Sin1,Smn,Stat92E,Strn-Mlck,Ube3a,Vap-33-1,ZnT63C,alt,bbg,brat,btz,dnk,exu,hts,pes,r,ref(2)P,rhea,shot,synj,tmod,unc-13,wcd
CC	GO.0044424	intracellular part	51	0.00665	Aldh-III,ArfGAP3,Atg9,CG10341,CG11710,CG14431,CG14778,CG1910,CG2010,CG2247,CG2807,CG34417,CG3542,CG43143,CG5808,CG7766,CG8939,CalpA,Cpr,Cyp318a1,FBpp0071923,FBpp0113035,Gl,HBS1,Jabba,Khc,Nap1,Ns2,Nup54,RAF2,Rcd1,Sin1,Smn,Stat92E,Strn-Mlck,Ube3a,Vap-33-1,alt,bbg,brat,btz,dnk,exu,hts,r,ref(2)P,rhea,shot,tmod,unc-13,wcd
CC	GO.0005622	intracellular	51	0.00803	Aldh-III,ArfGAP3,Atg9,CG10341,CG11710,CG14431,CG14778,CG1910,CG2010,CG2247,CG2807,CG34417,CG3542,CG43143,CG5808,CG7766,CG8939,CalpA,Cpr,Cyp318a1,FBpp0071923,FBpp0113035,Gl,HBS1,Jabba,Khc,Nap1,Ns2,Nup54,RAF2,Rcd1,Sin1,Smn,Stat92E,Strn-Mlck,Ube3a,Vap-33-1,alt,bbg,brat,btz,dnk,exu,hts,r,ref(2)P,rhea,shot,tmod,unc-13,wcd
